# Supplementary material for: Evolution of the Tim17 protein family
Source: Biol Direct. 2016 Oct 19;11:54. doi: 10.1186/s13062-016-0157-y (PMC5072337; doi:10.1186/s13062-016-0157-y)
Supplement: Additional file 1: Table S1. — The list of sequences obtained by the Tim17 protein family-specific HHsearch in Uniprot database of reference proteomes. The columns A to E - taxonomic affiliation, the column F- sequence ID, the column F – sequence description, the column H - the affiliation to particular groups of Tim17 protein family (Nogroup indicates that the sequence could not be assigned to any defined subgroups), the column I- the amino acid sequence. (XLS 2637 kb) [file 13062_2016_157_MOESM1_ESM.xls]

## Sheet: Sheet1
Taxonomy				Organism	Sequence ID	Description	Group(s)	Sequence
Amoebozoa	Discosea	Longamoebia	Centramoebida	Acanthamoeba castellanii str. neff	tr|L8GQE2|L8GQE2_ACACA	Mitochondrial import inner membrane translocase subunit Tim17 1, putative OS=Acanthamoeba castellanii str. Neff GN=ACA1_275780 PE=4 SV=1	NDUFA11	MAHEHDHHTAKDSKKDVEIPDLFGIDALDIHGGEPCLVQGAKMAATSFIAGSFFGGVLVYWKDVGVVQKRGRFAALQGTLKSIGSYGAFFALVGATYGTAFCALQHSRTKNDPFNTVLASCAAGGVIGARVNGTVFGSVLGCAVTGGLAAMGEFFDWTLSPNSAKLFALREQKHQRLLRTSPGVGSDAASSDSDAQ
Amoebozoa	Mycetozoa	Dictyosteliida	Dictyostelium	Dictyostelium discoideum	tr|Q55E67|Q55E67_DICDI	Uncharacterized protein OS=Dictyostelium discoideum GN=DDB0190213 PE=4 SV=1	NDUFA11	MTHSDQPSFGKKLFNAGVFGSVGGAVVAFNKTFNHSVFVDDPKKFIQSSKGFYGKAVGSGIIACMAYTGTKHVLEQARGTEDYLNNTAGSIVTAFCLGAFTNSLKVGVRSGLLLIPLTILTDMINTEMNSSQNLIDSRYDTQGKAKLVIHNKMEELNAQN
Amoebozoa	Mycetozoa	Dictyosteliida	Dictyostelium	Dictyostelium fasciculatum	tr|F4PW50|F4PW50_DICFS	RING zinc finger-containing protein OS=Dictyostelium fasciculatum (strain SH3) GN=pex2 PE=4 SV=1	NDUFA11	MNNQQPPTQQPKLNTTTAAAATTTNTTTTTFNSRIDAPWSKEYESEVDKLKELQKTITASRKPSTSIVRVSQLDSVKLDEEILDLLKTQFMKIFSFFKPTFIQTFQPEINLILKAAIFKLSIFNLGNTYGNQLQNLTYRNEFAFDRSKGSDTLTKLTLRQKWASGLINIGGEWAWARINRISINEAWGERPDSDIKKKIWNLLNRLESLYKILSVLNFLTFLYDGKYVTLANRLLGMRLVYAHPSLSRRISFEYMNRQLVWHGFTEFFLFIMPLINIDKIKNFIYRTFIQKPSNILQRGNNGNNGGNVNAVSNQLTPEQMAPQVLQRCPICLQDPINIPYISDCGHLFCYYCIKTSYRSFRMCDLKEIPTDHPYGKIVKTTVLGGFVGALIATNQTYPK…
Amoebozoa	Mycetozoa	Dictyosteliida	Dictyostelium	Dictyostelium purpureum	tr|F1A5G9|F1A5G9_DICPU	Putative uncharacterized protein OS=Dictyostelium purpureum GN=DICPUDRAFT_59316 PE=4 SV=1	NDUFA11	MTGSEKTLGGKAVNAGVVGAIGGSVVAFNKTFNYSVFTNDPKGFVNTSRPFFGQCITAGALGCAAYTITKHYLAEIRGTDDYLNSFGGSIVTAVTLGALSNSLKIGVKSGLILVPITFMAHILTNEVKSAQVLYESRYDTEAKQKVVRHKFLESLKQ
Amoebozoa	Mycetozoa	Dictyosteliida	Polysphondylium	Polysphondylium pallidum	tr|D3BCE6|D3BCE6_POLPA	Uncharacterized protein OS=Polysphondylium pallidum GN=PPL_06171 PE=4 SV=1	NDUFA11	MTAEESPMSKVVQTGIVGGAFGALAATNITYPKTPFVTQTTLPEFFRSTNSVFAKSITAGALLGLSYSAGKHFTKSIRQQDDMWNDVVGSLAAALTVGIYKSNIRITVGAALLFAPAIYAMKRVNFEIDDTASRNAVRINKEARTDLFLQTKLKELNSQDEALDTAL
Apusozoa	Apusomonadidae	Thecamonas	Thecamonas trahens	Thecamonas trahens atcc 50062	tr|A0A0L0DTA3|A0A0L0DTA3_THETB	Uncharacterized protein OS=Thecamonas trahens ATCC 50062 GN=AMSG_01765 PE=4 SV=1	NDUFA11	MASDSCVGRTGTAAAAGLVGGGMFGAISAAWNDAPVLRGQSSAALRNSFGVIRSQALLFASVSAVFAASECVVRSVRNKNDAWNAVIAGCAAGSTLGVRSRSLGASVAGCVSLAALMAAVEATGGKLYPAHTEPAPSYVVDPKAMEE
Cryptophyta	Pyrenomonadales	Geminigeraceae	Guillardia	Guillardia theta ccmp2712	tr|L1IKH9|L1IKH9_GUITH	Uncharacterized protein OS=Guillardia theta CCMP2712 GN=GUITHDRAFT_165655 PE=4 SV=1	NDUFA11	MEEKLKEAGWGAATSAAIGKIISHSFNTPVSYPKLGMTGAAIATLVYCPTKNYFAQQRQTEDALNHFFAGSISGYILGAMLSTAKNLTTHGLVVGGVGGMGLFFGGGLLDALRLRVGKSIYERRKNDRPIQELQSLYERGSLTYNEYLDELASLKRKKILTLKEELKEEEPWWMTYLPVRKMTEEEIEMHAENCRRIESSSLRRTLTERKSG
Cryptophyta	Pyrenomonadales	Geminigeraceae	Guillardia	Guillardia theta ccmp2712	tr|L1J1M8|L1J1M8_GUITH	Uncharacterized protein OS=Guillardia theta CCMP2712 GN=GUITHDRAFT_111845 PE=4 SV=1	NDUFA11	MTEPSNFEKISGATASGGMIGLMVGTVNAILGERQAGTGKIAISPKMLSNMVTSTVTVAAVGGVYTATAAASESVRGKDDLLNHVIGACAASGVVGARFGSVRMAMIACPLFAFSTAVVGLCNNGSLFPPRNVVATKHPLHLHQYDVDNSAAH
Haptophyceae	Isochrysidales	Noelaerhabdaceae	Emiliania	Emiliania huxleyi	tr|R1CUZ9|R1CUZ9_EMIHU	Uncharacterized protein OS=Emiliania huxleyi GN=EMIHUDRAFT_453530 PE=4 SV=1	NDUFA11	MVEGDHYSGQPRRRAPSEAEPELVRDTVTTAAAGACLGAVVGAAESAWKLNRGPAPLTDAARLMGSHAALLGTIGAVFAATEAGAHMVNGPSDANVVAAGCVAGTLPGLRASNLGAAFAGCLLFGGAQALGVFKSYETAEH
Haptophyceae	Prymnesiales	Chrysochromulinaceae	Chrysochromulina	Chrysochromulina sp. ccmp291	tr|A0A0M0JAT6|A0A0M0JAT6_9EUKA	Uncharacterized protein OS=Chrysochromulina sp. CCMP291 GN=Ctob_004076 PE=4 SV=1	NDUFA11	MPASAEVGVAERTLNYTAGGVVAGSLIGLASAAYSKPAVGEMSLAYVGKTTGGHAAMFAAMAGIFAATDTFLDQSRGHSALNSVAAGCAAGAVVGARQGDPTRAAFGCALFGTVQAFGALSLWSSGGGH
Opisthokonta	Choanoflagellida	Salpingoecidae	Salpingoeca	Salpingoeca rosetta	tr|F2U4X8|F2U4X8_SALR5	Putative uncharacterized protein OS=Salpingoeca rosetta (strain ATCC 50818 / BSB-021) GN=PTSG_03355 PE=4 SV=1	NDUFA11	MDQVMDAAGKGVAAGATWGAIVSAWEAQPVMGERTGALVFSTTRTIATHAGRFGLFAAIFAASKATSEGVRGTEDPMNSFVGGCVAGGIAGAYAGKVGMGVGGCLVAGTAAALFSIASKQSAQAHATSH
Opisthokonta	Fungi	Blastocladiomycota	Blastocladiomycetes	Allomyces macrogynus atcc 38327	tr|A0A0L0SKF0|A0A0L0SKF0_ALLMA	Uncharacterized protein OS=Allomyces macrogynus ATCC 38327 GN=AMAG_08112 PE=4 SV=1	NDUFA11	MAGDHYEPVPDRACVAEGATLGAKTGFVGLVLGAATISWNNSVPKGSSITRVLATTTTQGAALGAIFAASACAFNQYRHKEDEWGSAFGGLMTGLAIGLHRRSFGAMAGFGAGLAFAAYLAELNKGTLRGPIGNMTPAQRRQWHNESFWPNPATSPAARALEISEAARQQKQQQEL
Opisthokonta	Fungi	Blastocladiomycota	Blastocladiomycetes	Allomyces macrogynus atcc 38327	tr|A0A0L0SHJ4|A0A0L0SHJ4_ALLMA	Uncharacterized protein OS=Allomyces macrogynus ATCC 38327 GN=AMAG_07200 PE=4 SV=1	NDUFA11	MAGDHYEPVPDRACVAEGATLGAKTGFVGLVLGAATISWNNSVPKGSSITRVLATTTTQGAALGAIFATSACAFNQYRHKEDEWGSAFGGLMTGLAIGLHRRSFGAMAGFGAGLAFAAYLAELNKGTLRGPIGNMTPAQRRQWHNDSFWPNPATSPAARALEISEAARQQKQQQEL
Opisthokonta	Fungi	Chytridiomycota	Chytridiomycetes	Batrachochytrium dendrobatidis	tr|F4PAJ9|F4PAJ9_BATDJ	Putative uncharacterized protein OS=Batrachochytrium dendrobatidis (strain JAM81 / FGSC 10211) GN=BATDEDRAFT_91355 PE=4 SV=1	NDUFA11	MVTSTDHPMMTQQPPQKLIKPVDNRIPLCADNLVEADMLSEVGKASMVGLTVGVIYARAFGWWVASSRPAMMSEMKTRGALLAGLGGAFSASSIFLAKIRHTDDFWNTAFGGAVVGLLNGVYRRSPAMAFGQAALFGFMGGYASWSGRETERSNQYRLEDRRLTDGQNFFAWPKPDPFAQRIAEIQARDEKSAE
Opisthokonta	Fungi	Chytridiomycota	Chytridiomycetes	Spizellomyces punctatus daom br117	tr|A0A0L0HDS4|A0A0L0HDS4_SPIPN	Uncharacterized protein OS=Spizellomyces punctatus DAOM BR117 GN=SPPG_05527 PE=4 SV=1	NDUFA11	MSWIPISSKSVFENHILDASCGAEAFKAGGVGAVAGALGGSAFGWWVAMPGQQILKEAASSSLFFAAAGAAFYGTKCTVAQIRHRDDMWNAPAGALVAGVMLGLRSGKMSRVVAHGALLPVVVAFTEWAAFTSSETKDLSYEQKQQKRDEGFFQWPKRDPFAERWAEIKKREEEKGAPSA
Opisthokonta	Fungi	Dikarya	Ascomycota	Acremonium chrysogenum	tr|A0A086SUZ6|A0A086SUZ6_ACRC1	NADH-ubiquinone oxidoreductase 21.3 kDa subunit-like protein OS=Acremonium chrysogenum (strain ATCC 11550 / CBS 779.69 / DSM 880 / JCM 23072 / IMI 49137) GN=ACRE_083700 PE=4 SV=1	NDUFA11	MERQTSLSPKAHLESHRQQRYVPHDVLDETTKAAVTGLLFGAFVGGVRNAMSRQNLGVSGYFIKQAPLIGLVAASSTTYVFVRGVTLNLLERDDAWGGALGGFAAGSVLGLPFRRFPPMLACGAGFGILQGAFELFGGRLDSIRESDDEFHDKEVIRRTTRIPVEQTVAEIGEGRGIQPPGYEERRRQRIKEKYGFDINPVKATVEGSE
Opisthokonta	Fungi	Dikarya	Ascomycota	Ajellomyces capsulatus	tr|C0NH11|C0NH11_AJECG	NADH-ubiquinone oxidoreductase OS=Ajellomyces capsulatus (strain G186AR / H82 / ATCC MYA-2454 / RMSCC 2432) GN=HCBG_02633 PE=4 SV=1	NDUFA11	MSSTAETYQPQDAISSTIKTTLVTGAVGLFASSVQNTLQKRNYGPWGVVTRTGGTIALFASVGGAYQFARVAAANLREKEDHWNAAWGGLFGGAAIGLRARTFPAVLGYGVIVATALSVFEFTGGSLAGKGHATEEDEFDRRERLRKNYRSPIEETIAQLGEGRGIRGENYEERRRQRIKEKYGIDVPATAQPAGA
Opisthokonta	Fungi	Dikarya	Ascomycota	Ajellomyces capsulatus	tr|A6R6Q1|A6R6Q1_AJECN	Uncharacterized protein OS=Ajellomyces capsulatus (strain NAm1 / WU24) GN=HCAG_05309 PE=4 SV=1	NDUFA11	MSSTAETYQPQDAISSTIKTTLMTGAVGLFASSVQNTLQKRNYGPWGVITRTGGTIALFASVGGAYQFARVAAANLREKEDHWNAAWGGLFGGAAIGLRARTFPAVLGYGVIVAMALSVFEFTGGSLAGKGHATEEDEFDRRERLRKNFRSPIEETIAQLGEGRGIRGENYEERRRQRIKEKYGIDVPATAQPAGA
Opisthokonta	Fungi	Dikarya	Ascomycota	Ajellomyces capsulatus	tr|C6H6X3|C6H6X3_AJECH	NADH-ubiquinone oxidoreductase 213 kDa subunit OS=Ajellomyces capsulatus (strain H143) GN=HCDG_02174 PE=4 SV=1	NDUFA11	MSSTTEAYQPQDAISSTIKTTLVTGAVGLFASSVQNTLQKRNYGPWGVVTRTGGTIALFASVGGAYQFARVAAANLREKEDHWNAAWGGLFGGAAIGLRARTFPAVLGYGVIVATALSVFEFTGGSLAGKGHATEEDEFDRRERLRKNFRSPIEETIAQLGEGRGIRGENYEERRRQRIKEKYGIDVPATAQPAGA
Opisthokonta	Fungi	Dikarya	Ascomycota	Ajellomyces capsulatus	tr|F0U7E8|F0U7E8_AJEC8	NADH-ubiquinone oxidoreductase OS=Ajellomyces capsulatus (strain H88) GN=HCEG_01777 PE=4 SV=1	NDUFA11	MSSTTEAYQPQDAISSTIKTTLVTGAVGLFASSVQNTLQKRNYGPWGVVTRTGGTIALFASVGGAYQFARVAAANLREKEDHWNAAWGGLFGGAAIGLRARTFPAVLGYGVIVATALSVFEFTGGSLAGKGHATEEDEFDRRERLRKNFRSPIEETIAQLGEGRGIRGENYEERRRQRIKEKYGIDVPATAQPAGA
Opisthokonta	Fungi	Dikarya	Ascomycota	Ajellomyces dermatitidis	tr|F2TP55|F2TP55_AJEDA	NADH-ubiquinone oxidoreductase 213 kDa subunit OS=Ajellomyces dermatitidis (strain ATCC 18188 / CBS 674.68) GN=BDDG_07963 PE=4 SV=1	NDUFA11	MSSPAEEESYHPQDAIAATIKTTLTTGAVGLFASSVQNTLQKRNYGPWGVVTKTGGTIALFASVGGAYQFARIAAANLREKDDHWNAAWGGFFGGAAIGLRARTFPAVIGYGVVVATALSVFEYTGGSLAGKGHANEEDEFERREKLRKNFRSPIEETVAQLGEGRGIRGENYEERRRQRLKENYGIDVPATAQPARA
Opisthokonta	Fungi	Dikarya	Ascomycota	Ajellomyces dermatitidis	tr|C5GXB9|C5GXB9_AJEDR	NADH-ubiquinone oxidoreductase 213 kDa subunit OS=Ajellomyces dermatitidis (strain ER-3 / ATCC MYA-2586) GN=BDCG_09106 PE=4 SV=1	NDUFA11	MSSPAEEESYHPQDAIAATIKTTLTTGAVGLFASSVQNTLQKRNYGPWGVVTKTGGTIALFASVGGAYQFARIAAANLREKDDHWNAAWGGFFGGAAIGLRARTFPAVIGYGVVVATALSVFEYTGGSLAGKGHANEEDEFERREKLRKNFRSPIEETVAQLGEGRGIRGENYEERRRQRLKENYGIDVPATAQPARA
Opisthokonta	Fungi	Dikarya	Ascomycota	Arthrobotrys oligospora	tr|G1XIR0|G1XIR0_ARTOA	Uncharacterized protein OS=Arthrobotrys oligospora (strain ATCC 24927 / CBS 115.81 / DSM 1491) GN=AOL_s00097g237 PE=4 SV=1	NDUFA11	MAEQTPYHPRDAISSTTNAVLLNGAAGVLISGVQNTLAKENRGLFGLFTKTGGTIAMFAAVGGTYAFIKDASANLRETDDPWNAALGGFFGGALLGIRTGRIPYVLGFGAGLATLVASFDAGGNHWRGAKWREGYVDDVARREAIRSTRRRAYEETIEEIGEGRGVYGPGYAERRAARLKEKYGVEVPLEHEKPYAY
Opisthokonta	Fungi	Dikarya	Ascomycota	Arthroderma benhamiae	tr|D4B4T7|D4B4T7_ARTBC	Uncharacterized protein OS=Arthroderma benhamiae (strain ATCC MYA-4681 / CBS 112371) GN=ARB_03477 PE=4 SV=1	NDUFA11	MAGQQEAPVYHPQDALKRAINTTMVTGGVGLFTSAVQNTLQKQNVGPWGVFTRSGSTIFLFAAMGGSYEFVKTASANLRTKEDYWNSVYGGFAAGSLVGFRARTFPAMIGYGVALATLLGVFEYSGGSIAGKIADPNVDEYDRRTALRKNFRSPGEETIAELGERRGMSGPHLVAILQLYLSISLQLMIANRPQESRHPDSQRDGESG
Opisthokonta	Fungi	Dikarya	Ascomycota	Arthroderma gypseum	tr|E5QZX6|E5QZX6_ARTGP	NADH-ubiquinone oxidoreductase kDa subunit OS=Arthroderma gypseum (strain ATCC MYA-4604 / CBS 118893) GN=MGYG_00480 PE=4 SV=1	NDUFA11	MAGQQEAPIYHPQDALNRAINTTMVTGGVGLFTSAVQNTLQKQNIGPWGVFTRTGSTIVLFAAMGGSYEFVKTASANLRAKEDHWNSVYGGFAAGSLVGFRARTFPAMIGYGVALATLLGVFEYSGGSIGGKIADPDVDEYDRRTALRKNFRSPVEETLAELGERRGLEGPGFAERRRERIKQNYGIDVPVTQASAAPTPLS
Opisthokonta	Fungi	Dikarya	Ascomycota	Aspergillus calidoustus	tr|A0A0U5GP57|A0A0U5GP57_9EURO	Putative NADH-ubiquinone oxidoreductase 213 kDa subunit (AFU_orthologue AFUA_6G12280) OS=Aspergillus calidoustus GN=ASPCAL02035 PE=4 SV=1	NDUFA11	MGSSSEEHAYHAQDTIGRTIKTIGLTGSVGLFASAVQNTLARQNVGPWGIFVRSGGTIGIFAAMGGTYEFVKTASANLRETEDYWNVALGGFFSGAILGLRARTFPALLGYGAALATTMGAFEYTGGTLYGRRPERSEDEFERRTQLRTQWRTPGEQTLAELGEGRGIYGPGYKERRAERIKEAYGIDVPTSSVPAS
Opisthokonta	Fungi	Dikarya	Ascomycota	Aspergillus clavatus	tr|A1CU70|A1CU70_ASPCL	NADH-ubiquinone oxidoreductase 213 kDa subunit OS=Aspergillus clavatus (strain ATCC 1007 / CBS 513.65 / DSM 816 / NCTC 3887 / NRRL 1) GN=ACLA_085520 PE=4 SV=1	NDUFA11	MASHHDAHPYHPKDTIGATMKTTMLTGGVGLFASAVQNTLARKNVGPWGIFVRSGGTIGVFAAMGGTYEFVKNASANLREKDDHWNVALGGFFSGAVLGLRARTFPAILGYGAALATAMAGFDFTGGSLFGSKKSTDVDEFDRRTQLRTAYQTSVEQTFAELGEGRGITAPGYAERRAERLKEKYGYEVPTSAVPAS
Opisthokonta	Fungi	Dikarya	Ascomycota	Aspergillus flavus	tr|B8NS32|B8NS32_ASPFN	NADH-ubiquinone oxidoreductase 213 kDa subunit OS=Aspergillus flavus (strain ATCC 200026 / FGSC A1120 / NRRL 3357 / JCM 12722 / SRRC 167) GN=AFLA_052630 PE=4 SV=1	NDUFA11	MAETATSQNPSEPSERLAHYKQKPIPDSTATMAGHTEDHSYHPKDAIQAAMKTTMLTGGVGLFASAVQNTLTRKNVGPFGVFVRSGGTIGVFAAMGGTYEFVKTASANLREKEDHWNVALGGFFSGTILGLRARTFPALLGYGAALATFMGAFEYTGGSLWGYKKNADIDEFERREQLRKSYRTSGEQTLAELGEGRGLYGPGYAERRAQRIKEAYGIEVPTSQAPAS
Opisthokonta	Fungi	Dikarya	Ascomycota	Aspergillus flavus	tr|A0A0D9N7H2|A0A0D9N7H2_ASPFA	Tim17Tim22Tim23Pmp24 family protein OS=Aspergillus flavus (strain ATCC MYA-384 / AF70) GN=P034_00210603 PE=4 SV=1	NDUFA11	MAETATSQNPSEPSERLAHYKQKPIPDSTATMAGHTEDHSYHPKDAIQAAMKTTMLTGGVGLFASAVQNTLTRKNVGPFGVFVRSGGTIGVFAAMGGTYEFVKTASANLREKEDHWNVALGGFFSGTILGLRARTFPALLGYGAALATFMGAFEYTGGSLWGYKKNADIDEFERREQLRKSYRTSGEQTLAELGEGRGLYGPGYAERRAQRIKEAYGIEVPTSQAPAS
Opisthokonta	Fungi	Dikarya	Ascomycota	Aspergillus kawachii	tr|G7XM67|G7XM67_ASPKW	NADH-ubiquinone oxidoreductase 213 kDa subunit OS=Aspergillus kawachii (strain NBRC 4308) GN=AKAW_06111 PE=4 SV=1	NDUFA11	MAPHHEEHYHPKDAIAASMKTTMLTGGAGLFASAVQNTLTRQNVGPLGVFIRSGGTVGIFAAMGGTYEFVKTASANLREKEDHWNVALGGFFSGAILGLRARTFPALLGYGVALATATGAFEYTGGSLFGYKKNTDIDEFERREQLRKTYRIPAEQTLAELGEGRGIYGPGYAERRAERIKEAYGIEVPTTAPAS
Opisthokonta	Fungi	Dikarya	Ascomycota	Aspergillus lentulus	tr|A0A0S7DKL0|A0A0S7DKL0_9EURO	NADH-ubiquinone oxidoreductase 21.3 kDa subunit OS=Aspergillus lentulus GN=ALT_0256 PE=4 SV=1	NDUFA11	MASHDEHHHYHPKDTISAAMKTTMLTSAVGLFASAVQNTLTRKNVGPWGVFVRSGGTIGVFAAMGGTYEFVKNASANLREKDDHYNVALGGFFSGAILGLRARTFPALLGYGAALATAMGAFEFTGGTLWGKKAQSDVDEFDRRTQIRKAYRTPAEQTFAELGEGRGIYGPGYAERRAERLKETYGIEVPTSAAPAS
Opisthokonta	Fungi	Dikarya	Ascomycota	Aspergillus niger	tr|A0A100IPX5|A0A100IPX5_ASPNG	NADH-ubiquinone oxidoreductase 213 kDa subunit OS=Aspergillus niger GN=ABL_07868 PE=4 SV=1	NDUFA11	MAPHHEEHYHPKDAIAASMKTTMLTGGAGLFASAVQNTLTRQNVGPLGVFIRSGGTVGIFAAMGGTYEFVKTASANLREKEDHWNVALGGFFSGAILGLRARTFPALLGYGVALATATGAFEYTGGSLFGHKKNTDIDEFERREQLRKTYRIPAEQTLAELGEGRGIYGPGYAERRAERIKEAYGIEVPTTAPAS
Opisthokonta	Fungi	Dikarya	Ascomycota	Aspergillus niger	tr|A2QLI8|A2QLI8_ASPNC	Aspergillus niger contig An06c0080, genomic contig OS=Aspergillus niger (strain CBS 513.88 / FGSC A1513) GN=An06g01390 PE=4 SV=1	NDUFA11	MAPHHEEHYHPKDAIAASMKTTMLTGGAGLFASAVQNTLTRQNVGPLGVFIRSGGTVGIFAAMGGTYEFVKTASANLREKEDHWNVALGGFFSGAILGLRARTFPALLGYGVALATATGAFEYTGGTLFGYKKNTDIDEFERREQLRKTYRIPAEQTLAELGEGRGIYGPGYAERRAERIKEAYGIEVPTTAPAS
Opisthokonta	Fungi	Dikarya	Ascomycota	Aspergillus niger	tr|G3YG37|G3YG37_ASPNA	Uncharacterized protein OS=Aspergillus niger (strain ATCC 1015 / CBS 113.46 / FGSC A1144 / LSHB Ac4 / NCTC 3858a / NRRL 328 / USDA 3528.7) GN=ASPNIDRAFT_37834 PE=4 SV=1	NDUFA11	MAPHHEEHYHPKDAIAASMKTTMLTGGAGLFASAVQNTLTRQNVGPLGVFIRSGGTVGIFAAMGGTYEFVKTASANLREKEDHWNVALGGFFSGAILGLRARTFPALLGYGVALATATGAFEYTGGTLFGYKKNTDIDEFERREQLRKTYRIPAEQTLAELGEGRGIYGPGYAERRAERIKEAYGIEVPTTAPAS
Opisthokonta	Fungi	Dikarya	Ascomycota	Aspergillus nomius nrrl 13137	tr|A0A0L1IQH6|A0A0L1IQH6_ASPNO	NADH-ubiquinone oxidoreductase 213 kDa subunit OS=Aspergillus nomius NRRL 13137 GN=ANOM_009433 PE=4 SV=1	NDUFA11	MAETATSQNPSEPSERLAHYKQKPIPDSTATMAGQTEDHSYHPKDAIQATMKTTMLTGGVGLFASAVQNTLTRKNVGPFGVFVRSGSTIGVFAAMGGTYEFVKTASANLREKEDHWNVALGGFFSGAILGLRARTFPALLGYGAALATAMGAFEYTGGSLWGYKKNADIDEFERREQLRKSYRTSGEQTLAELGEGRGLYGPGYAERRAQRIKEAYGIEVPTSQAPAS
Opisthokonta	Fungi	Dikarya	Ascomycota	Aspergillus parasiticus	tr|A0A0F0I425|A0A0F0I425_ASPPU	Tim17/Tim22/Tim23/Pmp24 family protein OS=Aspergillus parasiticus (strain ATCC 56775 / NRRL 5862 / SRRC 143 / SU-1) GN=P875_00095275 PE=4 SV=1	NDUFA11	MAGHTEDHSYHPKDAIQAAMKTTMLTGGVGLFASAVQNTLTRKNVGPFGVFVRSGGTIGVFAAMGGTYEFVKTASANLREKEDHWNVALGGFFSGTILGLRARTFPALLGYGAALATFMGAFEYTGGSLWGYKKNADIDEFERREQLRKSYRTSGEQTLAELGEGRGLYGPGYAERRAQRIKEAYGIEVPTSQAPAS
Opisthokonta	Fungi	Dikarya	Ascomycota	Aspergillus rambellii	tr|A0A0F8V183|A0A0F8V183_9EURO	Uncharacterized protein (Fragment) OS=Aspergillus rambellii GN=ARAM_004154 PE=4 SV=1	NDUFA11	NSDVQNPIVTVLPQPNRLRLYQAQANLFPSPTVVMGSATEEHVYHPQDAIAGSLKATALTGAVGLFASAVQNTLTRRNVGPWGIFVRTGGTIGVFAAMGGTYEFVKTASANLREKEDHYNVALGGFFSGAILGLRARTFPAVLGYGAALATAMGAFEFAGGSLFGQKRGLDVDEFERREHLRTNYRTPGEQAVAELGEGRGIYGPGYEQRRRERIKEAYGIDVPASGAPAS
Opisthokonta	Fungi	Dikarya	Ascomycota	Aspergillus ruber cbs 135680	tr|A0A017S2U7|A0A017S2U7_9EURO	Uncharacterized protein OS=Aspergillus ruber CBS 135680 GN=EURHEDRAFT_416755 PE=4 SV=1	NDUFA11	MGPEHTETHYHPHDAIGSAMKATTLTGGVGLFAAAVQNTLTKQNVGPLGVFFKSGSTIGIFAAMGGTYEFVKTASANLREKEDHWNVAIGGFFSGAILGLRARTFPALMGYGAGLAIGMSGFNYAGGLWGYKRDKDLSVDEFERRTQLRKNYRIPGEQTLAELGEGRGLYGPGYAERRRERIKEAYGFDVPTTQVPAS
Opisthokonta	Fungi	Dikarya	Ascomycota	Aspergillus terreus	tr|Q0CSP0|Q0CSP0_ASPTN	Uncharacterized protein OS=Aspergillus terreus (strain NIH 2624 / FGSC A1156) GN=ATEG_03294 PE=4 SV=1	NDUFA11	MSLRSTPRPRDGSIGHLVKQYSRSTGSFPPWAGKAVSRGRTDDVQNPISSTIPGSPRPLVALDQFQPPPPPPTATMTTHTEDHSYHPKDAIGASLKTTMLTGGVGLFASAVQNTLVRKNVGPWGVFVRSGGTIGVFAAMGGTYEFVKTASANLREKDDHWNVALGGFFSGAILGLRARTFPALLGYGAALATAMGAFEYTGGSLWGYKKDTDVDEFERRQQLRKAYRTPAEQTFAELGEGRGIYGPGYAERRAERIKETYGIDVPTSQVPAS
Opisthokonta	Fungi	Dikarya	Ascomycota	Aspergillus udagawae	tr|A0A0K8LJ46|A0A0K8LJ46_9EURO	NADH-ubiquinone oxidoreductase 21.3 kDa subunit OS=Aspergillus udagawae GN=AUD_7315 PE=4 SV=1	NDUFA11	MASQDEHHHYHPKDTISAAMKTTMLTGAVGLFASAVQNTLTRKNVGPWGVFVRSGGTIGVFAAMGGTYEFVKNASANLREKDDHYNVALGGFFSGAILGLRARTFPALLGYGAALATAMGAFEFTGGTLWGKKAQSDLDEFDRRTQLRKAYRTPAEQTFTELGEGRGIYGPGYAERRAERLKETYGIEVPTSAAPAS
Opisthokonta	Fungi	Dikarya	Ascomycota	Aureobasidium melanogenum cbs 110374	tr|A0A074WJB2|A0A074WJB2_9PEZI	Uncharacterized protein OS=Aureobasidium melanogenum CBS 110374 GN=M437DRAFT_49670 PE=4 SV=1	NDUFA11	MAAHEEQPYRPKDALGASIKAGMITTGAGLFVSTIQNTLTKQNYGAMGAFTKFGGTTAVYGAMGAAYEFTRCASANLRQRDDAWNSFWGGLAGGSMLGLRFRTAPAVAGYGAALAVVLGTWQYAGGKITGYDVDPTVDEVARKEYVRKNRRRPMEETLEQIGEGRGIFGPGYQERRAERLQQNYGIEVPAASS
Opisthokonta	Fungi	Dikarya	Ascomycota	Aureobasidium namibiae cbs 147.97	tr|A0A074W9L4|A0A074W9L4_9PEZI	Uncharacterized protein OS=Aureobasidium namibiae CBS 147.97 GN=M436DRAFT_55854 PE=4 SV=1	NDUFA11	MAQQEEEPYRPKDALGAAIKAGMITTGAGLFVSTIQNTLTKQNYGSMGAFTKFGGTTAVYGAMGVAYEFTRCASANLRQSDDAWNSFWGGLAGGSMLGLRFRTAPAVAGYGTALAVVLGTWQYAGGKITGYAIDPTVDEVARKEYVRKNRRRSMEETLEQIGEGRGIFGPGYQERRAERLQQNYGIEVPTASSS
Opisthokonta	Fungi	Dikarya	Ascomycota	Aureobasidium pullulans exf-150	tr|A0A074XCT3|A0A074XCT3_AURPU	Uncharacterized protein OS=Aureobasidium pullulans EXF-150 GN=M438DRAFT_346285 PE=4 SV=1	NDUFA11	MAQQEEQPYRPKDALGSSIKATMITAGAGLFVSTIQNTLTKQNHGAMGAFTKFGGTTAVYGAMGAAYEFTRCASANLRQRDDAWNSFWGGLAGGSMLGLRFRTAPAVAGYGTALAVVLGTWHFAGGKITGYQIDTTVDEVARKEYVRKNRRRPMEETLEQVGEGRGIFGPGYQERRAERLQQNYGIEVPSAASS
Opisthokonta	Fungi	Dikarya	Ascomycota	Aureobasidium subglaciale exf-2481	tr|A0A074YYV9|A0A074YYV9_9PEZI	Uncharacterized protein OS=Aureobasidium subglaciale EXF-2481 GN=AUEXF2481DRAFT_91623 PE=4 SV=1	NDUFA11	MASQEEQPYRAKDSLGSAIKAAMVTTGAGLFVSTVQNTLTKQNHGAMGAFTKFGGTTAVYGAMGAAYEFTRCASANLRQRDDAWNSAWGGLAGGAMLGLRLRTAPAVAGYGTALAVILGTWHFAGGKITGYQVDDTVDEVARKEYLRKNRRRPMEETLQQVGEGRGIYGPGYPERRAERLQQNYGIQVPTAASS
Opisthokonta	Fungi	Dikarya	Ascomycota	Baudoinia compniacensis	tr|M2N7W0|M2N7W0_BAUCO	Uncharacterized protein OS=Baudoinia compniacensis (strain UAMH 10762) GN=BAUCODRAFT_572453 PE=4 SV=1	NDUFA11	MAFPPPSQDQIQNIYQPKDAVGAAIQATGITAAGGTFLAAIQNTMARQNVGAMGAFSRFGTTIAVYAAMGGAYEFTKNASANLRQRDDAWNPAIGGGFAGMMLGLSCMTDCRDGYSDIRSAPAVVGYGAGLSAILYAFSYTGGTLNGYQRDPEVDEVSRKEYLRKNRRRPVEDTVNEIGEGRGVYGPGYEERRAQRIKDAYGIDVPRRGVEAAP
Opisthokonta	Fungi	Dikarya	Ascomycota	Beauveria bassiana	tr|J5K5J0|J5K5J0_BEAB2	Tim17/Tim22/Tim23 family protein OS=Beauveria bassiana (strain ARSEF 2860) GN=BBA_01291 PE=4 SV=1	NDUFA11	MASHEDHGRQAAAAVLSSPYQPHDVLDETAKTAVVGLGAGFFLAAVQNALSKRNVGAFGVFSRGAPVIGLIAASPAAYTFVSRTTMNLREKDDAFAAALGGFAAGAVLGLPSKRMPVVFALGGFVGSVQGLFKLAGGRLDSFKAEDDEFARKETIRRTTRVPVEQTISEVGEGRGIKPPGYEERRRERIQEKYGFEINPVKATVEGSQ
Opisthokonta	Fungi	Dikarya	Ascomycota	Beauveria bassiana d1-5	tr|A0A0A2WCB4|A0A0A2WCB4_BEABA	NADH-ubiquinone oxidoreductase 21.3 kDa subunit OS=Beauveria bassiana D1-5 GN=BBAD15_g4001 PE=4 SV=1	NDUFA11	MHYGLSCSHQKENSSLNLHPLFYKATTHPDTMASHEDHGRQAAAAVLSSPYQPHDVLDETAKTAVVGLGAGFFLAAVQNALSKRNVGAFGVFSRGAPVIGLIAASPAAYTFISRTTMNLREKDDAFAAALGGFAAGAVLGLPSKRMPVVFALGGFVGSVQGLFKLAGGRLDSFKAEDDEFARKETIRRTTRVPVEQTISEVGEGRGIKPPGYEERRRERIQEKYGFEINPVKATVEGSQ
Opisthokonta	Fungi	Dikarya	Ascomycota	Bipolaris zeicola 26-r-13	tr|W6YPB3|W6YPB3_COCCA	Uncharacterized protein OS=Bipolaris zeicola 26-R-13 GN=COCCADRAFT_80575 PE=4 SV=1	NDUFA11	MAAHDASFHPRDALANTMSTMIQTTAVGAVVAGVQNTLRKQNVGAMGILTRSGGIIALYAGVGATYQFTLDATSNLRRKDDCYSEAIAGFAAGCALGVGRRSLPFMLGAGAVTSTALTAFRYTNGLRGVGDIREQVDDDGEVERREELKKLRRRPLSETLEQLGEGRGIYGPGYEERRRQRLLEKYGIDVKAAQQ
Opisthokonta	Fungi	Dikarya	Ascomycota	Blumeria graminis f. sp. hordei	tr|N1J6K6|N1J6K6_BLUG1	Putative NADH-ubiquinone oxidoreductase 2 subunit OS=Blumeria graminis f. sp. hordei (strain DH14) GN=BGHDH14_bgh01128 PE=4 SV=1	NDUFA11	MISGEDSIYHPKDAILAGLSGAGIAGAAGAMIAGVQNSLSKSNVGAWGIVSRFGGTMALFTAVGASYEFVTTASANLREQNDSLNPVLGGFVSGSLIGLKVGTTPAVLGYGAVAAVLMGAFDYTGGRLSGPRRNPELDEFERKQIIRKNLPRPIEATIAELGEGRGIYAPGYEERRRVRLKEKYGIEVPVKS
Opisthokonta	Fungi	Dikarya	Ascomycota	Blumeria graminis f. sp. tritici 96224	tr|A0A061HFX5|A0A061HFX5_BLUGR	Uncharacterized protein OS=Blumeria graminis f. sp. tritici 96224 GN=BGT96224_A20821 PE=4 SV=1	NDUFA11	MISGEKSIYHPKDAIMAGLSGAGMAGAAGAMIAGVQNSLSKSNVGAWGIVSRFGGTMALFTAVGASYEFVTTASANLREQDDSLNPVLGGFVSGSLIGLKAGTTPAVLGYGAVAAVLMGAFDYTGGRLTGPRRDPELDEFERKQIIRKHLPRPIEATIAEIGEGRGIYAPGYEERRRARLKEKYGIEVPVKS
Opisthokonta	Fungi	Dikarya	Ascomycota	Botryosphaeria parva	tr|R1EXC1|R1EXC1_BOTPV	Putative nadh-ubiquinone oxidoreductase 213 kDa subunit protein OS=Botryosphaeria parva (strain UCR-NP2) GN=UCRNP2_936 PE=4 SV=1	NDUFA11	MAHDHPYHPKDTIGRTIKTTMVTAGAGTFVSAIQNTLQKQNYGPMGIFTRSGTTIAIFTAMGGAYEFSRSAAANLRQKDDTWNEAIGGFFGGAMVGLRVRTMPAVLGYGTGLAVILSTFDFCGHALTGYNKDPTVDDFERKQFLRKNFRKPAEQTIAEIGEGRGLYPPGYEDRRRERLKEKYGYEITAPPSH
Opisthokonta	Fungi	Dikarya	Ascomycota	Botryotinia fuckeliana	tr|M7TF82|M7TF82_BOTF1	Putative tubulin-specific chaperone c protein OS=Botryotinia fuckeliana (strain BcDW1) GN=BcDW1_9181 PE=4 SV=1	NDUFA11	MAPNSDSYHPQDALKAGINGALITGTAGAFASAIQNSLHKKNIGMMGVFTRTGGTAFVFTAMGGTYEFTKYASANLREKNDTYNTAIGGFLAGSVLGLRFGTTPAVLGFGTLAAVVLSAFDYTGGAITGYKRDPNVDEFERKEFLRKNRRIPVEQTVAELGEGRGIYGPGYDERRRERIKERYDLQQRISQLGNLSLVGGERQDATDHCLASITRLSNEVADATDYLPAYDQRTYSQAIKGLSENLQEVKAKAAPRTRFRFTSSKNSSAVSINDAAQLAQESLSATLKASMLSSTESSLATTPANLMTPPGEESTRDTVGDLPSFSKNYNAEMATAPGPIRKPSFSEASTINITGHTGLHIILPSSASRATSSGAITKLNGCIVDMSVPTANGAPFAGL…
Opisthokonta	Fungi	Dikarya	Ascomycota	Botryotinia fuckeliana	tr|G2YVX5|G2YVX5_BOTF4	Similar to NADH-ubiquinone oxidoreductase 213 kDa subunit OS=Botryotinia fuckeliana (strain T4) GN=BofuT4_P153350.1 PE=4 SV=1	NDUFA11	MAPNSDAYHPQDALKAGINGALITGTAGAFASAIQNSLHKKNIGMMGVFTRTGGTAFVFTAMGGTYEFTKYASANLREKNDTYNTAIGGFLAGSVLGLRFGTTPAVLGFGTLAAVVLSAFDYTGGAITGYKRDPNVDEFERKEFLRKNRRIPVEQTVAELGEGRGIYGPGYDERRRERIKERYGIEVPARS
Opisthokonta	Fungi	Dikarya	Ascomycota	Byssochlamys spectabilis	tr|V5FCR9|V5FCR9_BYSSN	Uncharacterized protein OS=Byssochlamys spectabilis (strain No. 5 / NBRC 109023) GN=PVAR5_3480 PE=4 SV=1	NDUFA11	MASHTEDNHYHPKDAVAAAGKTTLLTGGIGLFTSAVQNTLVKKNVGPWGVFTRTGGTIGIFAAMGGTYEFVKTASANLREKEDPWNVALGGFFSGSILGLRARTFPAVFGYGAALAAALYAFEFTGGSLRGYEKDRSVDEFERLEKLRKAYRTPAEDTFAELGEGRGIYAPGYAERRRERIKQTYGIEVPATAPPAS
Opisthokonta	Fungi	Dikarya	Ascomycota	Candida albicans	tr|Q5AI99|Q5AI99_CANAL	Hap43p-repressed protein OS=Candida albicans (strain SC5314 / ATCC MYA-2876) GN=CaO19.10471 PE=4 SV=1	NDUFA11	MSDKVEVAEVAPLPDASYKYPNPLANFTKGLGYPEWQPIDTKKEVGQIFRFGFYSTVGAYAWLYFWKRTTFKLELPLSVIGFFSIAKGVQDSIANIREINDCWNTFWGLTAANTVVLSAGFRSMPPKHKIITGALGTSITTILDRAYWAQSTSSPRLDAKYELANTNENLPKQQFWDVWQRRPITQTVEELGVGRGIFKP
Opisthokonta	Fungi	Dikarya	Ascomycota	Candida auris	tr|A0A0L0NUP4|A0A0L0NUP4_9ASCO	Uncharacterized protein OS=Candida auris GN=QG37_05763 PE=4 SV=1	NDUFA11	MAEEEKRVFPDSRFKLPSGLVNFSNASAYPKWEPVDTRKETLQVFRLSFYTTVGAYAWLYLWKRTTFKIGLPLAVCGFATVATATKGVVTNLRQKNDGWNTFWAVGAGNLACLTVGFKNMPVKHKVMAGVAGAAITAAVDHLSWSQSPSFAGRDIKYAEANTGDELPKQQFWDVWKRRPLSQTVEALGEGRGIFKQ
Opisthokonta	Fungi	Dikarya	Ascomycota	Candida maltosa	tr|M3JUU7|M3JUU7_CANMX	Uncharacterized protein OS=Candida maltosa (strain Xu316) GN=G210_3075 PE=4 SV=1	NDUFA11	MPEQVEVAEVTPLPTAAFKYPNPLANFSQGLGYPAWTPIDTKKEVGQLFRFGFYTTVGAYGWLYFFKRSTFKLGLPISALAFVTIAKGVQDSVANIRETNDCWNIFWGLSAANTVVLSAGFKSMPIKHKLITGILGTSVATILDRAYWAQSTSSPRLDAKYELANMNKDLPKQQFWDVWERKPISQTVEELGVGRGIFKP
Opisthokonta	Fungi	Dikarya	Ascomycota	Candida parapsilosis	tr|G8B840|G8B840_CANPC	Putative uncharacterized protein OS=Candida parapsilosis (strain CDC 317 / ATCC MYA-4646) GN=CPAR2_106600 PE=4 SV=1	NDUFA11	MSEQVEVAEAVPLPDARNKFPNPLANFSKGLGYPEWHPIDTRKEVGQLFKFGFYSTVGSYAFLYIWKRTTFKLEIPIAAITFLTVAKGVQSSVANLREKNDCWNTFWGLTAANTVVLSAAFRSMPPKHKIITGALGTSLATIVDRAYWAQSTSSPTADAKYELANENKDLPKQGFWDVWQRRPITQTVEELGVGRGIFKP
Opisthokonta	Fungi	Dikarya	Ascomycota	Candida tenuis	tr|G3B2F7|G3B2F7_CANTC	Putative uncharacterized protein OS=Candida tenuis (strain ATCC 10573 / BCRC 21748 / CBS 615 / JCM 9827 / NBRC 10315 / NRRL Y-1498 / VKM Y-70) GN=CANTEDRAFT_97530 PE=4 SV=1	NDUFA11	MSEETAAESPKTYPDSTFKLPRPFGNIFNASAYPQWEPVDTAGETKKIFKFTFYTTVGAYAWLYFWKRTAFKVELPLTVIGFTTVATATKGIITNLREKNDGWNTFWAVAAGNLAVLTGGFKTMPLKHKFMTGISGAAITGLLNQWSWAQSVNSPGREVKHILNTGEEVPKQQFWDVMRRRPISQTVDEMGVGRGILKP
Opisthokonta	Fungi	Dikarya	Ascomycota	Candida tropicalis	tr|C5MF23|C5MF23_CANTT	Uncharacterized protein OS=Candida tropicalis (strain ATCC MYA-3404 / T1) GN=CTRG_04666 PE=4 SV=1	NDUFA11	MPEQVEVAEVVPLPDSSFKYPSPLANFSKGIGYPAWTPIDTQKEVGQILRFGFYSTVGAYAWLYFWKRTTFKLQLPLSVVAFFGIARGVQDSVANIRETNDCWNTFWGLTSANAVVLSAGFKNIPPKHKIITAAFGTAVATILDRAYWAQSTSSPRLEAKYELANENENLPKQQFWDVWQRKPLTQTIEELGVGRGIFKP
Opisthokonta	Fungi	Dikarya	Ascomycota	Capronia coronata cbs 617.96	tr|W9YFT7|W9YFT7_9EURO	Uncharacterized protein OS=Capronia coronata CBS 617.96 GN=A1O1_05460 PE=4 SV=1	NDUFA11	MADHSEPKQTYDVDAAVYHPKDALGLSLRGGTLAGAAGLFLASVQNTVTKENVGFFSVFSRFGSTIGLFAAVGGTFAFTSAASANLREKDDFWNHGIGGALAGTLPGLTKRSMPAAMGGAFALGVSLAAVSYTGHSIFQSASEESLSDRATYKEDSKARYRRPINETINELGEGRGIYGPGYEERRRQRIKERYGIDVNNQPYYAGTSAVVAD
Opisthokonta	Fungi	Dikarya	Ascomycota	Capronia epimyces cbs 606.96	tr|W9XCR7|W9XCR7_9EURO	Uncharacterized protein OS=Capronia epimyces CBS 606.96 GN=A1O3_09147 PE=4 SV=1	NDUFA11	MADKFDSKPTPGGDDAVFQPKDALGASLRAGTLSGAAGLFLASVQNTVTKENVGFFGVFSRFGSTVGLFAAVGGTFAFTSAASANLRERNDFWNHGIGGALAGSLPGLAKRSMPATLGGSLALGVSMAVASYTGRSVFESGEDEFQHDRIGYKEEAKARYRRPINETINELGEGRGIYGPGYGERRKQRIKERYGIDIQEPYYAGTSAPGVD
Opisthokonta	Fungi	Dikarya	Ascomycota	Capronia semi-immersa	tr|A0A0D2FYT8|A0A0D2FYT8_9EURO	Uncharacterized protein OS=Capronia semi-immersa GN=PV04_07321 PE=4 SV=1	NDUFA11	MGDIVDPKPNLDIDDGPVYQPQDALGRSARSAMMTGAAGLFIASVQNTVAKEQIGAFGVFTRFGRTIGLLTAMGGVFQFTSIASANLREKNDFLNPTIGGALAGSLNGLWRRSMVSTLGSALALGSVMGVISYTGSAMFESAGDKPFADRMAYKDEAKARFRRPLNETINELGEGRGIYGPGYDERRKQRIKERYGFDIQPPYYENKSASGA
Opisthokonta	Fungi	Dikarya	Ascomycota	Ceratocystis fimbriata f. sp. platani	tr|A0A0F8D1M5|A0A0F8D1M5_CERFI	NADH-ubiquinone oxidoreductase 21.3 kDa subunit OS=Ceratocystis fimbriata f. sp. platani GN=CFO_g1000 PE=4 SV=1	NDUFA11	MSPQTQQDQGEVPYKPVDVIDYSLRLAGVGSIIGFSAAALKNSFDTKNATFSTVFTRHGRNIPHMAFTAAGLGFGSAAMANLRGKDDFVSAATGAGLAGGIFGLPSKRLPVVLGYAALYAGFAGIFVFTGGRIGGFRNFDENAEFDRKEQLRANRRRPIEETLAEIGEGRGIRPPGYEERRRERLKEKYGFDINPVKATVD
Opisthokonta	Fungi	Dikarya	Ascomycota	Chaetomium globosum	tr|Q2GQZ2|Q2GQZ2_CHAGB	Uncharacterized protein OS=Chaetomium globosum (strain ATCC 6205 / CBS 148.51 / DSM 1962 / NBRC 6347 / NRRL 1970) GN=CHGG_09612 PE=4 SV=1	NDUFA11	MAPTGDDHYHPKDTIHLSLYQGAGFGGIGLLFAAVRNSLSKTNVGPWTTFTKHGGIAATFAVAGTAYEFTRCASANLREKDDYWNHTLGGFVAGAALGLRTGRMPRILGYGVFAAVVTGTYDYAGGTLKGYWNRPEADEYERKETLRKTRRRPIEETIAEIGEGRGIKPPGYEERRRERIKERYGIEINPVNADPDAS
Opisthokonta	Fungi	Dikarya	Ascomycota	Chaetomium thermophilum	tr|G0S2B3|G0S2B3_CHATD	NADH-ubiquinone oxidoreductase-like protein OS=Chaetomium thermophilum (strain DSM 1495 / CBS 144.50 / IMI 039719) GN=CTHT_0016630 PE=4 SV=1	NDUFA11	MAPIEEEHEHYHPKDAVHLGLKGAAVVGGIGLLFAAVRTSLARKNVGPWAIFTRNGKLAATFAAVGGAYDFTRAAAANLREKEDWVNNGIGGLFAGATMGLTTGRIPRVLGFAALTGVVLATAEYAGSGLRGVFKRDVDEYERKEFLRKNRRRPIEETLAEIGEGRGIKPPGYYERRAQRLKEKYGVDINPVCADPDQA
Opisthokonta	Fungi	Dikarya	Ascomycota	Cladophialophora immunda	tr|A0A0D2CGV4|A0A0D2CGV4_9EURO	Uncharacterized protein OS=Cladophialophora immunda GN=PV07_11063 PE=4 SV=1	NDUFA11	MGDLVDPKPNYDVDEPVYQPQDALEISARSAALTGAAGLFIASVQNTVAKEQIGAFGVFTRFGRTIGLLTAMGGTFQFASTASANLREKNDYLNHVIGGTLAGSLNGLWKRSMTSTLGSALALGTAMGVISYTGRSMFESSSDKAFDDRMTYKEEARARFRRPLNETINELGEGRGIYGPGYEERRKQRIKERYGFDVQPPYYEGKAAPGA
Opisthokonta	Fungi	Dikarya	Ascomycota	Cladophialophora psammophila cbs 110553	tr|W9X1S4|W9X1S4_9EURO	Uncharacterized protein OS=Cladophialophora psammophila CBS 110553 GN=A1O5_02703 PE=4 SV=1	NDUFA11	MGDLVDPKPNYDVDEPVYQPQDALGLSARAAALTGAAGLFVASVQNTVAKEQIGAFGVFTRFGRTIGLLTAMGGTFQFASSASANLREKNDYINHVIGGALAGSLNGLWKRSMTSTLGSALALGTAMGVISYTGRSMFESSSDKAFEDRMAYKEETRSRFRRPLNETINELGEGRGIYGPGYEERRKQRIKERYGFDVQPPYYEGKPAPGA
Opisthokonta	Fungi	Dikarya	Ascomycota	Cladophialophora yegresii cbs 114405	tr|W9VWF2|W9VWF2_9EURO	Uncharacterized protein OS=Cladophialophora yegresii CBS 114405 GN=A1O7_06895 PE=4 SV=1	NDUFA11	MGDLVDPKPNLDVDADVSGVYQPQDALGRSARSAMMTGAAGLFIASVQNTVAKEQIGAFGVFTRFGRTIGLLTAMGGVFQFTSIASANLREKNDFVNHTIGGALAGSLNGLWKRSMVSTLGSALALGSVMGVISYTGRTMFESAADKPFADRMAYKDEAKARFRRPLNETINELGEGRGIYGPGYEERRKQRIKERYGFDVQPPYYENKSAPGA
Opisthokonta	Fungi	Dikarya	Ascomycota	Claviceps purpurea	tr|M1W9I0|M1W9I0_CLAP2	Probable NADH2 dehydrogenase (Ubiquinone) 21.3K chain OS=Claviceps purpurea (strain 20.1) GN=CPUR_03706 PE=4 SV=1	NDUFA11	MVYTPGYPEAPVVSELEKPYHPHDVIAETVKMASVGAGVGLFLAAIRMSMAQRNYGVFGVFTRGAPIIGMCTAAPAAYTFVSRASNNLREKEDTWSAILGGFVSGGLLALPTGKTRNVLGLGTAIAVTQGALVYGGGRIDSFKKESDEFERKEILRRTTRVPYTQTMDVGNPANVPGYEERRRQHIKEKYNFEINPVSMSVDGSQ
Opisthokonta	Fungi	Dikarya	Ascomycota	Clavispora lusitaniae	tr|C4Y068|C4Y068_CLAL4	Uncharacterized protein OS=Clavispora lusitaniae (strain ATCC 42720) GN=CLUG_01600 PE=4 SV=1	NDUFA11	MAEVEKKTYPDSTHKWPTPLVNLANASAYPKWEPVDTKKKTLQVFKFSFYSTVGAYAWLYLWKRTTFKIGLPLSVAGFATVAVGVRGSLANLREKNDGWNTFWAVAAGNLACLTIGFKNMPPKHKVLAGISGAAITAFIDHAFWAQSPSFAGRDIRFAEANTGDELPQQQFWDVWKRRPLSQTVEALGEGRGIFKQ
Opisthokonta	Fungi	Dikarya	Ascomycota	Coccidioides immitis	tr|J3KJX3|J3KJX3_COCIM	NADH-ubiquinone oxidoreductase 213 kDa subunit OS=Coccidioides immitis (strain RS) GN=CIMG_01782 PE=4 SV=2	NDUFA11	MSSSEEQHVYHPKDAISTAAKTTLITGSMGLFTSAVQNTLAKQNLGPWGVFTRTGSTIALFATMGGAYEFVKTASANLREKEDFWNATLGGFFAGAAMGFRARTFPAVLGYGATVATVLGVFEYTGGRLEGYGTETNVDEYDRRESLRKNYRSPGEQTIAELGEGRGIYGPGYAERRQERIKQNYGIDVPVAQPSAS
Opisthokonta	Fungi	Dikarya	Ascomycota	Coccidioides immitis h538.4	tr|A0A0J8RVI9|A0A0J8RVI9_COCIT	NADH:ubiquinone oxidoreductase 21.3kD subunit 21.3b OS=Coccidioides immitis H538.4 GN=CIHG_05862 PE=4 SV=1	NDUFA11	MSSSEEQHVYHPKDAISTAAKTTLITGSMGLFTSAVQNTLAKQNLGPWGVFTRTGSTIALFATMGGAYEFVKTASANLREKEDFWNATLGGFFAGAAMGFRARTFPAVLGYGATVATVLGVFEYTGGRLEGYGTETNVDEYDRRESLRKNYRSPGEQTIAELGEGRGIYGPGYAERRQERIKQNYGIDVPVAQPSAS
Opisthokonta	Fungi	Dikarya	Ascomycota	Coccidioides immitis rmscc 2394	tr|A0A0J6XZN1|A0A0J6XZN1_COCIT	NADH:ubiquinone oxidoreductase 21.3kD subunit 21.3b OS=Coccidioides immitis RMSCC 2394 GN=CIRG_01925 PE=4 SV=1	NDUFA11	MSSSEEQHVYHPKDAISTAAKTTLITGSMGLFTSAVQNTLAKQNLGPWGVFTRTGSTIALFATMGGAYEFVKTASANLREKEDFWNATLGGFFAGAAMGFRARTFPAVLGYGATVATVLGVFEYTGGRLEGYGTETNVDEYDRRESLRKNYRSPGEQTIAELGEGRGIYGPGYAERRQERIKQNYGIDVPVAQPSAS
Opisthokonta	Fungi	Dikarya	Ascomycota	Coccidioides immitis rmscc 3703	tr|A0A0J8QUS7|A0A0J8QUS7_COCIT	NADH:ubiquinone oxidoreductase subunit OS=Coccidioides immitis RMSCC 3703 GN=CISG_00966 PE=4 SV=1	NDUFA11	MSSSEEQHVYHPKVAISTAAKTTLITGSMATMGGAYEFVKTASANLREKEDFWNATLGGFFAGAAMGFRARTFPAVLGYGATVATVLGVFEYTGGRLEGYGTETNVDEYDRRESLRKNYRSPGEQTIAELGEGRGTYLLPLFGDPRVRPF
Opisthokonta	Fungi	Dikarya	Ascomycota	Coccidioides immitis rmscc 3703	tr|A0A0J8RBY1|A0A0J8RBY1_COCIT	NADH:ubiquinone oxidoreductase subunit OS=Coccidioides immitis RMSCC 3703 GN=CISG_09403 PE=4 SV=1	NDUFA11	MSSSEEQHVYHPKDAISTAAKTTLITGSMGLFTSAVQNTLAKQNLGPWGVFTRTGSTIALFATMGGAYEFVKTASANLREKEDFWNATLGGFFAGAAMGFRARTFPAVLGYGATVATVLGVFEYTGGRLEGYGTETNVDEYDRRESLRKNYRSPGEQTIAELGEGRGIYGPGYAERRQERIKQNYGIDVPVAQPSAS
Opisthokonta	Fungi	Dikarya	Ascomycota	Coccidioides posadasii	tr|E9DJJ1|E9DJJ1_COCPS	NADH-ubiquinone oxidoreductase 213 kDa subunit OS=Coccidioides posadasii (strain RMSCC 757 / Silveira) GN=CPSG_09990 PE=4 SV=1	NDUFA11	MSSSEEQQVYHPKDAISTAAKTTLITGSMGLFTSAVQNTLAKQNLGPWGVFTRTGSTIALFATMGGAYEFVKTASANLREKEDFWNATLGGFFAGAAMGFRARTFPAVLGYGATVATVLGVFEYTGGRLEGYGTETNVDEYDRRESLRKNYRSPGEQTIAELGEGRGIYGPGYAERRQERIKQNYGIDVPVAQPSAS
Opisthokonta	Fungi	Dikarya	Ascomycota	Cochliobolus heterostrophus	tr|M2VB76|M2VB76_COCH5	Uncharacterized protein OS=Cochliobolus heterostrophus (strain C5 / ATCC 48332 / race O) GN=COCHEDRAFT_1123751 PE=4 SV=1	NDUFA11	MAAHDATFHPRDALANTMSTMIQTTAVGAVVAGVQNTLRKQNVGAMGILTRSGGIIALYAGVGATYQFTLDATSNLRRKDDCYSEAVAGFAAGCALGVARRSLPFMLGAGAAFSTALTAFRYTNGLRGVGDIREQVDDDGEVERREELKKLRRRPLSETLEQLGEGRGIYGPGWEERRRQRLLEKYGIDVKAAQA
Opisthokonta	Fungi	Dikarya	Ascomycota	Cochliobolus sativus	tr|M2T2L7|M2T2L7_COCSN	Uncharacterized protein OS=Cochliobolus sativus (strain ND90Pr / ATCC 201652) GN=COCSADRAFT_187594 PE=4 SV=1	NDUFA11	MAAHDATFHPRDALANTMSTMIQTTAVGAVVAGVQNTLRKQNVGAMGILTRSGGIIALYAGVGATYQFTLDATSNLRRKDDCYSEAAAGFAAGCALGVARRSLPFMLGAGAAFSTVLTAFRYTNGLRGVGDIREQVNDDGEVERREELKKLRRRPLSETLEQLGEGRGIYGPGYEERRRQRLLEKYGIDVKAAPA
Opisthokonta	Fungi	Dikarya	Ascomycota	Colletotrichum fioriniae pj7	tr|A0A010RPC6|A0A010RPC6_9PEZI	Tim17/Tim22/Tim23 family protein OS=Colletotrichum fioriniae PJ7 GN=CFIO01_05824 PE=4 SV=1	NDUFA11	MAGDHDTYHSKDAIKAAISSSAALGGAGFFIAAVHNALQKQNVGAMSVFTRSGGIIAVMAIGGGAYGFTKSAMANLREKDDPWNTATAGFIAGSILGMTTRRMPVVLGLGAAFGAWQGVFEVTGGRLRGWNTAEVDEADFEGKVAQRAAKRRPIEETIAELGEGRGIRPPGYEERRRERLKEKYGVEINPVKATVE
Opisthokonta	Fungi	Dikarya	Ascomycota	Colletotrichum gloeosporioides	tr|L2G2T7|L2G2T7_COLGN	Nadh-ubiquinone oxidoreductase 213 kDa subunit OS=Colletotrichum gloeosporioides (strain Nara gc5) GN=CGGC5_7212 PE=4 SV=1	NDUFA11	MAGDHDDTYHPKDAIKTAIKSSVALGGAGFFLAAITNALQKQNVGAMSVFTRSGGIIAVMTLGGGAYGFTQTAMANLREKDDAWNSATAGFFAGSILGLTTKRMPIVLGLGAGFAAWQGVFALTGGRLWINRADRPDEEEFDSKMAMRAARRRPIEETIAEIGEGRGIRPPGYEERRRERLKEKYGVEINPVKATVE
Opisthokonta	Fungi	Dikarya	Ascomycota	Colletotrichum gloeosporioides	tr|T0L6R7|T0L6R7_COLGC	Tim17/Tim22/Tim23 family protein OS=Colletotrichum gloeosporioides (strain Cg-14) GN=CGLO_13617 PE=4 SV=1	NDUFA11	MAGDHDDTYHPKDAIKTAIKSSVALGGAGFFLAAITNALQKQNVGAMSVFTRSGGIIAVMTLGGGAYGFTQTAMANLREKDDAWNSATAGFFAGSILGLTTKRMPLVLGLGAGFAAWQGVFALTGGRLWINRADRPDEEEFDSKMAMRAARRRPIEETIAEIGEGRGIRPPGYEERRRERLKEKYGVEINPVKATVE
Opisthokonta	Fungi	Dikarya	Ascomycota	Colletotrichum graminicola	tr|E3QZF0|E3QZF0_COLGM	Tim17/Tim22/Tim23 family protein OS=Colletotrichum graminicola (strain M1.001 / M2 / FGSC 10212) GN=GLRG_11383 PE=4 SV=1	NDUFA11	MAGDDDTYHPKDAIKASITASMALGGAGFFMAAVHNALQKQNVGAMSVFTRSGSIIAVMAIGGGAYGFTQSAMANLRQKDDAWNTATAGFAAGSILGMTTRKMPVVLGLGAAFGAWQGVFQLTGGRLRGWSEGRLDEAEFDNKIAQRAAKRRPIEETIAELGEGRGIRPPGYEERRRERLKEKYGVEINPVKATVE
Opisthokonta	Fungi	Dikarya	Ascomycota	Colletotrichum higginsianum	tr|H1VHA9|H1VHA9_COLHI	Tim17/Tim22/Tim23 family protein OS=Colletotrichum higginsianum (strain IMI 349063) GN=CH063_02166 PE=4 SV=1	NDUFA11	MAGDDDLYHPKDAIKASIQASTTLGGAGFFMAAVHNALQKQNVGAMSVFTRSGGIIAVMAIGGGAYGFTQSAMANLREKDDAWNTATAGFVAGSILGMTTKRMPVVLGLGAAFGAWQGVFQLTGGRLRGWSENKLDDEAAFDSKIAQRQAKRRPIEETIAEIGEGRGIRPPGYEERRRERLKEKYGVEINPVKATVE
Opisthokonta	Fungi	Dikarya	Ascomycota	Colletotrichum orbiculare	tr|N4W2R0|N4W2R0_COLOR	Nadh-ubiquinone oxidoreductase subunit OS=Colletotrichum orbiculare (strain 104-T / ATCC 96160 / CBS 514.97 / LARS 414 / MAFF 240422) GN=Cob_02762 PE=4 SV=1	NDUFA11	MAGDDDFHRKDAIKSGITAAAALGSTGFLLAAVQNALQKQNLGAMSVFTRSGGIIAVMTIGGGAYGFTQTAMANLREKDDAWNTATAGFVAGSILGLTSTGDSPLQFSMARYSQRDSQEDARRPRSRRRLRRMAGSPQRIRPPGYEERRRERLKEKYGVEINPVKATVE
Opisthokonta	Fungi	Dikarya	Ascomycota	Colletotrichum sublineola	tr|A0A066XI22|A0A066XI22_COLSU	Putative Tim17/Tim22/Tim23 family protein OS=Colletotrichum sublineola GN=CSUB01_09100 PE=4 SV=1	NDUFA11	MAGDDDVYHPKDAIKDSIKASLALGGAGFLIAAVRNALQKQNVGAMSVFTRSGGIIAVMAIGGGAYGFTQSAMANLRQKNDAWNTTTAGFVAGSILGMTTRRMPVVLGLGAAFGAWQGVFQATGGRLRGWTEGRLDEAEFENKIAQRAAKRRPIEETIAELGEGRGIRPPGYEERRRERLKEKYGVEINPVKATVE
Opisthokonta	Fungi	Dikarya	Ascomycota	Coniosporium apollinis	tr|R7YTB7|R7YTB7_CONA1	Uncharacterized protein OS=Coniosporium apollinis (strain CBS 100218) GN=W97_04352 PE=4 SV=1	NDUFA11	MASEDHTYHPKDAISATVRTTMITGAAGTIVSGIQNTLTKQNVGAMGVLTRTGGTIAVFAAMGGAYEFAKDAAANLREKDDSWNKAIGGFFGGSMLGLRARTLPSTLGYGAALAVILGAFDYTGGMLSGYTRDPTVDEVSRKEYLRKNRRRPIEQTVAELGEGRGVYAPGYEERRRERIKQNLGIDVSGVPSAH
Opisthokonta	Fungi	Dikarya	Ascomycota	Cordyceps militaris	tr|G3J4G4|G3J4G4_CORMM	NADH-ubiquinone oxidoreductase 213 kDa subunit OS=Cordyceps militaris (strain CM01) GN=CCM_01339 PE=4 SV=1	NDUFA11	MASHEDHGHQAAAGADNVYQAHDVLDETAKTAVVGLGAGFFMAAVQNALSKRNVGAFGVFSRGAPIIGLAGDATRKSLLVNSPSAIQDVRLRLDLGANFCVCRIAASPAAYTFVSRTVMNLREKDDAFAAALGGFAAGAVIGLPRTKEEGKKLTCLVAKRMPMVFALGGLVGGVQGAFKLLGGRLDSFKEEGDEFARKETIRRTTRVPVEQTISEIGEGRGIKPPGYEDRRRERIQEKYGFEINPVKATVEGSQ
Opisthokonta	Fungi	Dikarya	Ascomycota	Cyberlindnera jadinii	tr|A0A0H5C356|A0A0H5C356_CYBJA	Uncharacterized protein OS=Cyberlindnera jadinii GN=BN1211_2361 PE=4 SV=1	NDUFA11	MSFEEEKVAGGQYVNYPSPHLTPDKYVPVDTFSATRSALGYGAAFGLLTVATQNAVQKSRVGPLGIITRSGTLWGMIVLVSGSYKFASSVLSNLREKKDTLNEFYAGLVAGAVAGLPTKSLVKAAGWSFAGGVITGLVYWSGSIVGQLGSSSYAYRGVGVENNFKPKPADEAQRQGFWDVLRRRPLSQTLEQLGEGAFKP
Opisthokonta	Fungi	Dikarya	Ascomycota	Cyphellophora europaea cbs 101466	tr|W2RNK1|W2RNK1_9EURO	Uncharacterized protein OS=Cyphellophora europaea CBS 101466 GN=HMPREF1541_08300 PE=4 SV=1	NDUFA11	MADPTELVSGPEEEVTFEPKDVISRTVEVSLTTGAAGLFLSTVQNTLSRQQVGVFGVFSRYGGTTVWATGAGASYAFISTASGNLREKEDFWNHFYGGAATGALLGLRRRTFPSVIGTALFAGAVMGGLSFAGGQVYATGETPEERIARKEEHRRRFRRPYQEMVNEIGEGRGIYPPGYNERRAQRISDNYGIEVQPPYYERKKQAGIETSAI
Opisthokonta	Fungi	Dikarya	Ascomycota	Dactylellina haptotyla	tr|S8C122|S8C122_DACHA	Uncharacterized protein OS=Dactylellina haptotyla (strain CBS 200.50) GN=H072_566 PE=4 SV=1	NDUFA11	MTGEHSDSGPSDGTYRPKDAITNTINAIMLTGGAGLVVSGVQNTLARENRGLFGVFTRTGGTIGLFAAMGGTYAFIKDASANLREKEDPWNAGLGGFFAGAMLGVPSGRIPRVFGYGAGLAILVATFEGSGSHFRGSRWKEGYIDEIVRKDEIRTTRRRPFEETIAEVGEGRGIYGPGYPERRRALLKEKYGLDIPAKPEKPYAA
Opisthokonta	Fungi	Dikarya	Ascomycota	Debaryomyces fabryi	tr|A0A0V1Q2P7|A0A0V1Q2P7_9ASCO	Uncharacterized protein OS=Debaryomyces fabryi GN=AC631_01633 PE=4 SV=1	NDUFA11	MSEQGDSEQRIVPDSRFKWPRPFGNLTNASAYPPWKPVDTKKETSQVFRFTFYTTVGAYAWLYLWKRTTFKIGLPMTVVTFATVATASKGMITNLREKNDGWNTFWGIGLGNLVCLTAGFKNMPAKHKVLTGVSGAAIAALLDHWSWAQSASFAGRDTKHVMANTDEELPKQQFWDVWRRRPLSQTVEEMGAGRGIFKA
Opisthokonta	Fungi	Dikarya	Ascomycota	Debaryomyces hansenii	tr|Q6BN04|Q6BN04_DEBHA	DEHA2F01232p OS=Debaryomyces hansenii (strain ATCC 36239 / CBS 767 / JCM 1990 / NBRC 0083 / IGC 2968) GN=DEHA2F01232g PE=4 SV=1	NDUFA11	MSEQSDAEQRIVPDSRFKWPRPFGNLTSASAYPPWKPVDTKKETSQIFRFTFYTTVGAYAWLYLWKRTTFKIGLPMTVVTFATVATASKGMITNLREKNDGWNTFWGVGLGNLACLTAGFKNMPVKHKVLTGISGAAIAAVLDHWSWSQSASFAGRDTKHVMANTDEELPKQQFWDVWRRRPLSQTVEEMGSGRGIFKA
Opisthokonta	Fungi	Dikarya	Ascomycota	Diaporthe ampelina	tr|A0A0G2HYY2|A0A0G2HYY2_9PEZI	Putative nadh-ubiquinone oxidoreductase 213 kDa subunit OS=Diaporthe ampelina GN=UCDDA912_g06884 PE=4 SV=1	NDUFA11	MAPHGDDDNYHPVDALKAGIQGAMITGAAGVFAAGIQNATRRQNFGALGIFTRSGGTIFTFTAVGGVYEFARSAAANLREKKDHYNAGIGGFFAGSILGVRAGRMPAVLGYGAFTSVLLAAFEYAGGSLKGKKPEIEGMDEFERKQHLRTNRRRPLEETLAEVGEGRGIRPPGYEERRRERLREKYGVEINPVSAQAS
Opisthokonta	Fungi	Dikarya	Ascomycota	Diplodia seriata	tr|A0A0G2EJK4|A0A0G2EJK4_9PEZI	Putative nadh-ubiquinone oxidoreductase subunit OS=Diplodia seriata GN=UCDDS831_g03526 PE=4 SV=1	NDUFA11	MAHDDHQYHPKDTIGRTIKTTMVTAGAGTFVSAIQNTLQKQNYGPFGVFTRSGTTIAVFTAMGGSYEFARTASANLRQKDDSWNEAIGGFFGGAMVGLRFRSMPAVLGYGVGLATILSTFDFCGHALTGYSKDPNTDEFERKRFLRTNYRTPAEETVASIGEGRGIIPPGYEDRRRQRLKEKYGYEIDAPSAH
Opisthokonta	Fungi	Dikarya	Ascomycota	Dothistroma septosporum	tr|N1PCZ2|N1PCZ2_DOTSN	Uncharacterized protein OS=Dothistroma septosporum (strain NZE10 / CBS 128990) GN=DOTSEDRAFT_74720 PE=4 SV=1	NDUFA11	MAQVQQDQVRGEYHPKDAIGAAIKATLVTGGAGTFISTIQNTLTKQNVGAFGIFTRSGTTIATFAAMGGAYEFTKIAAANLREKDDTWNSTIGGFFSGTMLGLRFRSAPAVLGYGSALAVILSAFTFTGGRLNGFAKDPDVDEVARKEYMRKNRRRPIEQTVNELGEGRGIYAPGYEQRRAERIKERYGIDVPVQSPLEAAS
Opisthokonta	Fungi	Dikarya	Ascomycota	Drechslerella stenobrocha 248	tr|W7I6W6|W7I6W6_9PEZI	Uncharacterized protein OS=Drechslerella stenobrocha 248 GN=DRE_02885 PE=4 SV=1	NDUFA11	MADDARPRGSAERSTPTSPIDRPTDRRGPRCPPPRLTTDPIVRPGRHLPPFLHHIRTPPLRQHARPRLRRWRGRYHPKDALASTIKAISVTGTAGLVVSGAQNALARENRGLLGLFTKTGGTVAMFVLMGGTYAFLKDASANLREKSDPWNAALGGFFAGALVGIPSGRMPRVVGFGTGLAITLSIFEYTGNSLRGAQWREPEVDEFERKEKIRLLRHIPFEDTIAEIGEGRGVWGPGFKERRAELLKQKYGVDVPVVPEKPYAT
Opisthokonta	Fungi	Dikarya	Ascomycota	Emericella nidulans	tr|Q5B1B0|Q5B1B0_EMENI	NADH-ubiquinone oxidoreductase 213 kDa subunit (AFU_orthologue AFUA_6G12280) OS=Emericella nidulans (strain FGSC A4 / ATCC 38163 / CBS 112.46 / NRRL 194 / M139) GN=AN5670.2 PE=4 SV=1	NDUFA11	MGATGEDHHYHPQDTIARTMKTTGLTGSVGLFASAVQNTLARQNVGPWGVFTRSGATVGILAAMGGTYEFVKTSSANLREKEDHWNVALGGFFSGAILGLRARTFPALLGYGAALATAMGGFEYTGGSLFGRKRDPNVDEFERREKLRTQWRTPGEQTLAELGEGRGIYGPGYAERRRERIKEAYGIDVPVSPPAAS
Opisthokonta	Fungi	Dikarya	Ascomycota	Emmonsia crescens uamh 3008	tr|A0A0G2I406|A0A0G2I406_9EURO	Uncharacterized protein OS=Emmonsia crescens UAMH 3008 GN=EMCG_09146 PE=4 SV=1	NDUFA11	MSSPVEEETYHPQDAVSTTIKTTLMTGAVGLFASSVQNTLQKRNYGPWGVVTKTGGTVALFASVGGAYQFARIAAANLREKEDHWNATWGGFFGGAAIGLRARTLPAVIGYGVIVATALTAFEFTGGSLAGKGHGTEEDEFDRRERLRKNFRTPIEETVAQLGEGRGIRGENYEERRRQRLKENYGIDVPATAQPAGA
Opisthokonta	Fungi	Dikarya	Ascomycota	Emmonsia parva uamh 139	tr|A0A0H1BDN4|A0A0H1BDN4_9EURO	Uncharacterized protein OS=Emmonsia parva UAMH 139 GN=EMPG_15135 PE=4 SV=1	NDUFA11	MSSPAEEESYHPQDAIAATIKTTLTTGAVGLFASSVQNTLQKRNYGAWGVVTKTGGTVALFASVGGAYQFARIAAANLREKDDHWNAAWGGFFGGAAIGLRARTLPAVVGYGVIVATALSVFEFTGGSLAGKGHANEEDEFGRREKLRKNFRSPIEETVAQLGEGRGIRGENYEERRRQRLKENYGIDVPATAQPARA
Opisthokonta	Fungi	Dikarya	Ascomycota	Endocarpon pusillum	tr|U1HRY6|U1HRY6_ENDPU	Uncharacterized protein OS=Endocarpon pusillum (strain Z07020 / HMAS-L-300199) GN=EPUS_03118 PE=4 SV=1	NDUFA11	MAEQKAYQPKDTIQASAKATLYTGSAGLLFAAVQNTLTRQNIGALGVFTRFGGSIGLFGLPSTHWQYGQELRLRLAAVGGTYAFISTASANLREKNDPYNQALGGFCAGALLGVPKRQMSSVIGRGVLVAITLAAASYTGNSMLSETVDTETDRFLSKSELRNRFRRPVNELINEIGEGRGIYGPGYEERRRQRIKENYGIDVPEPYYKKP
Opisthokonta	Fungi	Dikarya	Ascomycota	Escovopsis weberi	tr|A0A0M9VSQ7|A0A0M9VSQ7_9HYPO	NADH-ubiquinone oxidoreductase 21.3 kDa subunit OS=Escovopsis weberi GN=ESCO_002635 PE=4 SV=1	NDUFA11	MVPDRQVSRSPMALAEPEQPYVPHDVLDETAKTAVVGLGSGFFIAAIKNALAKGNVGAMGVFSRGAPIIGICAAGPGAYAFFSRAMMNLREKDDAWAAAFGGFMCGGVLGLPFKRFPVVLSLGALVGTVQGSFNYLGGRIDSFRKEEDEFERKEIIRRTTRVPVEQTIAEIGEGRGIRAPGYEERRRERIKDKYGFEINPVRATVEGSQ
Opisthokonta	Fungi	Dikarya	Ascomycota	Eutypa lata	tr|M7SDZ9|M7SDZ9_EUTLA	Putative nadh-ubiquinone oxidoreductase 213 kDa subunit protein OS=Eutypa lata (strain UCR-EL1) GN=UCREL1_8574 PE=4 SV=1	NDUFA11	MANPHPIPILPEEHHFHQKDAIKSGIKGGLAGGAVGLFAAAIQNSLAKGNIGSWAVFTKHGATVASLAVLGTTFKFTTDASANLREKDDTLNTTIGAFFAGSTLGLRAGRMPRILGFGAIFSVVLTTFEYTGGSLRGGESRASYPDEYERKEFLRLNRRRPIEETIAQLGEGRGIKPPGYEERRRERLNEKYGVEINPVRAY
Opisthokonta	Fungi	Dikarya	Ascomycota	Exophiala aquamarina cbs 119918	tr|A0A072P8D3|A0A072P8D3_9EURO	Uncharacterized protein OS=Exophiala aquamarina CBS 119918 GN=A1O9_12147 PE=4 SV=1	NDUFA11	MADLVDPKTVDPPPTPFYQPQDALGAATRAIALTGTAGLFLAAVQNTVTKENVGAFGVISRFGSTVGIFAAAGGSYQFAASVSANLRQKNDHINNAIGGAIAGAVLGAAKLRASAVVLNSLLLGTAAGVVGYTQSSVFASAGDDPRIDRIAEKAEAKSRFRRPVNEVINELGEGRGIYGPGYDERRRQRLKEKYDMDIPEPYYKSTTS
Opisthokonta	Fungi	Dikarya	Ascomycota	Exophiala dermatitidis	tr|H6C765|H6C765_EXODN	Putative uncharacterized protein OS=Exophiala dermatitidis (strain ATCC 34100 / CBS 525.76 / NIH/UT8656) GN=HMPREF1120_07549 PE=4 SV=1	NDUFA11	MADIFDSKPTYNSEEPVYQPKDALATSLRGATLAGAAGLFLASVQNTMAKGDVGILSVFTRFGTTVGLFTAVGGTFAFTTTACANLREKNDPWNHGIGGAIAGALPGLAKRSMPATLGGSFALGASMAVASYTGRSVFESASDEPQLDRIGYKEEAKTRYRRPINETINELGEGRGIYGPGYEERRKQRIKEKYGIDIQQPYYMGASSPPAE
Opisthokonta	Fungi	Dikarya	Ascomycota	Exophiala mesophila	tr|A0A0D1ZNL5|A0A0D1ZNL5_9EURO	Uncharacterized protein OS=Exophiala mesophila GN=PV10_03171 PE=4 SV=1	NDUFA11	MADILDPKPIDADEAYHPQDALSGSIRAATLGGAAGLFYSAIGNTLTKQNIGAFGVFTRFGGNIGLFAAAGGTYQFIASASANLREKNDFVNHSIGGTVAGALIGASSRKMPSVVLNAFLLGAISSVAGFTGTSVFPSSVDAPEVDRIAEKEEMRNRFRRPVNETINELGEGRGIYGQGYEERRRQRLKENYGIDVPEPFYKSTS
Opisthokonta	Fungi	Dikarya	Ascomycota	Exophiala oligosperma	tr|A0A0D2BM38|A0A0D2BM38_9EURO	Uncharacterized protein OS=Exophiala oligosperma GN=PV06_09431 PE=4 SV=1	NDUFA11	MADLLDAKPVLEDTYHPRDALAASVRGITYAGTAGLFLAAVQNTVAKESIGPWGVFSRFGKTIGLFAAMGGSYAFVNTATANLLERNDPMNHALGGACAGALVGLRKRSMPSTLGSAFALGAVMFVVNYTGRPIFESSSDAPQLDRLAYKDEAKTRYRRPLNETINELGEGRGIYGPGYAERRKQRIKERYGIDVQEPYYTNKSAEAGTEF
Opisthokonta	Fungi	Dikarya	Ascomycota	Exophiala sideris	tr|A0A0D1Y2Z8|A0A0D1Y2Z8_9EURO	Uncharacterized protein OS=Exophiala sideris GN=PV11_09083 PE=4 SV=1	NDUFA11	MGDLVDPKPIYDEDVGGVYHPKDALATTVHAVTYTGAAGLFLAAVQNTVAKENVGPLGVFSRFGRTIGIFAAMGGTYAFVSTASANLRETSDLVNHAIGGACAGSLVGLAKRSMPSVAGSALALGAGMAVVSYTGRSIFESQSDSPQLDRLGHKEEAKTRYRRPIQETINELGEGRGIYGPGYEERRKQRIKAKYGIEVQEPYYKNKSAAGMTDF
Opisthokonta	Fungi	Dikarya	Ascomycota	Exophiala spinifera	tr|A0A0D2BPG8|A0A0D2BPG8_9EURO	Uncharacterized protein OS=Exophiala spinifera GN=PV08_00990 PE=4 SV=1	NDUFA11	MADLLDAKPVLEDTYHPKDALAASVRGITYAGAAGLFLAAVQNTVAKESIGPWGVFSRFGKTIGLFAAMGGSYSFVTTATANLLEKNDPTNHALGGACAGALVGLRKRSMPSTLGSAFALGAVMFVVNYTGRPIFESSSDAPQLDRLAYKDEAKTRYRRPLNETINELGEGRGIYGPGYAERRKQRIKEKYGIDVQEPYYTNKSAEAGTEF
Opisthokonta	Fungi	Dikarya	Ascomycota	Exophiala xenobiotica	tr|A0A0D2E7J1|A0A0D2E7J1_9EURO	Uncharacterized protein OS=Exophiala xenobiotica GN=PV05_10144 PE=4 SV=1	NDUFA11	MADLLDPKATFDDTYHPKDALERTVHGITYTGAAGLFLAAVQNTVAKENIGAMGVFSRFGKTIGLFAAMGGTFSFVSTASANLREKNDFLNHALGGACAGSLVGLAKRSMPSVAGSALALGAGLAVVSYTGRSMFESSSDSPQLDRLAYKDEAKTRYRRPINETINELGEGRGIYGPGYEERRKQRIKERYGIEIQEPYYKNKSAEGMVKF
Opisthokonta	Fungi	Dikarya	Ascomycota	Fonsecaea multimorphosa cbs 102226	tr|A0A0D2JZZ0|A0A0D2JZZ0_9EURO	Uncharacterized protein OS=Fonsecaea multimorphosa CBS 102226 GN=Z520_05573 PE=4 SV=1	NDUFA11	MGDLVDPQPNYDVDEPVYQAQDALGISARSAALTGAAGLFIASVQNTVAKEQIGAFGVFTRFGRTIGLLTAMGGTFQFASTASANLREKNDYINHVIGGTIAGSLNGLWKRSMTSTLGSALALGTAMGVISYTGRSMFESASDKAFDDRLTHKEEARTRFRRPLNETINELGEGRGIYGPGYEERRKQRIKERYGFDVQPPYYEGKSAPGI
Opisthokonta	Fungi	Dikarya	Ascomycota	Fonsecaea pedrosoi cbs 271.37	tr|A0A0D2GX58|A0A0D2GX58_9EURO	Unplaced genomic scaffold supercont1.2, whole genome shotgun sequence OS=Fonsecaea pedrosoi CBS 271.37 GN=Z517_02470 PE=4 SV=1	NDUFA11	MGDLVDPKPNYDVDEPVYQPRDALGLSARSAALTGAAGLFIASVQNTVAKEQIGAFGVFTRFGRTIGLLTAMGGTFQFASTASANLREKNDYINHVIGGTIAGSLNGLWRRSMTSTLGSALALGTAMGVISYTGRSIFESSSDKAFDDRMTYKEEARARFRRPLNETINELGEGRGIYGPGYEERRKQRIKERYGIDVPAPYYESKAAPGA
Opisthokonta	Fungi	Dikarya	Ascomycota	Fusarium langsethiae	tr|A0A0M9F038|A0A0M9F038_9HYPO	Nadh:ubiquinone oxidoreductase subunit OS=Fusarium langsethiae GN=FLAG1_03693 PE=4 SV=1	NDUFA11	MDHPSSANLPAHKKPDTYFKPHDVLDGTAKAAVVGGLSGLFLSSVKNAMAKHNVGILSVFTRGSAIIGLGAAAPAAYVFASRTSMNLREKDDSFSAALGGFALGAVLGLPTKRMPVVMGLGSGLAVFQGMFHYLGGRYDTFKREGDEFERKEIVRRSTRLSIEQTISEIGEGRGIRPPGYDERRAERLSQKYGVEINPIKATVEGSQ
Opisthokonta	Fungi	Dikarya	Ascomycota	Fusarium oxysporum	tr|F9FG74|F9FG74_FUSOF	Uncharacterized protein OS=Fusarium oxysporum (strain Fo5176) GN=FOXB_05403 PE=4 SV=1	NDUFA11	MEHPSSANWKAHKKAENLFKPHDVLDDTAKAGVIGALSGLFLSSVKNAMAKNNVGILSVFTRGAHIIGIGAAAPAAYVFVSRSSMNLREKDDAFSAALGGFALGSVLGLPTRRMPVVMGLGGGLAIFQGMFHYLGGRYDSFKREDDEFERKEIIRRSTRLPIEQTISEIGEGRGIRPPGYEERRAERLSEKYGVEINPIKATVEGSQ
Opisthokonta	Fungi	Dikarya	Ascomycota	Fusarium oxysporum f. sp. cubense	tr|N4UHN4|N4UHN4_FUSC1	NADH-ubiquinone oxidoreductase 21.3 kDa subunit OS=Fusarium oxysporum f. sp. cubense (strain race 1) GN=FOC1_g10014109 PE=4 SV=1	NDUFA11	MEHPSSANWKAHKKAENLFKPHDVLDDTAKAGVIGALSGLFLSSVKNAMAKNNVGILSVFTRGAHIIGIGAAAPAAYVFVSRSSMNLREKDDAFSAALGGFALGSVLGLPTRRMPVVMGLGGGLAIFQGMFHYLGGRYDSFKREDDEFERKEIIRRSTRLPIEQTISEIGEGRGIRPPGYEERRAERLSEKYGVEINPIKATVEGSQ
Opisthokonta	Fungi	Dikarya	Ascomycota	Fusarium oxysporum f. sp. cubense tropical race 4 54006	tr|X0JYR2|X0JYR2_FUSOX	Uncharacterized protein OS=Fusarium oxysporum f. sp. cubense tropical race 4 54006 GN=FOIG_03228 PE=4 SV=1	NDUFA11	MEHPSSANWKAHKKAENLFKPHDVLDDTAKAGVIGALSGLFLSSVKNAMAKNNVGILSVFTRGAHIIGIGAAAPAAYVFVSRSSMNLREKDDAFSAALGGFALGSVLGLPTRRMPVVMGLGGGLAIFQGMFHYLGGRYDSFKREDDEFERKEIIRRSTRLPIEQTISEIGEGRGIRPPGYEERRAERLSEKYGVEINPIKATVEGSQ
Opisthokonta	Fungi	Dikarya	Ascomycota	Fusarium oxysporum f. sp. lycopersici	tr|A0A0D2XVS7|A0A0D2XVS7_FUSO4	Uncharacterized protein OS=Fusarium oxysporum f. sp. lycopersici (strain 4287 / CBS 123668 / FGSC 9935 / NRRL 34936) GN=FOXG_08089 PE=4 SV=1	NDUFA11	MEHPSSANWKAHKKAENLFKPHDVLDDTAKAGVIGALSGLFLSSVKNAMAKNNVGILSVFTRGAHIIGIGAAAPAAYVFVSRSSMNLREKDDAFSAALGGFALGSVLGLPTRRMPVVMGLGGGLAIFQGMFHYLGGRYDSFKREDDEFERKEIIRRSTRLPIEQTISEIGEGRGIRPPGYEERRAERLSEKYGVEINPIKATVEGSQ
Opisthokonta	Fungi	Dikarya	Ascomycota	Fusarium oxysporum f. sp. raphani 54005	tr|X0CT38|X0CT38_FUSOX	Uncharacterized protein OS=Fusarium oxysporum f. sp. raphani 54005 GN=FOQG_02748 PE=4 SV=1	NDUFA11	MEHPSSANWKAHKKAENLFKPHDVLDDTAKAGVIGALSGLFLSSVKNAMAKNNVGILSVFTRGAHIIGIGAAAPAAYVFVSRSSMNLREKDDAFSAALGGFALGSVLGLPTRRMPVVMGLGGGLAIFQGMFHYLGGRYDSFKREDDEFERKEIIRRSTRLPIEQTISEIGEGRGIRPPGYEERRAERLSEKYGVEINPIKATVEGSQ
Opisthokonta	Fungi	Dikarya	Ascomycota	Fusarium pseudograminearum	tr|K3VSI4|K3VSI4_FUSPC	Uncharacterized protein OS=Fusarium pseudograminearum (strain CS3096) GN=FPSE_01155 PE=4 SV=1	NDUFA11	MEHPSSANLPAHKKPDTYFKPHDVLDDTAKAAVVGGLSGLFISSVKNAMSKHNVGILSVFTRGSAMIGIGAAAPAAYVFASRTSMNLREKDDSFSAALGGFALGAVLGLPTKRMPIVMGLGGGLAAFQGMFHYLGGRYDSFKREGDEFERKEIVRRSTRLPIEQTISEIGEGRGIRPPGYDERRAERLSQKYGVEINPIKATVEGSQ
Opisthokonta	Fungi	Dikarya	Ascomycota	Gaeumannomyces graminis var. tritici	tr|J3NWY0|J3NWY0_GAGT3	Uncharacterized protein OS=Gaeumannomyces graminis var. tritici (strain R3-111a-1) GN=GGTG_05791 PE=4 SV=1	NDUFA11	MAGGHGSEGDVYHPQDAVKSGITAALTYGGVGLFASSIQSALQRQPVGSMAAFTRFGGNIGTFALVGGVFAFSKTASANLRQKEDSYNTAIGGFLGGSLLGMRSMRMPRILGYGAGVSIILSAFDYTGNSLSGWGKNPTVDDYERKEVLRKNRRRPLEETIAEIGEIRGIQPPGYEERRRQRLKEKYGVEINPVCADPNQAASS
Opisthokonta	Fungi	Dikarya	Ascomycota	Gibberella fujikuroi	tr|S0E112|S0E112_GIBF5	Probable NADH2 dehydrogenase (Ubiquinone) 21.3K chain OS=Gibberella fujikuroi (strain CBS 195.34 / IMI 58289 / NRRL A-6831) GN=FFUJ_13574 PE=4 SV=1	NDUFA11	MEHPSSANWKAHKKADNLFKPYDVLDDTAKAGVIGALSGLFLSSVKNAMAKNNVGILSVFTRGAHIIGIGAAAPAAYVFVSRSSMNLREKDDAFSAALGGFALGSVLGLPTRRMPVVMGLGGGLAIFQGMFHYLGGRYDSFKREDDEFERKEIIRRSTRLPIEQTISEIGEGRGIRPPGYEERRAERLSEKYGVEINPIKATVEGSQ
Opisthokonta	Fungi	Dikarya	Ascomycota	Gibberella moniliformis	tr|W7LYB6|W7LYB6_GIBM7	Uncharacterized protein OS=Gibberella moniliformis (strain M3125 / FGSC 7600) GN=FVEG_05012 PE=4 SV=1	NDUFA11	MEHPSSANWKAHKKADNLFKPYDVLDDTAKAGVIGALSGLFLSSVKNAMAKNNVGILSVFTRGAHIIGIGAAAPAAYVFVSRSSMNLREKDDPFSAALGGFALGSVLGLPTRRMPVVMGLGGGLAVFQGMFHYLGGRYDSFKREDDEFERKEIIRRSTRLPIEQTISEVGEGRGIRPPGYEERRAERLSAKYGVEINPIKATVEGSQ
Opisthokonta	Fungi	Dikarya	Ascomycota	Gibberella zeae	tr|I1RQJ3|I1RQJ3_GIBZE	Uncharacterized protein OS=Gibberella zeae (strain PH-1 / ATCC MYA-4620 / FGSC 9075 / NRRL 31084) GN=FG06337.1 PE=4 SV=1	NDUFA11	MEHPSSANLPAHKKPDTYFKPHDVLDDTAKAAVVGGLSGLFLSSVKNAMAKHNVGILSVFTRGSAMIGIGAAAPAAYVFASRTSMNLREKDDSFSAALGGFALGAVLGLPTKRMPIVMGLGGGLAAFQGMFHYLGGRYDSFKREGDEFERKEIVRRSTRLPIEQTISEIGEGRGIRPPGYDERRAERLSQKYGVEINPIKATVEGSQ
Opisthokonta	Fungi	Dikarya	Ascomycota	Glarea lozoyensis	tr|S3CP81|S3CP81_GLAL2	NADH-ubiquinone oxidoreductase 213 kDa subunit OS=Glarea lozoyensis (strain ATCC 20868 / MF5171) GN=GLAREA_02883 PE=4 SV=1	NDUFA11	MAADEDHHFHPKDSLKNATYSGAATGAGGLCFAAIQNSLAKTNVGAWSVITRGGGTITYFAAIGGAYQFTMDAAANLREKDDSYNPAIGGLVAGAVMGLRSRSIPQVLGLSVMTSVLMGAFDYTGGALTGPKKNKERDEFEHKEYLRKNRRIPLDETIAQLGEGRGIYAPGYDERRQQRIKENYGIDVPAKSTHS
Opisthokonta	Fungi	Dikarya	Ascomycota	Grosmannia clavigera	tr|F0XN71|F0XN71_GROCL	NADH-ubiquinone oxidoreductase subunit OS=Grosmannia clavigera (strain kw1407 / UAMH 11150) GN=CMQ_1960 PE=4 SV=1	NDUFA11	MAGDDVYHPEDAIKASAKGSLVVGGAGLFLAAIQNSLQKRNVGAWGVFTRSGGMVASFAAVGGVYEFSRVAMANLREKKDVYNTAVSGFLAGSVFGLASGRIPRIVGMGAFTASILAAFEFTGGTLRGWSDEKVDDGYSYKEYLRKNRRRPAEETFAELGDGRAGMIHSPDYEALRVQRIKERYGIDVKTVSADPNA
Opisthokonta	Fungi	Dikarya	Ascomycota	Hirsutella minnesotensis 3608	tr|A0A0F7ZLW8|A0A0F7ZLW8_9HYPO	Uncharacterized protein OS=Hirsutella minnesotensis 3608 GN=HIM_03623 PE=4 SV=1	NDUFA11	MDRQASPSPMAHAESTKPYTPHDVFEETSKTALVGLGSGFFLAAIQNALSRRNVGAMSVFTRGAPIIGICAAGPSAYAFFSRTTMNLREKEDAWAAAFGGFMCGGILGLPSRKMPVVLGLGALVSSVQATLYFVGGRIDSFKKEDDEFERKEILRRTTRVPIEQTIAEVGEGRGIRPPGYEERRRERIKEKYGFEINPVKATVEGSS
Opisthokonta	Fungi	Dikarya	Ascomycota	Hypocrea atroviridis	tr|G9NYX4|G9NYX4_HYPAI	Uncharacterized protein OS=Hypocrea atroviridis (strain ATCC 20476 / IMI 206040) GN=TRIATDRAFT_300192 PE=4 SV=1	NDUFA11	MAKPYVPHDVLDETAKTSLVGLGSGFFIAAVQNAMSRRNVGALSVFTRGAPIIGICAAGPGAYAFFSRTMMNLREKEDAWAAAFGGFMCGSVLGLPFKRTPVMFALGAFVGTAQGLFHVMGNKLDSFYKEEDEFERKEIVRRTTRLPLEQTIAEIGEGRGIRPPGYEERRRERVKEKYGFEVNPVSATAEGSQ
Opisthokonta	Fungi	Dikarya	Ascomycota	Hypocrea jecorina	tr|G0RI56|G0RI56_HYPJQ	Predicted protein OS=Hypocrea jecorina (strain QM6a) GN=TRIREDRAFT_106834 PE=4 SV=1	NDUFA11	MAKPYVPHDVLDETAKTSLVGLGSGFFIAAIQNALSKRNVGAMSVFTRGAPIIGICAAGPGAYAFFSRTMMNLREKEDAWAAAFGGFMCGSVLGLPFKRMPIVMALGAFVGTAQGLFHVAGGRLDSFYKEEDEFERRETVRRTTRLPVEQTVAEIGEGRGIRPPGYEERRRQLIKEKYGFEVNPVSATVEGSQ
Opisthokonta	Fungi	Dikarya	Ascomycota	Hypocrea virens	tr|G9MN14|G9MN14_HYPVG	Uncharacterized protein OS=Hypocrea virens (strain Gv29-8 / FGSC 10586) GN=TRIVIDRAFT_86835 PE=4 SV=1	NDUFA11	MAKPYVPHDVLDETAKTSLVGLGSGIFIAAIQNALSKRNVGAMSVFTRGAPIIGIAAAGPGAYAFFSRTMMNLREKEDAWAAAFGGFMCGSVLGLPFKRTPIVLALGAFVGTAQGLFHVTGGRLDSFYKEEDEFERKEIVRRTTRVPVEQTVAELGEGRGIRPPGYEERRRERIKEKYGFEVNPVSATVEGSQ
Opisthokonta	Fungi	Dikarya	Ascomycota	Leptosphaeria maculans	tr|E5A346|E5A346_LEPMJ	Putative uncharacterized protein OS=Leptosphaeria maculans (strain JN3 / isolate v23.1.3 / race Av1-4-5-6-7-8) GN=LEMA_P094680.1 PE=4 SV=1	NDUFA11	MADHSETFQPRDALHNTAITTLQTTAAGAILAGVQNTLRKENVGAMGIFTRSGGIIALYASAGFTYQFTLDVASNLRQKEDSYSHAMAGFVSGSCLGVFRRSLPFMLGGGATLATIMAAFEYTRGLHGAGSQADDDGEVERREQLKKLRRRPLSETIEQLGEGRGIYAPGYEERRRQRLLAKYGIDVKAAQESG
Opisthokonta	Fungi	Dikarya	Ascomycota	Macrophomina phaseolina	tr|K2R2X5|K2R2X5_MACPH	Mitochondrial inner membrane translocase complex subunit Tim17/22 OS=Macrophomina phaseolina (strain MS6) GN=MPH_06212 PE=4 SV=1	NDUFA11	MAHDDHPYHPKDTIGRTIKTTMVTAGAGTFVSAIQNTLQKQNYGPMGVFTRTGSTIAVFTAMGGAYEFARSASANLRQKDDSWNEAIGGFFGGAMVGLRVRTMPAVLGYGAGLAVILSTFDFCGHALTGYNKDPNVDEFERKQFLRKNYRTPAEQTFEELGEGRGIYAPGYEERRRQRLKEKYGYEITAPSSH
Opisthokonta	Fungi	Dikarya	Ascomycota	Magnaporthe oryzae	tr|G4NDR9|G4NDR9_MAGO7	Uncharacterized protein OS=Magnaporthe oryzae (strain 70-15 / ATCC MYA-4617 / FGSC 8958) GN=MGG_00878 PE=4 SV=1	NDUFA11	MSPQPHEGEDYRPQDAIKTGLRGTFIYGAFGLFGAATLAAVQRKRVGVLAPITKYGALVSATAFGGGMYDFTRTATSNLRQKNDHVSEAVGGLLAGAIFGLAVPGPTRLPVVVGFAAGSAVTLGAYAYTGKSLRGWGKKDDGKDDFERKEELRKNRRRPIEETIAELGEGRGIHPPGYEERRRERLKEKYGVEINPVSADPNAA
Opisthokonta	Fungi	Dikarya	Ascomycota	Magnaporthiopsis poae	tr|A0A0C4DVT2|A0A0C4DVT2_MAGP6	Uncharacterized protein OS=Magnaporthiopsis poae (strain ATCC 64411 / 73-15) GN=MAPG_04093 PE=4 SV=1	NDUFA11	MAGGHGSEGDDYHPQDAVKKGVTAALTYGGVGLFAASIQSALQRQPVGSMAAFTRFGGNIGTFALVGGVFEFSKTASANLRQKQDHYNTAIGGFLGGSILGMRSMRMPMILGYGAGVSLIVATFDYTGSSLSGWGRDPKEDGYDRKEAVRKNRRRPVEETIAEIGEISGIKPPGYEERRRQRLKEKYGVEINPVCADPNQATSS
Opisthokonta	Fungi	Dikarya	Ascomycota	Marssonina brunnea f. sp. multigermtubi	tr|K1WQ08|K1WQ08_MARBU	Uncharacterized protein OS=Marssonina brunnea f. sp. multigermtubi (strain MB_m1) GN=MBM_06842 PE=4 SV=1	NDUFA11	MAPGNEAYHPHDAIKAAINGTMITGAAGGLVSAIQNSLTKKNVSAWGVFTRTGGTIAVFAAMGGTYEFTRFASANLREKDDSLNTALGGFLAGSVLGLRFGTTPAVLGFGALTAVVMGAYDYTGGALTGYRKDSEMDEFERKELLRKNRRRPIDQTISEIGEGRGVYGPGYDERRRERIKEKYGIEVPAKS
Opisthokonta	Fungi	Dikarya	Ascomycota	Metarhizium acridum	tr|E9E469|E9E469_METAQ	Mitochondrial import inner membrane translocase subunit Tim17 family protein OS=Metarhizium acridum (strain CQMa 102) GN=MAC_04667 PE=4 SV=1	NDUFA11	MDHHSSPSHQAPLEPDKPYAPHDVLDETAKTAVVGLGGGFFLAAIRNAMSKRNLGALGVFTRGAPIIGICAAGPAAYAFFSRTMMNLREKEDAWSAAFGGFMCGGVLGLPSRRMPVVVGLGSAVGAIQGALYFLGGRIDSFKKESDEFERKERVRRTTRLPVEQTVAEIGEGRGIQPPGYEERRRERIKDTYGFEVNPVKATVEGSQ
Opisthokonta	Fungi	Dikarya	Ascomycota	Metarhizium album arsef 1941	tr|A0A0B2WXM3|A0A0B2WXM3_9HYPO	Mitochondrial import inner membrane translocase subunit Tim17 family protein OS=Metarhizium album ARSEF 1941 GN=MAM_00043 PE=4 SV=1	NDUFA11	MDHHSSPSQSHQATLPPEQPYTPHDVLDETAKTAAIGLGAGLFLAAIRNAMSKRNLGALGIFTRGAPVIGICAASPAAYAFFSRTMMNLREKEDAWAAAFGGFMCGGVLGLPSRRMPVVMGLGGAVGAIQGALYFLGGRIDSFKKESDEFERKERVRRTTRLPVEQTVAELGEGRGIRPPGYEERRRERIREAYGFEINPVKATVEGGR
Opisthokonta	Fungi	Dikarya	Ascomycota	Metarhizium guizhouense arsef 977	tr|A0A0B4GY32|A0A0B4GY32_9HYPO	Mitochondrial import inner membrane translocase subunit Tim17 family protein OS=Metarhizium guizhouense ARSEF 977 GN=MGU_00054 PE=4 SV=1	NDUFA11	MDHHSSPSHQAPLESDKPYAPHDVLDETAKTAVVGLGGGFFLAAIRNAMSKRNVGALGVFTRGAPIIGICAAGPAAYAFFSRTMMNLREKEDAWSAAFGGFMCGGVLGLPSRRMPVVVGLGSAVGAIQGALYFLGGRIDSFKKESDEFERKERIRRTTRLPVEQTVAEIGEGRGIQPPGYEERRRERIKETYGFEINPVKATVEGSQ
Opisthokonta	Fungi	Dikarya	Ascomycota	Metarhizium robertsii	tr|E9EX05|E9EX05_METRA	NADH-ubiquinone oxidoreductase OS=Metarhizium robertsii (strain ARSEF 23 / ATCC MYA-3075) GN=MAA_04554 PE=4 SV=1	NDUFA11	MDHHSSPSHQAPLESDKPYAPHDVLDETAKTAVVGLGGGFFLAAIRNAMSKRNVGALGVFTRGAPIIGICAAGPAAYAFFSRTMMNLREKEDAWSAAFGGFMCGGVLGLPSRRMPVVVGLGSAVGAIQGALYFLGGRIDSFKKESDEFERKERIRRTTRLPVEQTVAEIGEGRGIQPPGYEERRRERIKETYGFEINPVKATVEGSQ
Opisthokonta	Fungi	Dikarya	Ascomycota	Metarhizium robertsii	tr|A0A0A1V9K3|A0A0A1V9K3_9HYPO	Tim17/Tim22/Tim23/Pmp24 family protein OS=Metarhizium robertsii GN=X797_001022 PE=4 SV=1	NDUFA11	MDHHSSPSHQAPLESDKPYAPHDVLDETAKTAVVGLGGGFFLAAIRNAMSKRNVGALGVFTRGAPIIGICAAGPAAYAFFSRTMMNLREKEDAWSAAFGGFMCGGVLGLPSRRMPVVVGLGSAVGAIQGALYFLGGRIDSFKKESDEFERKERIRRTTRLPVEQTVAEIGEGRGIQPPGYEERRRERIKETYGFEINPVKATVEGSQ
Opisthokonta	Fungi	Dikarya	Ascomycota	Meyerozyma guilliermondii	tr|A5DL28|A5DL28_PICGU	Uncharacterized protein OS=Meyerozyma guilliermondii (strain ATCC 6260 / CBS 566 / DSM 6381 / JCM 1539 / NBRC 10279 / NRRL Y-324) GN=PGUG_03979 PE=4 SV=1	NDUFA11	MSEVEAAPSYPSSQFKTPKLGNITNSNAYPPWKPVDTRKETLQVFRFSFYTTVGAYAWLYFWKRTTFKLGLPLTVVGFATVATGTKGIITNLREKNDAWNTFWAVGAGNLVCLSAGFKSMPAKHKVMTGLGGAALTAFLDHAFWAQSPSFAGRDAKYLKANSDEDVPKQQFWDIWKRRPLSQTVEELGAGRGIFKP
Opisthokonta	Fungi	Dikarya	Ascomycota	Microdochium bolleyi	tr|A0A136IZK2|A0A136IZK2_9PEZI	NADH-ubiquinone oxidoreductase subunit OS=Microdochium bolleyi GN=Micbo1qcDRAFT_120552 PE=4 SV=1	NDUFA11	MANPHPIKPALAEAPYHSKDALSSATRAGLIGGAAGFLSAAVQNSLAKQNVGSMGVFTRHGMTIGTYAAAATVYGFSKDAAANLRQKDDIFNTAIGGFLAGATAALRTQRLPRVLGHGAVFSVVLAAFNYTGGQLQGYMKDEREHDEYAHKEALRLNRRRPITETIAEIGEGRGIHPEGYEERRRERLKANLGLDIAPVSADVN
Opisthokonta	Fungi	Dikarya	Ascomycota	Myceliophthora thermophila	tr|G2QKA3|G2QKA3_MYCTT	Uncharacterized protein OS=Myceliophthora thermophila (strain ATCC 42464 / BCRC 31852 / DSM 1799) GN=MYCTH_2308783 PE=4 SV=1	NDUFA11	MAPTGDDGYHPKDAIHESINQGLMFGGAGLLFAAVKNSLAKNNIGPWTTFTRNGGIIASFAAAGAAFEFTRCASANLREKDDYWNHAVGGFFAGAAVGVRTGRMPRVLGYGALASVALAAFEYTGGTLKGYLNRHDEDEYERKEMIRKNRRRPIEETLAEIGEGRGIKPPGYEERRRERIKEKYGIEIQTVSADPDAA
Opisthokonta	Fungi	Dikarya	Ascomycota	Nectria haematococca	tr|C7YP97|C7YP97_NECH7	Putative uncharacterized protein OS=Nectria haematococca (strain 77-13-4 / ATCC MYA-4622 / FGSC 9596 / MPVI) GN=NECHADRAFT_59807 PE=4 SV=1	NDUFA11	MEPPRRSTPRAHFEPDTVFKPYDVLDDTAKAGLVGGASGLFIASIRNALAKTNVGAFSVFTRGAPIIGLATAAPAAYVFFSRTAMNLREENDPWSAGFGGFMMGAVLGLPSRRMPVVMGLGASIGVFQGMFYYLGNRYDTFYKEDDTFERKETIRRTTRLPLEQTISEIGEGRGIRPPGYDERRAERLKEKYGFEVNPVNATVAGSQ
Opisthokonta	Fungi	Dikarya	Ascomycota	Neonectria ditissima	tr|A0A0P7B0S6|A0A0P7B0S6_9HYPO	Uncharacterized protein OS=Neonectria ditissima GN=AK830_g12338 PE=4 SV=1	NDUFA11	MERQTPAKREDNHGGKKGFQPYDTLSDTAKAGVVGGASGLFIASIRNALSKRNVGALSVFTRGAPIIGLATAAPAAYVFFSRSSMNLREQDDPWSAAFGGFMMGAVLGMPSRRMPVVVGLGSGIGFFQGMFFYLGGRYDSFKKEEDEFARKEIIRRTTRLPVEQTVSEIGEGRGIRPPGYEERRAERLKEKYGFEVNPVNATVEGSL
Opisthokonta	Fungi	Dikarya	Ascomycota	Neosartorya fischeri	tr|A1DNV3|A1DNV3_NEOFI	NADH-ubiquinone oxidoreductase 213 kDa subunit OS=Neosartorya fischeri (strain ATCC 1020 / DSM 3700 / FGSC A1164 / NRRL 181) GN=NFIA_058240 PE=4 SV=1	NDUFA11	MASQDEHHHYHPKDTISAAMKTTMLTGAVGLFASAVQNTLTRKNVGPWGVFVRSGGTIGVFAAMGGTYEFVKNASANLREKDDHYNVALGGFFSGAILGLRARTFPALLGYGAALATAMGAFEFTGGTLWGKKAQSDLDEFDRRTQIRKAYRTPAEQTFAELGEGRGIYGPGYAERRAERLKETYGIEVPTSAAPAS
Opisthokonta	Fungi	Dikarya	Ascomycota	Neosartorya fumigata	tr|Q4WLU6|Q4WLU6_ASPFU	NADH-ubiquinone oxidoreductase 213 kDa subunit OS=Neosartorya fumigata (strain ATCC MYA-4609 / Af293 / CBS 101355 / FGSC A1100) GN=AFUA_6G12280 PE=4 SV=1	NDUFA11	MASQDEHYHYHPKDTISAAMKTTMLTGAVGLFASAVQNTLTRKNVGPWGVFVRSGGTIGVFAAMGGTYEFVKNASANLREKDDHYNVALGGFFSGAILGLRARTFPALLGYGAALATAMGAFEFTGGTLWGKKAQSDLDEFDRRTQVRKAYRTPAEQTFAELGEGRGIYGPGYAERRAERLKETYGIEVPTSAAPAS
Opisthokonta	Fungi	Dikarya	Ascomycota	Neurospora crassa	tr|M5BSL1|M5BSL1_THACB	NADH-ubiquinone oxidoreductase 21,3 kDa subunit OS=Neurospora crassa (Strain ATCC 24698 / 74-OR23-1A / CBS 708.71 / DSM 1257 / FGSC 987) GN=B13D24.010 PE=4 SV=1 OS=Thanatephorus cucumeris (strain AG1-IB / isolate 7/3/14) GN=BN14_00733 PE=4 SV=1	NDUFA11	MASTNSFEPEKSQTRQSIGPSAYEPKSSVQNAAFVGLQSAGVGTLVSAVQNALDQHNRGAAGILTRTGGTIGFFTAMGATFAFTEAVVANQRQTDDSLNGAAGGCAAGLLAGLRARSIPMAFASCAVIGTLVASFDAAGRSLTGDVQDTASIDTRAERRSRFFKKPPPLDAVTE
Opisthokonta	Fungi	Dikarya	Ascomycota	Neurospora crassa	sp|P25710|NUJM_NEUCR	NADH-ubiquinone oxidoreductase 21.3 kDa subunit OS=Neurospora crassa (strain ATCC 24698 / 74-OR23-1A / CBS 708.71 / DSM 1257 / FGSC 987) GN=B13D24.010 PE=4 SV=1	NDUFA11	MAPQGDDTVFQPKDAIKSGVSGALFSGGAGLLMASLRTSMKKNNVGSMHVFTHGGGTIISFTLAGGIYRFAQQASANLREKEDGWNHAIGAFLGGSVMGLRSLRFPVILGFGAMAGSVVGAFAFSGGLTGWGRDPNVDEFERKEAMRLNRRRPVEETLAEVGEGRGIYPPGYQERRRQRLLEKYGVEVKPVSADPNVASA
Opisthokonta	Fungi	Dikarya	Ascomycota	Neurospora tetrasperma	tr|G4UYF8|G4UYF8_NEUT9	NADH:ubiquinone reductase OS=Neurospora tetrasperma (strain FGSC 2509 / P0656) GN=NEUTE2DRAFT_159622 PE=4 SV=1	NDUFA11	MAPQGDDTVFQPKDAIKSGVSGALFSGGAGLLMASLRTSMKKNNVGSMHVFTHGGGTIISFTLAGGIYRFAQQASANLREKEDGWNHAIGAFLGGSVMGLRSLRFPVILGFGAMAGSVVGAFAFSGGLTGWGRDPNVDEFERKEAMRLNRRRPVEETLAEVGEGRGIYPPGYQERRRQRLLEKYGVEVKPVSADPNVASA
Opisthokonta	Fungi	Dikarya	Ascomycota	Oidiodendron maius zn	tr|A0A0C3GXQ7|A0A0C3GXQ7_9PEZI	Uncharacterized protein OS=Oidiodendron maius Zn GN=OIDMADRAFT_18987 PE=4 SV=1	NDUFA11	MAPEGEHYQPKDAVKAAISGTMVTGGAGALVSAVQNSLSKRNLGAWGIFTRTGSTIGIFAAVGGTYEFARLASANLREKDDSYNTALGGFLAGSVMGLRHGTTPAILGLGALAAVVMSAYDYTGGSLSGFKKDKDLDEFERKEALRKNRRRPIQETISELGEGRGIYGPGYDERRRERIKEKYGIDVPAKS
Opisthokonta	Fungi	Dikarya	Ascomycota	Ophiocordyceps sinensis	tr|T5A7I9|T5A7I9_OPHSC	NADH:ubiquinone oxidoreductase 21.3kD subunit 21.3b OS=Ophiocordyceps sinensis (strain Co18 / CGMCC 3.14243) GN=OCS_06596 PE=4 SV=1	NDUFA11	MNLREKDDAWAAAFGGFMCGGILGLPSRRLPVVFGLGALVSSIQGTFYYLGGRIDTFKEEGDEFERKEILRRTTRVPIEQTLAYIGEGRGIKPPGYEERRRERIKEKYGFEINPVKATVDGSR
Opisthokonta	Fungi	Dikarya	Ascomycota	Ophiocordyceps unilateralis	tr|A0A0L9SVI8|A0A0L9SVI8_9HYPO	Uncharacterized protein OS=Ophiocordyceps unilateralis GN=XA68_422 PE=4 SV=1	NDUFA11	MEDRRKKTSAFAGEAEAPFVPHDVIGLTTKTGFIGAGAGLFIASIRNAMSRGNVGAMSVFIRGRGIIGMAAAAPATFAFFFAATSNLRQKTDTWAATFGGFMSGGVLGLPSRRLPVVLGLGAVVGIWQGSFFFLGNRIDSFYDEEDEFQRKEIIRRTTRIPVEQTIAEIGEGPGITPQGYEERRRKRIKEKYGWDINPVDGVLAQPPRSREGRFSTSRAGRPPISPEGAGIRIGGRPVRFARITHTLRD
Opisthokonta	Fungi	Dikarya	Ascomycota	Ophiostoma piceae	tr|S3CAU5|S3CAU5_OPHP1	Nadh-ubiquinone oxidoreductase 213 kDa subunit OS=Ophiostoma piceae (strain UAMH 11346) GN=F503_07666 PE=4 SV=1	NDUFA11	MTGHGGGGDSDVYHPQDALGAGVKGTAVVGGAGFFVSALQNSLQKRNIGAMGVFTRTGGTVASFAAVGGVFEFSRVAMANLREKNDAYNTAVGGFLAGSVFGLSSGKMPRIVGMGAFTAAVLFVFDFTGGRLNGFRTETEEDGFDRKEALRKNRRQSGEETIAQLGDGRGGVIHSPNYEAVRAERLKAAYGIEVKTFSADPNAAA
Opisthokonta	Fungi	Dikarya	Ascomycota	Paracoccidioides brasiliensis	tr|C1GBD6|C1GBD6_PARBD	Uncharacterized protein OS=Paracoccidioides brasiliensis (strain Pb18) GN=PADG_04937 PE=4 SV=1	NDUFA11	MPSSTKQEEVYHPQDAIAATVKTTLISGAVGLFASSVQNTLQKRNYGPWGVFTRTGGTIALFASVGGAYEFARTAAANLREKEDHWNAAWGGFFGGAAIGLRARTFPAVLGYGVAVATVLSVFEYTGGSLAGKGHANEEDEFARRERLRKNYRSPIEETVAQLGEGRGIHGVNYEERRRQRIKEHYGIDVPAAPQPAGP
Opisthokonta	Fungi	Dikarya	Ascomycota	Paracoccidioides lutzii	tr|C1H2U8|C1H2U8_PARBA	NADH-ubiquinone oxidoreductase 213 kDa subunit OS=Paracoccidioides lutzii (strain ATCC MYA-826 / Pb01) GN=PAAG_05091 PE=4 SV=1	NDUFA11	MPSSAKQEEVYHPRDAIAATVKTTLITGAVGLFASSVQNTLQKRNYGPWGVLTRTGGTVALFASVGGAYEFARTAAANLREKEDHWNAAWGGFFGGAAIGLRARTFPAVLGYGVVVATVLSVFEYTGGSLAGKGHANEEDEFARRERLRKNYRSPIEETVAQLGEGRGIHGVNYEERRRQRIKEHYGIDVPPAPQPAGP
Opisthokonta	Fungi	Dikarya	Ascomycota	Penicillium brasilianum	tr|A0A0F7VD55|A0A0F7VD55_9EURO	Putative NADH-ubiquinone oxidoreductase 213 kDa subunit OS=Penicillium brasilianum GN=PMG11_04586 PE=4 SV=1	NDUFA11	MANHEEDHHYHPQDAVSAAIKTTMMTGGIGLFASAVQNTLVRQNVGPLGIFMRSGGTITILAAMGGTYEFAKTASANLREKQDPLNTAIGGFFSGAILGLRARSLPAVLGYGVALSTGLYAFDYTGGSLFGYSKNKTEDEFDRRTKLRKAFQTPAEQTFAELGEGRGIYGPNYEERRAERIKEAYGIEVPRSPVPAS
Opisthokonta	Fungi	Dikarya	Ascomycota	Penicillium camemberti fm 013	tr|A0A0G4P414|A0A0G4P414_PENCA	Mitochondrial inner membrane translocase complex, subunit Tim17/22 OS=Penicillium camemberti FM 013 GN=PCAMFM013_S005g000208 PE=4 SV=1	NDUFA11	MAHHDEDHSYHPKDAISAAMKATALTGSVGLFAAAVQNTLTKQNVGTLGVFVRGGGIITTFAAMGGTYEFIKTASANLREKEDHYNVALGGFFSGAILGLRVRTLPAVLGYGVALSTAMTAFEYTGGSLFGYQKDTSVDEFDRRTALRKAFQTPGEQTISELGEGRGVYGPGYEERRRERIKEAYGIEVPTSPVPAS
Opisthokonta	Fungi	Dikarya	Ascomycota	Penicillium digitatum	tr|K9FH48|K9FH48_PEND2	NADH-ubiquinone oxidoreductase 213 kDa subunit OS=Penicillium digitatum (strain PHI26 / CECT 20796) GN=PDIG_73230 PE=4 SV=1	NDUFA11	MAHHDEDHSYHPKDAISAAIKATALTGTVGLFAAAVQNTLTKQNVGTLGVFVRGGGIITTFAAMGGTYEFIKTASANLREKEDSYNVALGGFFSGAILGLRVRTLPAVLGYGIALSSAMAGFEYTGGTLFGYKRDASVDEFDRRTALRKAFQTPGEQTISEVGEGRGIYGPGYEERRRQRIKEAYGIEVPTSPVPAS
Opisthokonta	Fungi	Dikarya	Ascomycota	Penicillium expansum	tr|A0A0A2I5V4|A0A0A2I5V4_PENEN	Mitochondrial inner membrane translocase subunit Tim17/Tim22/Tim23/peroxisomal protein PMP24 OS=Penicillium expansum GN=PEX1_064760 PE=4 SV=1	NDUFA11	MAHHDEDHSYHPKDAISAAMKATALTGSVGLFAAAVQNTLTKQNVGTLGVFVRGGGIITTFAAMGGTYEFIKTASANLREKEDHYNVALGGFFSGAILGLRVRTLPAVLGYGIALSSAMTGFEYTGGSLFGYKKDTSVDEFDRRTALRKAFQTPGEQTISELGEGRGIYGPGYEERRRERIKEAYGIEVPTSPVPAS
Opisthokonta	Fungi	Dikarya	Ascomycota	Penicillium freii	tr|A0A101MKH2|A0A101MKH2_9EURO	Uncharacterized protein OS=Penicillium freii GN=ACN42_g4847 PE=4 SV=1	NDUFA11	MAHHDEDHSYHPKDAISAAMKATALTGSVGLFAAAVQNTLTKQNVGTLGVFVRGGGIITTFAAMGGTYEFIKSASANLREKEDHYNVALGGFFSGAILGLRVRTLPAVLGYGIALSTAMTAFEYTGGSLFGYQKDTSVDEFDRRTALRKAFQTPGEQTISELGEGRGIYGPGYEERRRERIKEAYGIEVPTSPVPAS
Opisthokonta	Fungi	Dikarya	Ascomycota	Penicillium italicum	tr|A0A0A2KFT6|A0A0A2KFT6_PENIT	Mitochondrial inner membrane translocase subunit Tim17/Tim22/Tim23/peroxisomal protein PMP24 OS=Penicillium italicum GN=PITC_008220 PE=4 SV=1	NDUFA11	MAHHDEDHSYHPQDAISAAIKATALTGTVGLFAAAVQNTLTKQNVGTLGVFVRGGGTITTFAAMGATYEFIKIASANLREKEDHYNVALGGFFSGAILGLRIRTLPAVLGYGVALSSAMTGFEYTGGSLFGYKKDTSVDEFDRRTALRKAFQTPGEQTISEVGEGRGIYGPGYEERRRERIKEAYGIEVPTSPVPAS
Opisthokonta	Fungi	Dikarya	Ascomycota	Penicillium nordicum	tr|A0A0M8P8Q8|A0A0M8P8Q8_9EURO	Uncharacterized protein OS=Penicillium nordicum GN=ACN38_g6077 PE=4 SV=1	NDUFA11	MAHHDEDHSYHPKDAISAAMKATALTGSVGLFAAAVQNTLTKQNVGTLGVFVRGGGIITTFAAMGGTYEFMKSASANLREKEDHYNVALGGFFSGAILGLRVRTLPAVLGYGIALSTAMTAFEYTGGSLFGYQKDTSVDEFDRRTALRKAFQTPGEQTISELGEGRGIHGPGYEERRRERIKDAYGIEVPTSPVPAS
Opisthokonta	Fungi	Dikarya	Ascomycota	Penicillium oxalicum	tr|S8BE38|S8BE38_PENO1	Uncharacterized protein OS=Penicillium oxalicum (strain 114-2 / CGMCC 5302) GN=PDE_08264 PE=4 SV=1	NDUFA11	MANHEEEHHYHPQDAISAAIKTTMMTGGIGLFASAVQNTLTRQNIGPLGIFMRSGGTITALAAMGGTYEFAKIASANLREKEDPWNTAIGGFFSGSILGLRARSLPAALGYGVALSAGMFAFDFTGGSLFGTSKDKDVDEFDRRTKLRKAFQSPGEETVAELGEGRGIYGPNYEERRAERIKEAYGIEVPRSPVPAS
Opisthokonta	Fungi	Dikarya	Ascomycota	Penicillium roqueforti	tr|W6QS73|W6QS73_PENRF	NADH-ubiquinone oxidoreductase 21.3 kDa subunit OS=Penicillium roqueforti (strain FM164) GN=PROQFM164_S05g000797 PE=4 SV=1	NDUFA11	MAHHDEEDNTYHPKDAISAALKATALTGTVGLFAAAVQNTLTKQNVGTLGVFVRGGGIITTFAAMGGTYEFIKSASANLREKEDHYNVALGGFFSGAILGLRVRTLPAVLGYGVALSTAMAAFEYTGGTLFGYQSDPSVDEFDRRTALRTAFQTSAEQTIKELGEGRGIYGPGYEERRRERLKANYGIEVPTSPVPAS
Opisthokonta	Fungi	Dikarya	Ascomycota	Penicillium rubens	tr|B6HS81|B6HS81_PENRW	Pc22g03960 protein OS=Penicillium rubens (strain ATCC 28089 / DSM 1075 / NRRL 1951 / Wisconsin 54-1255) GN=Pc22g03960 PE=4 SV=1	NDUFA11	MAHHGEDHSYHPKDAISAAMKATALTGSVGLFAAAVQNTLTKQNVGTLGVFVRGGGTITTFAAMGGTYEFIKTASANLREKEDHYNVALGGFFSGAILGLRVRTLPAVLGYGIALSSAMTAFEYTGGTLFGYQKDTSVDEFDRRTALRKAFQTPGEQTISEVGEGRGIYGPGYEERRRERLKANYGIEVPTSPVPAS
Opisthokonta	Fungi	Dikarya	Ascomycota	Pestalotiopsis fici w106-1	tr|W3WN16|W3WN16_9PEZI	NADH-ubiquinone oxidoreductase subunit A OS=Pestalotiopsis fici W106-1 GN=PFICI_12244 PE=4 SV=1	NDUFA11	MANPHPIAKLYPEEPYHAKNAITSGVNGAAIGGAAGLIAAAVQNSLAKSSVGAGGIFSRSGATIATMTAVPTVYCFVKDASANLREKDDTLNTTIGAFFGGAMLGLRSLRMPQILGQGALISVVLTAFDYTGGRLSGSKTDSQFVDEYERKEYLRNNRRRPLTETVADLGEGRGIEPPGYEERRRERLREKYGVEINPVSATVE
Opisthokonta	Fungi	Dikarya	Ascomycota	Phaeomoniella chlamydospora	tr|A0A0G2H378|A0A0G2H378_9EURO	Putative nadh-ubiquinone oxidoreductase 213 kDa subunit OS=Phaeomoniella chlamydospora GN=UCRPC4_g02958 PE=4 SV=1	NDUFA11	MSSDDNYEPQDAIAKTIPATLIAGTAGLLASAVKNTLTKENVGPMGVFTRTGGTIAVFAGAAAAYQFTATASANLREKNDYINEAIGGFFGGALTGLRARSMPSVLGYGAAFAVCLGAFNYTGGLISGAKPADDIPEYQRLEQLKKRQRRPIEETINEIGEGRGIYGPGYAERRKERLKEAYGIEVPSTPWYKSSA
Opisthokonta	Fungi	Dikarya	Ascomycota	Phaeosphaeria nodorum	tr|Q0U7Z3|Q0U7Z3_PHANO	Uncharacterized protein OS=Phaeosphaeria nodorum (strain SN15 / ATCC MYA-4574 / FGSC 10173) GN=SNOG_12121 PE=4 SV=1	NDUFA11	MADQTPTFHAQDALANTASTTLQLTAVGAIVAGVQNTLRKQNVGAMGIITRSGGIIALYAGVGAAYQFTKDATSNLRQKDDCYSEAVAGFVGGMGLGVYKRSLPFMLGAGAATSVAMTAFRYTNGWRGATAETDEEEVERREAAKKLRRRPLSETIEQLGEGRGIYAPGHEERRRQRLMDKYGIDVKAAQETS
Opisthokonta	Fungi	Dikarya	Ascomycota	Phialophora attae	tr|A0A0N0NIN6|A0A0N0NIN6_9EURO	NADH-ubiquinone oxido 21.3 kDa subunit OS=Phialophora attae GN=AB675_4802 PE=4 SV=1	NDUFA11	MADPVEMGEPPDDEPTYEPKDAIAKTWSTSLRTGTAGLFIATVQTTLARRQLGAFGVFTTFGSTTAWAAGAGAVYAFTRTATANLRQKDDHWSAVAGGFSAGALLGLKKRTFPAVLGRGLFGAAVFGVLTVAQGRVFSIGMSAEERIEYKEVHRRRYRRPYQELINEIGEGRGFYGEGYEERRAQRLKDNYGIEVQPPYYERKKAAGIETSAL
Opisthokonta	Fungi	Dikarya	Ascomycota	Pichia kudriavzevii	tr|A0A099P0M0|A0A099P0M0_PICKU	Uncharacterized protein OS=Pichia kudriavzevii GN=JL09_g2299 PE=4 SV=1	NDUFA11	MSEQQQGQVQVQESFKLPRPFFFKDSDLESTTQFQPVDTFSETKKIAVYSAIFLGGMHVRRLLQHRMGSARPGQERYLKLFELSPRHFISIPFALGTYSFISNSLYNLEEKRTTKNEVIAASSAILVATIFKSSPLNQKVGLALGMGAFVGLFNWSGGLIGNYATNFTAMTHNGQIKNQESNKSLDEEFANGTYKKQGFWELLYRKPLSETIEDLGEGRGIGKL
Opisthokonta	Fungi	Dikarya	Ascomycota	Pichia sorbitophila	tr|G8YPG5|G8YPG5_PICSO	Piso0_001176 protein OS=Pichia sorbitophila (strain ATCC MYA-4447 / BCRC 22081 / CBS 7064 / NBRC 10061 / NRRL Y-12695) GN=Piso0_001176 PE=4 SV=1	NDUFA11	MAEAVTEETRTYPDSTFKFPRAFGNLSNASAYPPWKPVDTLGETSRVFRFSFYTTVGAYAWLYFWKRTTFKLGLPLTVVGFATVTTATKGILTNLREKNDGWNMFWAVGMGNLAALTAGFKNMPVKHKVLTGISGAALTAFVDHWYWAQSTSYAGKDTRHKYANVDEDLPKQQFWDVWRRRPLSQTVEEMGAGRGIFKP
Opisthokonta	Fungi	Dikarya	Ascomycota	Pneumocystis carinii b80	tr|A0A0W4ZH56|A0A0W4ZH56_PNECA	Uncharacterized protein OS=Pneumocystis carinii B80 GN=T552_02147 PE=4 SV=1	NDUFA11	MASIFQKRSYSERDAVFSGLKSMMVCGSVGLMASAVQSAIAKDSYDIKNVLLRSRNIIMTYALMGGSFSFTEAFVSNLRKKDDPLNAFAGGVVSGSIGAIRVRSLPVVVGYGIGLGCFMGLFDWCGGTLMGLYHDFYGEDSKKLRESLFKVEYRRPRSEIVEAIGSGRGI
Opisthokonta	Fungi	Dikarya	Ascomycota	Pneumocystis jirovecii ru7	tr|A0A0W4ZL63|A0A0W4ZL63_PNEJI	Uncharacterized protein OS=Pneumocystis jirovecii RU7 GN=T551_02362 PE=4 SV=1	NDUFA11	MVSILSERQYTEKDAIYSGLKSMMVSGSAGLIFSAVQNAIMKDPGTMKNAIKRASGTVGTFAIVGGLFSFTQAFVSNLRRKDDSLNPFIGGLVSGSIGAIRARSFSAMAGYGLGFACILGFFDWCGGTLNGLYRDFYGEDTGKLKETLFKTEYRRPRSEIVKAIGGGRGV
Opisthokonta	Fungi	Dikarya	Ascomycota	Pneumocystis murina	tr|M7NMF4|M7NMF4_PNEMU	Uncharacterized protein OS=Pneumocystis murina (strain B123) GN=PNEG_03234 PE=4 SV=1	NDUFA11	MASIFQERSYSEKDAVFSGLKSMMISGSVGLMVSAAENAITKNSSDIRSVLVRSRSIIMTYAVMGGLFSFTEAFVSNLRRKDDPFNAFLGGVVSGSVGAIRVRSLPAVVGYGMGLGCFMGLFDWCGGTLTGLYHDFYGENSKKLKETLFKVQYRRPRSEIVDAIGSGRGI
Opisthokonta	Fungi	Dikarya	Ascomycota	Podospora anserina	tr|B2AL06|B2AL06_PODAN	Podospora anserina S mat+ genomic DNA chromosome 5, supercontig 9 OS=Podospora anserina (strain S / ATCC MYA-4624 / DSM 980 / FGSC 10383) GN=PODANS_5_9540 PE=4 SV=1	NDUFA11	MAPHAGGDSSSSSSSSSSDQYKPQDAVHAALTMGALFGTGGLFLAAVKTSLEKKHVGPWAVFSKHGNIAATFAAVGSVYEFSRVASANLREKNDHYNNAIAGAFGGAVLGLRAGRIPAILGYGAVMSVTSAVFEYTGGRIQGAGRNPDVDEFERKEMLRKRYRRPVEETIAEIGEGRSIKLPGYDERRAQRLKEAYGFEVKPVCADPDRA
Opisthokonta	Fungi	Dikarya	Ascomycota	Pseudocercospora fijiensis	tr|M3ALD2|M3ALD2_PSEFD	Uncharacterized protein OS=Pseudocercospora fijiensis (strain CIRAD86) GN=MYCFIDRAFT_33688 PE=4 SV=1	NDUFA11	MAEQEEHQYHPKDAIGETIRATLATGGAGLFVSSIQNTLKKQNVGALGVFTRTGGTIAAFAGIGGAYAFAKTASANLRQKDDSWNNAIGGFFGGSVLGLGSRSLAASLGYGAGFAVILAAFNYTGGRFMGTRLDDGVDEVSRKEYMRKNRRRPIEETINELGEGRGIYGPGYEQRRAERIKERYGIDVPVQSTA
Opisthokonta	Fungi	Dikarya	Ascomycota	Pseudogymnoascus destructans	tr|L8GC76|L8GC76_PSED2	Uncharacterized protein OS=Pseudogymnoascus destructans (strain ATCC MYA-4855 / 20631-21) GN=GMDG_04659 PE=4 SV=1	NDUFA11	MGAHEGVYHPQDAIGAAITGTMITGGAGLFMSAVQNALARKNVGPWGVFTRSGSTIAVFAAMGGTYEFTKFAAANLRQKNDSLNPALGGLLAGSVLGFKQGSLPAVLGYGTMAAILLGAFDYTGGRINGWNRDPESDEFDRKQYMRKNRRRPIEETISEVGEGRGVYGPGYLDRRKERIKEAYGIDVPGASS
Opisthokonta	Fungi	Dikarya	Ascomycota	Pseudogymnoascus sp. vkm f-103	tr|A0A094E9R4|A0A094E9R4_9PEZI	Uncharacterized protein OS=Pseudogymnoascus sp. VKM F-103 GN=V499_04636 PE=4 SV=1	NDUFA11	MGADEGVYHPQDAIGAAITGTMITGGAGLFMSAVQNALARKNVGPWGVFTRSGSTIAVFAAMGGTYEFTKFAAANLRQKNDSLNPALGGLLAGSVLGFKQGSLPAVLGYGTMAAVLLGAFDYTGGRIKGWNRDPESDEFERKQYMRKNRRRPIEQTISEVGEGRGVYGPGYLDRRKERIKEAYGIDVPGESS
Opisthokonta	Fungi	Dikarya	Ascomycota	Pseudogymnoascus sp. vkm f-3557	tr|A0A093X2V8|A0A093X2V8_9PEZI	Uncharacterized protein OS=Pseudogymnoascus sp. VKM F-3557 GN=V490_08719 PE=4 SV=1	NDUFA11	MGADEGVYHPQDAIGAAITGTMITGGAGLFMSAVQNALARKNVGPWGVFTRSGSTIAVFAAMGGTYEFTKFASANLRKKNDSLNTALGGLVAGSVLGFKQGSLPAVLGYGTMAAVLLGAFDYTGGRINGWNRDPEADEFDRKQYMRKNRRRPIEETISEVGEGRGVYGPGYLDRRKERIKEAYGIDVPGASS
Opisthokonta	Fungi	Dikarya	Ascomycota	Pseudogymnoascus sp. vkm f-3775	tr|A0A094BRK6|A0A094BRK6_9PEZI	Uncharacterized protein OS=Pseudogymnoascus sp. VKM F-3775 GN=V491_06560 PE=4 SV=1	NDUFA11	MGASEGVYHPHDAIGAAITGTMITGGAGLFMSAVQNALARKNVGPWGVFTRSGSTIAVFAAMGGTYEFTKFASANLRRKDDSLNSALGGLFAGSVLGFKRELFPNTLEDINWSSADQNIEGSLPAVLGYGTMAAVLLGAFDYTGGRINGWNRDPEADEFDRKQYMRKNRRRPIEETIAEVGEGRGIYGPGYLDRRKERIKEAYGIDVPSASS
Opisthokonta	Fungi	Dikarya	Ascomycota	Pseudogymnoascus sp. vkm f-3808	tr|A0A094AEW7|A0A094AEW7_9PEZI	Uncharacterized protein OS=Pseudogymnoascus sp. VKM F-3808 GN=O988_05252 PE=4 SV=1	NDUFA11	MGADEGVYHPQDAIGAAITGTMITGGAGLFMSAVQNALARKNVGPWGVFTRSGSTIAVFAAMGGTYEFTKFASANLRKKNDSLNTALGGLVAGSVLGFKQGSLPAVLGYGTMAAVLLGAFDYTGGRINGWNRDPEADEFDRKQYMRKNRRRPIGETISEVGEGRGVYGPGYLDRRKERIKEAYGIDVPGSSS
Opisthokonta	Fungi	Dikarya	Ascomycota	Pseudogymnoascus sp. vkm f-4246	tr|A0A093YY99|A0A093YY99_9PEZI	Uncharacterized protein OS=Pseudogymnoascus sp. VKM F-4246 GN=V492_05230 PE=4 SV=1	NDUFA11	MNHTISEYAQRLRYSKWVVVYGAVYFAIYIYAIEDPAAKAGAYAGTHTYGQRAASSAATASKARVVRSPRPKRKVRFRHNALKMGADEGIYHPHDAIGAAITGTMITGGAGLFMSAVQNALARKNVGPWGVFTRSGSTIAVFAAMGGTYEFTKFASANLRRKDDSLNSALGGLFAGSVLGFKQGSLPAVLGYGTMAAVLLGAFDYTGGRINGWNRDPEADEFDRKQYMRKNRRRPIEETIAEVGEGRGVYGPGYLDRRKERIKEAYGIDVPGASS
Opisthokonta	Fungi	Dikarya	Ascomycota	Pseudogymnoascus sp. vkm f-4281	tr|A0A094AA25|A0A094AA25_9PEZI	Uncharacterized protein OS=Pseudogymnoascus sp. VKM F-4281 (FW-2241) GN=V493_04053 PE=4 SV=1	NDUFA11	MGADEGVYHPHDAIGAAITGTMITGGAGLFMSAVQNALARKNVGPWGVFTRTGSTIAVFAAMGGTYEFTKFASANLRRKDDSLNSALGGLFAGSVLGFKKGSLPAVLGYGTMAAVLLGAFDYTGGRINGWNREKGSDEFERKQYMRKNRRRPLEETITEVGEGRGIYGPGFLDRRKERIKEAYGVDVPGASS
Opisthokonta	Fungi	Dikarya	Ascomycota	Pseudogymnoascus sp. vkm f-4513	tr|A0A094AIV8|A0A094AIV8_9PEZI	Uncharacterized protein OS=Pseudogymnoascus sp. VKM F-4513 (FW-928) GN=V494_08631 PE=4 SV=1	NDUFA11	MGKHGTLARGIFRGYSVQSTSSPSTTPKAKGPLQNLQHNALKMGADEGIYHPHDAIGAAITGTMITGGAGLFMSAVQNALARKNVGPWGVFTRSGSTIAVFAAMGGTYEFTKFASANLRRKDDSLNSALGGLFAGSVLGFKQGSLPAVLGYGTMAAVLLGAFDYTGGRINGWNRNPEADEFDRKQYMRKNRRRPIEETIAEVGEGRGVYGPGYLDRRKERIKEAYGIDVPGASS
Opisthokonta	Fungi	Dikarya	Ascomycota	Pseudogymnoascus sp. vkm f-4515	tr|A0A094CCH8|A0A094CCH8_9PEZI	Uncharacterized protein OS=Pseudogymnoascus sp. VKM F-4515 (FW-2607) GN=V496_09917 PE=4 SV=1	NDUFA11	MGADEGVYHPQDAIGAAITGTMITGGAGLFMSAVQNALARKNVGPWGIFTRSGSTIAVFAAMGGTYEFTKFASANLRQKNDSLNPALGGLLAGSVLGFTKGSLPAVMGYGTMAAVLLGAFDYTGGRINGWNRDPEADEFERKQYMRKNRRRPIEETIAEVGEGRGVYGPGYLDRRKERIKEAYGIDVPGASS
Opisthokonta	Fungi	Dikarya	Ascomycota	Pseudogymnoascus sp. vkm f-4516	tr|A0A094CQL3|A0A094CQL3_9PEZI	Uncharacterized protein OS=Pseudogymnoascus sp. VKM F-4516 (FW-969) GN=V497_07863 PE=4 SV=1	NDUFA11	MGADEGVYHPQDAIGAAITGTMITGGAGLFMSAVQNALARKNVGPWGVFTRSGSTIAVFAAMGGTYEFTKFASANLRKKNDSLNTALGGLVAGSVLGFKQGSLPAVLGYGTMAAVLLGAFDYTGGRINGWNRDPEADEFDRKQYMRKNRRRPIEETISEVGEGRGVYGPGYLDRRKERIKEAYGIDVPGASS
Opisthokonta	Fungi	Dikarya	Ascomycota	Pseudogymnoascus sp. vkm f-4517	tr|A0A094ET99|A0A094ET99_9PEZI	Uncharacterized protein OS=Pseudogymnoascus sp. VKM F-4517 (FW-2822) GN=V498_08668 PE=4 SV=1	NDUFA11	MGADEGVYHPQDAIGAAITGTMITGGAGLFMSAVQNALARKNVGPWGIFTRSGSTIAVFAAMGGTYEFTKFASANLRQKNDSLNPALGGLLAGSVLGFTKGSLPAVMGYGTMAAVLLGAFDYTGGRINGWNRDPEADEFERKQYMRKNRRRPIEETIAEVGEGRGVYGPGYLDRRKERIKEAYGIDVPGASS
Opisthokonta	Fungi	Dikarya	Ascomycota	Pseudogymnoascus sp. vkm f-4518	tr|A0A094FJA5|A0A094FJA5_9PEZI	Uncharacterized protein OS=Pseudogymnoascus sp. VKM F-4518 (FW-2643) GN=V500_09779 PE=4 SV=1	NDUFA11	MSLVLSFYFLDLHIEDAAAKAGTGTYAGRHTAYIRMYLVEGEPKTPGMDFSARHVPRLQAVRSTSSPFTTPETKDLQHNALKMGADEGVYHPHDAIGAAITGTMITGGAGLFMSAVQNALARKNVGPWGVFTRSGSTIAVFAAMGGTYEFTKFASANLRKKNDSLNSAFGGLIAGSVLGFKQGSLPAVLGYGTMAAVLLGAFDYTGGRINGWNRDPESDEFERKQHMRKNRRRPIEETVSEVGEGRGVYGPGFLDRRKERIKEAYGIDVPGASS
Opisthokonta	Fungi	Dikarya	Ascomycota	Pseudogymnoascus sp. vkm f-4519	tr|A0A094GNR7|A0A094GNR7_9PEZI	Uncharacterized protein OS=Pseudogymnoascus sp. VKM F-4519 (FW-2642) GN=V501_09035 PE=4 SV=1	NDUFA11	MGADEGVYHPQDAIGAAITGTMITGGAGLFMSAVQNALARKNVGPWGVFTRSGSTIAVFAAMGGTYEFTKFAAANLRQKNDSLNPALGGLLAGSVLGFKQGSLPAVLGYGTMAAVLLGAFDYTGGRIKGWNRDPESDEFERKQYMRKNRRRPIEQTISEVGEGRGVYGPGYLDRRKERIKEAYGIDVPGESS
Opisthokonta	Fungi	Dikarya	Ascomycota	Pseudogymnoascus sp. vkm f-4520	tr|A0A094H2I9|A0A094H2I9_9PEZI	Uncharacterized protein OS=Pseudogymnoascus sp. VKM F-4520 (FW-2644) GN=V502_08663 PE=4 SV=1	NDUFA11	MGADEGVYHPHDAIGAAITGTMITGGAGLFMSAVQNALARKNVGPWGVFTRSGSTIAVFAAMGGTYEFTKFASANLRKKNDSLNSAFGGLIAGSVLGFKQGSLPAVLGYGTMAAVLLGAFDYTGGRINGWNRDPEADEFERKQHMRKNRRRPIEETVSEVGEGRGVYGPGFLDRRKERIKEAYGIDVPGASS
Opisthokonta	Fungi	Dikarya	Ascomycota	Pyrenophora teres f. teres	tr|E3RMX4|E3RMX4_PYRTT	Putative uncharacterized protein OS=Pyrenophora teres f. teres (strain 0-1) GN=PTT_09870 PE=4 SV=1	NDUFA11	MAEHATYHPRDAIHNTVVSGMQTTVMGTLIAGVQNTLRKQNVGAMGVLTHSGHIIAVFGTAGVAYQFTKDAAANLRRKDDTYNEAMAGFAAGVTTGIFRRSLPYMLGAGALFATGMATFNYVGGIRGVGDIRDQVDDDGEVERREELKKVRRRPLSETLEQLGEGRGIYGPGWEERRRQRLLEKYGIDVKAAQEAA
Opisthokonta	Fungi	Dikarya	Ascomycota	Pyrenophora tritici-repentis	tr|B2VXK8|B2VXK8_PYRTR	NADH-ubiquinone oxidoreductase 213 kDa subunit OS=Pyrenophora tritici-repentis (strain Pt-1C-BFP) GN=PTRG_03254 PE=4 SV=1	NDUFA11	MAEHATYHPRDAIHNTVLTGTQTTVIGALIAGVQNTLRKQNVGAMGVLTHSGHLIAVFGTAGVAYQFTKDAAANLRRKDDTYNEAMAGFAAGATTGIFRRSLPYMLGAGALFATGMATFNYVGGIRGVGDIRDQVDDDGEVERREELKKVRRRPLSETLEQLGEGRGIYGPGWEERRRQRLLEKYGIDVKAAQEAA
Opisthokonta	Fungi	Dikarya	Ascomycota	Pyronema omphalodes	tr|U4LMZ5|U4LMZ5_PYROM	Similar to NADH-ubiquinone oxidoreductase 21.3 kDa subunit acc. no. P25710 OS=Pyronema omphalodes (strain CBS 100304) GN=PCON_01975 PE=4 SV=1	NDUFA11	MTGGHFERKDAVGQGVKGTLIVGGVGAIMSGIQNSLSKQNIGAMGVITKTGATIGIFAAMGGSYMFVRNAAANLREKDDHWNPTIAGFVSGAVLGTRFRTMPAVLGYGAGLAVLLGTFDYTGGTLRGYFRDPDFDEITRKENIRKNRRRPFEETVEEIGEGRGIQGPGYEDRRRALLTEKYGIDFTNVERR
Opisthokonta	Fungi	Dikarya	Ascomycota	Rasamsonia emersonii cbs 393.64	tr|A0A0F4YUH5|A0A0F4YUH5_TALEM	NADH:ubiquinone reductase (H(+)-translocating) OS=Rasamsonia emersonii CBS 393.64 GN=T310_4714 PE=4 SV=1	NDUFA11	MASQQTEVKVYQPKDAISAALKTTALTGTVGLFASAVQNTLVKQNIGPWGVFVRSGGTIGIMAAMGGTYEFVKTASANLREKEDHWNVALGGFFSGSLLGLRARTFPALFGYGAALAVALGAFEYTGGTLWGRDKDPNVDKFEELEKLRKAYRTPAEETFAELGEGRGIYAPGYAERRRQRIKEAYGIDVPVTQPPAS
Opisthokonta	Fungi	Dikarya	Ascomycota	Rhinocladiella mackenziei cbs 650.93	tr|A0A0D2I6V3|A0A0D2I6V3_9EURO	Rhinocladiella mackenziei CBS 650.93 unplaced genomic scaffold supercont1.7, whole genome shotgun sequence OS=Rhinocladiella mackenziei CBS 650.93 GN=Z518_09255 PE=4 SV=1	NDUFA11	MAEREETTYQPQDALAASTRAALLTGAAGLFLAAVQNTVAKENIGAFGVFSRFGRTIGFFTATGGTFQFTRSVSANLRETRDFINDGIGGACAGAIVGLAKRSMTSTLGGAFALGVAAAAVSYTGGSMFESADSVPQPDRTAYKEEAKARYRRPINEVINELGEGRGIYGPGYEERRKQRIKEKYGIEIQEPYYKGTSAS
Opisthokonta	Fungi	Dikarya	Ascomycota	Saitoella complicata nrrl y-17804	tr|A0A0E9NEM8|A0A0E9NEM8_9ASCO	Uncharacterized protein OS=Saitoella complicata NRRL Y-17804 GN=G7K_2448-t2 PE=4 SV=1	NDUFA11	MMHRREMPRTRLRTRIAYADSEGGMDPTLLTNRSQPPCFPECDVSIITTLLIRDKPVSWIKSGGLCPGPICFVSSIPSNGLLLIVIVVQYRPSCSLPTNHQDQYTSPASKMSGVQSFHPPRAPFHKKDTLMEALQGGASMGVMGFAVSAMKNHLEKHNKGAMGVFTRTGSLIGWGAAIGTSFAFFSTASANLRETEDAFNVFIGGFAAGAVAGLKKGKVTSVLGMGALIGSTFAVVDWCGGSYGSIYQGMTEEEKEELKNKWFTAKKRDGLPKFGARCEYRVRYVRYTIMNDMHDRECVRGIAGV
Opisthokonta	Fungi	Dikarya	Ascomycota	Scedosporium apiospermum	tr|A0A084G6B1|A0A084G6B1_9PEZI	NADH:ubiquinone reductase (H(+)-translocating) OS=Scedosporium apiospermum GN=SAPIO_CDS5303 PE=4 SV=1	NDUFA11	MASHSATQEHYEPKDAVKEGVRCGAIGAGSGLFLSAIQNSLSRRNLGMMTVFTRTGHLIGFTSIAIGALGFTITAAANLREKEDHWNAALGGAVGGAIAGLSGKRMPLVVGCAAGLATVLGVFEYTGGRFDGYFNRSEEDEFERKTRLRENRRRPIEETIRDVGEGRGICPPGYEERRRERIKEKYGFEVNPVKATVD
Opisthokonta	Fungi	Dikarya	Ascomycota	Scheffersomyces stipitis	tr|A3LRA8|A3LRA8_PICST	Uncharacterized protein OS=Scheffersomyces stipitis (strain ATCC 58785 / CBS 6054 / NBRC 10063 / NRRL Y-11545) GN=PICST_65396 PE=4 SV=1	NDUFA11	MSESESESGARVYADSTNHFPTPFVNWANASAYPAWKPVDTKKETLQIFKFGFYTTVGAYAWLYLWKRTTFKVELPLTAVGFATVATAAKGIITNLREKNDGWNTFWAVGTGNLAVLTVGFKSMPPKHKVLTGIAGASITALVDHAYWAQSPSSAGQNVKFEAANTDKDFEKQQFWDVWKRRPLSQTVDGLGAGRGIFKP
Opisthokonta	Fungi	Dikarya	Ascomycota	Sclerotinia borealis f-4157	tr|W9CQC1|W9CQC1_9HELO	Uncharacterized protein OS=Sclerotinia borealis F-4157 GN=SBOR_2954 PE=4 SV=1	NDUFA11	MAPNSEVYHPKDALKAGINGALIVGTAGALASAIQNSLYKKNIGALGVLTRGGSTVFVCTAMGGAYEFTKLASANLREKDDSYNTAIGGFVAGSILGLRFGTTPAVFGFGTLTAVVLSAYAYTGGALSGYKRDPNVDEFERKEYLRKNRRIPMEQTVAELGEGRGIYGPGYDERRRERIKEKYGIDVPARS
Opisthokonta	Fungi	Dikarya	Ascomycota	Sclerotinia sclerotiorum	tr|A7F0A1|A7F0A1_SCLS1	Uncharacterized protein OS=Sclerotinia sclerotiorum (strain ATCC 18683 / 1980 / Ss-1) GN=SS1G_11018 PE=4 SV=1	NDUFA11	MAPNSDVYHPQDALKAGINGALISGSAGAFASAIQNTLHKKNIGALGFITRTGSTAFIMTAIGGTYEFTKYASANLREKNDTYNTAIGVGTTPAVLGFGTLAAVVLSAFDYTGGALSGYKRDPNVDEFERKEHLRKNRRIPIEQTVAELGEGRGYDERRRERIKERYGIDVPARS
Opisthokonta	Fungi	Dikarya	Ascomycota	Setosphaeria turcica	tr|R0K9U1|R0K9U1_SETT2	Uncharacterized protein OS=Setosphaeria turcica (strain 28A) GN=SETTUDRAFT_26080 PE=4 SV=1	NDUFA11	MADHTFHPRDALANTLSTTLQTTAVGAVVAGVRNTLRKQNVGAMGILTRSGGIIALYAGVGATYQFTLDATSNLRRSDDCYSEAVAGFAAGCAVGVARRSLPFMLGAGACFSTALTAYRYTMGLRGVGDIREQVDDDGEVERREELKKLRRRPLSETLQQLGEGRGIYGPGYEERRRQRLLEKYGIDVKAAQESA
Opisthokonta	Fungi	Dikarya	Ascomycota	Sordaria macrospora	tr|F7WAR6|F7WAR6_SORMK	WGS project CABT00000000 data, contig 2.64 OS=Sordaria macrospora (strain ATCC MYA-333 / DSM 997 / K(L3346) / K-hell) GN=SMAC_08751 PE=4 SV=1	NDUFA11	MAPQEDDTVFRPKDAIKSSLSGAVYSGGAGLLISSLRTSMKKNNVGSMHVFTHGGATIISFAFAGGIYKFAQQASANLRQKEDAWNHAIGAFLGGSVMGLRSLRFPVILGFGALAGATRDPNVDEYERKEAMRLNRRRPIEETLAEVGEGRGIYPPGYQERRRARLLEKYGVEVKPVSADPNVASP
Opisthokonta	Fungi	Dikarya	Ascomycota	Spathaspora passalidarum	tr|G3AF94|G3AF94_SPAPN	Putative uncharacterized protein (Fragment) OS=Spathaspora passalidarum (strain NRRL Y-27907 / 11-Y1) GN=SPAPADRAFT_58011 PE=4 SV=1	NDUFA11	MSAQDPNLPDATFKLKAPLANFSTGAGYPAFKPLDTKGDTWKVFRTGFYTVTGAYVIMYMWRRSTFNIVRPLAVVTSLSIITGVHHSLANIREKNDSWNSFWGGVASSITLYQVFERGLPFRKQLFGTLAAASAIGILDRALASQRTSSAGQDFSYKTKKETEAEPVKHKQGFWEVWQRRPL
Opisthokonta	Fungi	Dikarya	Ascomycota	Sphaerulina musiva	tr|M3CYB2|M3CYB2_SPHMS	NADH-ubiquinone oxidoreductase 213 kDa subunit OS=Sphaerulina musiva (strain SO2202) GN=SEPMUDRAFT_151658 PE=4 SV=1	NDUFA11	MEEAGHIAAQALTGNHTEEDSYHPRDAVGSTIKATLTTGTGGAFVSAIQNTLTKQNVGAWGVFTRTGGTVATFAAMGGAYEFFKSASANLRQKEDTYNYAIGGAFAGAMLGLRFRSAPAVLGYGTATAVIIAAFQYTGGHMLGAALDPDVDEVARKEYMRKNRRRDIGEIVNELGEGRGIVAPGYAERRAARLKEAYGIDVVHSPTVPGQSQ
Opisthokonta	Fungi	Dikarya	Ascomycota	Sporothrix schenckii	tr|U7Q7G0|U7Q7G0_SPOS1	Uncharacterized protein OS=Sporothrix schenckii (strain ATCC 58251 / de Perez 2211183) GN=HMPREF1624_00972 PE=4 SV=1	NDUFA11	MTSGHGDGDRDVYRPQDALYAGVKGTAVVGGAGLFLSAIQNSLQKRNVGAWGVFTRTGGVVASFAAVGGVFEFSRTAMANLRQKNDAYNTAVSGFLAGSVFGLSTGRMPRIIGMGALTAVVLGVFDFTGGKLTGWAKETDEDRFERKEYLRKNRRRPGEETIAQLGDGRGGMIHSPNYDELRAERLKEKYGYEIKTVSADPNAA
Opisthokonta	Fungi	Dikarya	Ascomycota	Stachybotrys chlorohalonata ibt 40285	tr|A0A084QSH9|A0A084QSH9_9HYPO	Uncharacterized protein OS=Stachybotrys chlorohalonata IBT 40285 GN=S40285_02326 PE=4 SV=1	NDUFA11	MSPSLGLGPAPGKPFTPHNTIHETTKTASVGLGAGLFIAAVQNALSRQNVGAFGIFTRGAPIIGLSAAAPAAYIFFSRAMMNLREKEDAWATAFGGFMGGGVLGLHVRRMPIVVGLGAFAGAVQGSFYLFGNRIDSFKAEGDEFERKEILRRTTRVPVEQTVEEIGEGRGIRPPGYEERRRERIKEKYGFEIDPVKATVEGSQ
Opisthokonta	Fungi	Dikarya	Ascomycota	Stemphylium lycopersici	tr|A0A0L1HMR3|A0A0L1HMR3_9PLEO	Tubulin folding cofactor c OS=Stemphylium lycopersici GN=TW65_05723 PE=4 SV=1	NDUFA11	MADQHTTFHPRDALANTTSTTLQTATAGAIIAGVQNTLRKQNVGAMGIFTRSGGIIALYAGVGAAYQFTLDATSNLRRKDDCYSEAAAGFVAGCGVGIARRSLPFMLGAGAAFSTVLTAYRYTNGLRGVGDITEQIDDDGEVERREELKKMRRRPLSETLQQLGEGRAPATKPPQYEEISYLTAQTLVHTPLRLATTFRPNMAEANLKETFYRQFHQDVASKDDATALQSQISALPDTSPVSRERNEAIDECLAGIDRLSHDVKDASSYLPAYDQRTYSEAIKALSEKLQNVKNTFDPPKKFSFRNKKKTVQAPESQPITPPAATSTAPTAVSTTTDKTDTASPNDPLSHKTDTRITLPPTPYTKSPSPTLSHLTRCVVDLSPSTSASTNGTGTPFAAL…
Opisthokonta	Fungi	Dikarya	Ascomycota	Talaromyces islandicus	tr|A0A0U1LY25|A0A0U1LY25_9EURO	NADH-ubiquinone oxidoreductase 21,3 kDa subunit OS=Talaromyces islandicus GN=PISL3812_04630 PE=4 SV=1	NDUFA11	MASPHTEEATYHPQDAIAATIKSATLTGGAGLLTSAVQNTLAKQNVGPLGIFFRTGGTIAVFAAMGGTYTFVRTASANLRETEDPYNGAIGGFFSGAILGLRARSFPATFGYGAGLAVTLAAFESTGGTLWGYKEKKNLDKYEELEKLRTAYRQPAENTFAELGEGRGIYGPNYAERRRERIKDAYGIDVPATP
Opisthokonta	Fungi	Dikarya	Ascomycota	Talaromyces marneffei	tr|B6QEQ8|B6QEQ8_TALMQ	NADH-ubiquinone oxidoreductase 213 kDa subunit OS=Talaromyces marneffei (strain ATCC 18224 / CBS 334.59 / QM 7333) GN=PMAA_080140 PE=4 SV=1	NDUFA11	MASQLTEPHIYHPQDALGAAVKATALTGGFGLFASAVQNTLAKENVGSLGIFFRTGSTIAIFAAMGGTYSFVRTASANLRETNDTYNTALGGFFAGSILGLRARSFPAVFGYGTALAVTLAGFEYTGGSLSGKEKDHNLDKYAELERIRTNYRTPAEQTIAELGEGRGIYGPGYAERRRERIKEAYGIDVPATPAPAS
Opisthokonta	Fungi	Dikarya	Ascomycota	Talaromyces stipitatus	tr|B8M9A1|B8M9A1_TALSN	NADH-ubiquinone oxidoreductase 213 kDa subunit OS=Talaromyces stipitatus (strain ATCC 10500 / CBS 375.48 / QM 6759 / NRRL 1006) GN=TSTA_114690 PE=4 SV=1	NDUFA11	MASQHTENNTYHPRDAIDVALKSTALTGGFGLVASAVQNTLAKQNVGSLGIFLRSGSTIAIFAAMGGTYSFVRTASANLREKDDTWNTALGGFFAGSILGLRVRSFPSVFGYGTGLAATLATFEYTGGSLFGKPKDHNLDKYEELERLRKNYRTPAEQTFTELGEGRGIYAPGYAERRRERIKEAYGIDVPVTPPPAS
Opisthokonta	Fungi	Dikarya	Ascomycota	Taphrina deformans	tr|R4X783|R4X783_TAPDE	NADH-ubiquinone oxidoreductase 213 kDa subunit OS=Taphrina deformans (strain PYCC 5710 / ATCC 11124 / CBS 356.35 / IMI 108563 / JCM 9778 / NBRC 8474) GN=TAPDE_000581 PE=4 SV=1	NDUFA11	MAAITPHKPYEPKDSVTLAFGAAGTSAIVGTTVSAVQNSLAKHNYGALGILTRSGATIALFTTMGGLYSFGDAASSNLRQTNDSWNQFYGGVLAGACIGVYKRTLPALFGYGMGVGLIMGAFSWGGGNIGGIYRHMSPAEKEAWNAKFFATEQRRPRSEVLQELSSAPRQHRAAE
Opisthokonta	Fungi	Dikarya	Ascomycota	Thielavia terrestris	tr|G2R7Q3|G2R7Q3_THITE	Uncharacterized protein OS=Thielavia terrestris (strain ATCC 38088 / NRRL 8126) GN=THITE_2117176 PE=4 SV=1	NDUFA11	MASTGDDQYHPKDAIHSGLYGTVTYGGVGLLFAAVRNSLAKKNVGPWTTFTRNTSIIATFAAAGGVFEFARDASANLRETEDHWNHGIGGFLAGAVVGLRTNSIPRIVGCGLLTSVVLATYEYTGASLRGYLKSPEVDEYERKEMLRKNRRRPIEETLAEIGEGRGIRPPGYEERRRARLKEKYGIDINPVCADPDVA
Opisthokonta	Fungi	Dikarya	Ascomycota	Thielaviopsis punctulata	tr|A0A0F4Z6K1|A0A0F4Z6K1_9PEZI	Uncharacterized protein OS=Thielaviopsis punctulata GN=TD95_003601 PE=4 SV=1	NDUFA11	MSPPQKEGDGEKPYTPVDALDMGLRSVGIGAVVGFAASALQNAFDTNKAGIMTVFTRHGKSIPHMALTVGAIGFGSTAVANLRSKEDYVSAAAGAALGGGVFGLPSKRLPIVLGYAALYGSFAGLFVFTGGRFSGFQNFKEEDEFERKERMRASRRRPIEETIAEIGEGRGIRPPGYEERRRQRLKEKYGFDINPVKATVDD
Opisthokonta	Fungi	Dikarya	Ascomycota	Togninia minima	tr|R8BRJ6|R8BRJ6_TOGMI	Putative nadh-ubiquinone oxidoreductase 213 kDa subunit protein OS=Togninia minima (strain UCR-PA7) GN=UCRPA7_2496 PE=4 SV=1	NDUFA11	MAPQGDDHYHPVDAVSGGVKGALATGGIGLFTAAIQNSLAKQNVGAWGVFTRGGGVIMSFAAAGGVYEFSRRAAANLREKNDHYNETIGGFLGGATMALRARSMPQVIGWGAFAAVALTVFDYTGGHLWGAKKWSQEEQVDEFDRKEWLRRNRRRPIEETLAEVGEGRAIHPPGYEERRRARLKEKYGVEINPVRADGN
Opisthokonta	Fungi	Dikarya	Ascomycota	Tolypocladium ophioglossoides cbs 100239	tr|A0A0L0NFZ0|A0A0L0NFZ0_9HYPO	NADH-ubiquinone oxidoreductase 21.3 kDa subunit OS=Tolypocladium ophioglossoides CBS 100239 GN=TOPH_02079 PE=4 SV=1	NDUFA11	MDRQTSPNPKALVEESDKPYVPHDVLDETAKTALVGLGSGFFLAAIQNALSKRNVGAMSVFTRGAPVIGICAAGPGAYAFFSRTMMNLREKDDAWAAAFGGFMCGGVLGLPSRRMPVVVGLGALVSTVQGSLHFLGGRIDSFKKEEDEFERKERLRRTTRVPIEQTIAEVGEGRGIRPPGYEERRRERIKETYGFDINPVSATVEGSQ
Opisthokonta	Fungi	Dikarya	Ascomycota	Torrubiella hemipterigena	tr|A0A0A1T462|A0A0A1T462_9HYPO	Putative Tim17/Tim22/Tim23 family protein OS=Torrubiella hemipterigena GN=VHEMI07662 PE=4 SV=1	NDUFA11	MDHEEGHGQPAVSQVEKPYVAHDVLDETTKTAVVGLGSGFFIAAIQNALSHRNVGAMGVFTRGAPVIGIAAAAPAAYTFFSRTMMNLREKEDPWAAAFGGFMAGGVLGLPFKRTPIVFGLGALVGGVQGTFSLMGGRLDSWKKEDDEFERKEIVRRTTRVPIEQTISEIGEGRGIRGPGFEERRRQHLNEKYGIEISPVSTTVEGSQ
Opisthokonta	Fungi	Dikarya	Ascomycota	Trichoderma gamsii	tr|A0A0W7VZJ9|A0A0W7VZJ9_9HYPO	Uncharacterized protein OS=Trichoderma gamsii GN=TGAM01_01817 PE=4 SV=1	NDUFA11	MAKPYVPHDVLDETAKTTLVGLGSGFFIAAIQNAMSRRNVGALSVFTRGAPIIGICAAGPGAYAFFSRTMMNLREKEDAWAAAFGGFMCGSVLGLPFKRTPVVFALGGFVGAAQGLFHVMGNRLDSFYKEEDEFERKEIVRRTTRLPVEQTIAEIGEGRGIRPPGYEERRRERVKEKYGFEVNPVSATAEGSQ
Opisthokonta	Fungi	Dikarya	Ascomycota	Trichoderma harzianum	tr|A0A0G0A6G8|A0A0G0A6G8_TRIHA	Uncharacterized protein OS=Trichoderma harzianum GN=THAR02_00150 PE=4 SV=1	NDUFA11	MAKPYVPHDVLDETAKTSLVGLGSGFFIAAIQNALSKRNVGAMSVFTRGAPIIGICAAGPGAYAFFSRTMMNLREKDDAWAAAFGGFMCGSVLGLPFRRTPIVLALGAFVGTAQGLFHVTGGKLDSFYKEEDEFERKETVRRTTRLPVEQTIAELGEGRGIRPPGYEERRRERIKEKYGFEVNPVSATAEGSQ
Opisthokonta	Fungi	Dikarya	Ascomycota	Trichophyton equinum	tr|F2PIR9|F2PIR9_TRIEC	NADH-ubiquinone oxidoreductase 21.3 kDa subunit OS=Trichophyton equinum (strain ATCC MYA-4606 / CBS 127.97) GN=TEQG_00831 PE=4 SV=1	NDUFA11	MAGQQEAPVYHPQDALKRAINTTMVTGGVGLFTSAVQNTLQKQNVGPWGIFTRSGSTIFLFAAMGGSYEFVKTASANLRTKEDYWNSVYGGFAAGSLVGFRARTFPAMIGYGVALATLLGVFEYSGGSIAGKIADPNVDEYDRRTALRKNFRSPGEETIAELGERRGIEAPGFAERRRERIKQNYGIDVPVTQASASPTTPLS
Opisthokonta	Fungi	Dikarya	Ascomycota	Trichophyton rubrum	tr|F2SEQ8|F2SEQ8_TRIRC	Uncharacterized protein OS=Trichophyton rubrum (strain ATCC MYA-4607 / CBS 118892) GN=TERG_01055 PE=4 SV=2	NDUFA11	MAGQQEAPMYHPQDALKRAINTTMVTGGVGLFTSAVQNTLQKQNVGPWGIFTRSGSTIFLFAAMGGSYEFVKTASANLRTKEDHWNSVYGGFAAGSLVGFRARTFPAMIGYGVALATLLGVFEYSGGSIAGRIADPNVDEYDRRTALRKNFRSPGEETIAELGERRGMSGPCLAAILQLYLSISLQLMIANRPQESRHPDSQRDDESG
Opisthokonta	Fungi	Dikarya	Ascomycota	Tuber melanosporum	tr|D5GEZ4|D5GEZ4_TUBMM	Uncharacterized protein OS=Tuber melanosporum (strain Mel28) GN=GSTUM_00006671001 PE=4 SV=1	NDUFA11	METSSTPTFHRQDAISLGVRGILYGSGAGAFISAMQNTLTKSPVGAASFITRTGGVIGLGAAMGGSYMFFRAASANLRGVDDSINPTVGGAVAGALLGIRVRTMPGVVGCGIGLGVAMGIFEYTGGALGRRFSGDGGGWARDEVERKEGVRARTRRDIKETIGVLGEGRGIYGPGWEERRRARLTEKYGVNFDEVK
Opisthokonta	Fungi	Dikarya	Ascomycota	Uncinocarpus reesii	tr|C4JSP3|C4JSP3_UNCRE	Uncharacterized protein OS=Uncinocarpus reesii (strain UAMH 1704) GN=UREG_05482 PE=4 SV=1	NDUFA11	MNAVAMGHQARIVLRIPPITRDIREDIESGFRRICWVIAEKIFQYGTLSPNTRASIARGNSQGQGKHEGITALGAGNQVENARPLLPRRELLMPEKRQRGQCTARDVATSVSAARELGSSAAAPRANIRCKNAKTPLTTKRPGQLDAPISTPLTPSQLDSQATMTSSEEQSRYHPRDAISAAARTTLITGSVGLFTSAIQNTLAKQNVGPWGVFTRTGGTVTLFATMGGAYEFVRTASANLREKDDHWNAAWGGFAAGAAMGFRDLMVLARTFPAVIGYGATVATVLGIFEYTGGSLRGYKENPDVDEFDKREALRTNYRSPGEQTIAELGEGRGIHAPGYAERRRDRIKQNYGIDVPVTQPSAS
Opisthokonta	Fungi	Dikarya	Ascomycota	Uncinula necator	tr|A0A0B1PDG8|A0A0B1PDG8_UNCNE	Putative nadh-ubiquinone oxidoreductase 213 kDa subunit OS=Uncinula necator GN=EV44_g2179 PE=4 SV=1	NDUFA11	MSSDDDGQYHPKDAVAAGLKGASISGAAGLLIAGAQNTLTKSNVGALGVISKFGGTISLFTAVGASFEFITAVSANLRERNDHLNPAIGGLVSGSLIGLRAGTTAAFIGYGAGAALLMGVFNFTGGRLTGFEKNPELDEFERKQQMRKNRRRPIEETIAELGEGRGIYAPGYEERRRLRLKEKYNIDVPIKP
Opisthokonta	Fungi	Dikarya	Ascomycota	Ustilaginoidea virens	tr|A0A063BZQ3|A0A063BZQ3_9HYPO	Uncharacterized protein OS=Ustilaginoidea virens GN=UV8b_4548 PE=4 SV=1	NDUFA11	MDHDAKPSHPLPAEADRPYAPHDVLDETAKTAAVGLGSGLFLAAIRNAMSRRNVGAFAVFTRGAPVIGICAAAPAAYAFFSRTTMNLREKEDAWAAAFGGFMCGGVLGLPSRKMPVVLGLGGAVGLVQGALYFLGGRIDSFKKESDEFERKEILRRMTRLPVEQTVAEIGEGRGIHPPGYEERRRERIKQTYGFEVNPVKATVEGSH
Opisthokonta	Fungi	Dikarya	Ascomycota	Verruconis gallopava	tr|A0A0D2AP48|A0A0D2AP48_9PEZI	Uncharacterized protein OS=Verruconis gallopava GN=PV09_07646 PE=4 SV=1	NDUFA11	MASHGSGPAMPARDFEPKDTLAQTFRFGATTGAFGAIFAGIQNTMTRRNPTFWGFFTRFGGTTVTFAATGATYAFVKNFSANLRETDDSWNAAYGGFLAGSIQGLRRLSFPAFFGYGSALASLLFIFDYTGSRWSVHSRDPDVDEVARKEMIRKNRRRPIAETIAELGEGRGIEAPGFEERRRQRLKETYGIDLDAAGVPSSRH
Opisthokonta	Fungi	Dikarya	Ascomycota	Verticillium alfalfae	tr|C9SDZ3|C9SDZ3_VERA1	NADH-ubiquinone oxidoreductase 21.3 kDa subunit OS=Verticillium alfalfae (strain VaMs.102 / ATCC MYA-4576 / FGSC 10136) GN=VDBG_03349 PE=4 SV=1	NDUFA11	MAGDDVHHPKDALKAGFTGLTIVGTSGFFVAAIHNALQVNNVGAMSVFTRSGGIIGVFALGGGAYEFTKTASANLRHKNDPWNSAIGGFVAGSILGMTRKRMPTVLGVGALVSATMGVFDFTGARLRGWAERPEEDEFERKLALRANRRRPIEETIAELGERRELKTEGYDERRREPLQAKYGVEINPVKATVE
Opisthokonta	Fungi	Dikarya	Ascomycota	Verticillium dahliae	tr|G2WVB3|G2WVB3_VERDV	NADH-ubiquinone oxidoreductase 21.3 kDa subunit OS=Verticillium dahliae (strain VdLs.17 / ATCC MYA-4575 / FGSC 10137) GN=VDAG_02254 PE=4 SV=1	NDUFA11	MAGDDVHHPKDALKAGFTGLTIVGTSGFFVAAIHNALQVNNVGAMSVFTRSGGIIGIFALGGGAYEFTKTASANLRHKNDPWNSAIGGFVAGSILGMTRKRMPTVLGVGALVSATMGVFDFTGARLRGWAERPEEDEFERKLALRANRRRPIEETIAELGERRELKTEGYDERRRERLQAKYGVEINPVKATVE
Opisthokonta	Fungi	Dikarya	Ascomycota	Verticillium longisporum	tr|A0A0G4N6H9|A0A0G4N6H9_9PEZI	Uncharacterized protein OS=Verticillium longisporum GN=BN1708_008706 PE=4 SV=1	NDUFA11	MAGDDVHHPKDALKAGFTGLTIVGTSGFFVAAIHNALQVNNVGAMSVFTRSGGIIGIFALGGGAYEFTKTASANLRHKNDPWNSAIGGFVAGSILGMTRKRMPTVLGVGALVSATMGVFDFTGARLRGWAERPEEDEFERKLALRANRRRPIEETIAELGERRELKTEGYDERRRERLQAKYGVEINPVKATVE
Opisthokonta	Fungi	Dikarya	Ascomycota	Verticillium longisporum	tr|A0A0G4N6H4|A0A0G4N6H4_9PEZI	Uncharacterized protein OS=Verticillium longisporum GN=BN1708_008701 PE=4 SV=1	NDUFA11	MAGDDVHHPKDALKAGFTGLTIVGTSGFFVAAIHNALQVNNVGAMSVFTRSGGIIGIFALGGGAYEFTKTASANLRHKNDPWNSAIGGFVAGSILGMTRKRMPTVLGVGALVSATMGVFDFTGARLRGWAERPEEDEFERKLALRANRRRPIEETIAELGERRELKTEGYDERRHERLQAKYGVEINPVKATVE
Opisthokonta	Fungi	Dikarya	Ascomycota	Wickerhamomyces ciferrii	tr|K0KK51|K0KK51_WICCF	Mitochondrial import inner membrane translocase subunit TIM22 OS=Wickerhamomyces ciferrii (strain F-60-10 / ATCC 14091 / CBS 111 / JCM 3599 / NBRC 0793 / NRRL Y-1031) GN=BN7_2096 PE=4 SV=1	NDUFA11	MTQQESTVDEVTASQNGRLPIKYPTPFFNKEEPYEPLDTSSLTKGAFCYSATVGLLAAATRNAISNDSKHISGIVTKHGRLWGAITAVITSYQFSYAAISNLREKNDYKNDVLSGAISGAILGSFKKSLSASLGTGLALGLLGGLLRWSGGLLGTENNAINARGKGIDSGLVREQNSNGDEEFKQGFWEVVRRRPLSHTKEFLGDAWDRR
Opisthokonta	Fungi	Dikarya	Ascomycota	Yarrowia lipolytica	tr|Q6C674|Q6C674_YARLI	YALI0E11891p OS=Yarrowia lipolytica (strain CLIB 122 / E 150) GN=YALI0_E11891g PE=4 SV=2	NDUFA11	MSEHVHLPSPTFNTSSAGHFHPYNTLGLATQSAMVGLGAGVVAAAARNSLATGPRNILTTFSKSGGVVTIFTGASIAYVFTYCSAANLRERKDGWNHMWAGAATGAVLGARTKLVPAFIGWTVLCGAACGLFGWTGARFNADRKASLEQSPKGFVQEDAHQTFWEVVHRRPLSLTVEQLGEGRGINAVPIATATEAPN
Opisthokonta	Fungi	Dikarya	Ascomycota	Zymoseptoria brevis	tr|A0A0F4GM45|A0A0F4GM45_9PEZI	NADH-ubiquinone oxidoreductase 213 kDa subunit OS=Zymoseptoria brevis GN=TI39_contig430g00005 PE=4 SV=1	NDUFA11	MAEHVDDHQYHPVDAIGKSVRAALVTGTAGAFVSTVQNTLTRQNVGLMGVFTRTGSTIAVFAAMGGAYSFTSCAAANLRQKDDTWNTTIGGAFAGTMLGLRFRSGPAVIGYGSAMAVVLSAFHFTGGRMSGFKKDPEIDEVSRKEYMRKNRRRSIEETVNELGEGRGIYAPGYPERRAERIKERYGIDVPVSSS
Opisthokonta	Fungi	Dikarya	Ascomycota	Zymoseptoria tritici	tr|F9XND8|F9XND8_ZYMTI	Uncharacterized protein OS=Zymoseptoria tritici (strain CBS 115943 / IPO323) GN=MYCGRDRAFT_106188 PE=4 SV=1	NDUFA11	MAEHTDEHQYHPVDAIGKSVRAALVTGTAGAFVSTIQNTLTRQNVGLMGVFTRTGSTIAVFAAMGGAYSFTSCAAANLRQKDDTWNTTIGGAFAGTMLGLRFRSGPAVIGYGSAMAVVLSAFHFTGGRMSGFKKDPEIDEVSRKEYMRKNRRRSIEETVNELGEGRGIYAPGYPERRAERIKERYGIDVPVSSS
Opisthokonta	Fungi	Dikarya	Basidiomycota	Agaricus bisporus var. burnettii	tr|K5XJ82|K5XJ82_AGABU	NdufA11, NADH dehydrogenase 1 alpha subcomplex, 14.7kDa OS=Agaricus bisporus var. burnettii (strain JB137-S8 / ATCC MYA-4627 / FGSC 10392) GN=NdufA11 PE=4 SV=1	NDUFA11	MADSPEVETPPNFYEPKPTLANASRLGLQSAAVGAFVSALQNAMGTHSRGAMGFLTRTGGTIGFFAAMGFTFAFTESLVANERQKSDPISSATGACAAGFLAGVRTRSLPTAVGSCVVLGAAVGAFDFAGTLSGAHGPSLEEKRKKFFKPGTPIPDLS
Opisthokonta	Fungi	Dikarya	Basidiomycota	Amanita muscaria koide bx008	tr|A0A0C2T4P9|A0A0C2T4P9_AMAMU	Uncharacterized protein OS=Amanita muscaria Koide BX008 GN=M378DRAFT_66803 PE=4 SV=1	NDUFA11	MAESFLSEASAFKAKPSLQYAAKVGLQGGVIGAFVSAIQNALGTHSHGAAGFATRTGGTIGFFAAMGATFALTESLVANQREKNDAINGAAGACAAGFLAGVRARSIPMALGSCVIMGAAMGTFDYAGKLVGEPELSREEKRKRFFKQPIRPIVETAEAE
Opisthokonta	Fungi	Dikarya	Basidiomycota	Anthracocystis flocculosa pf-1	tr|A0A061HAF2|A0A061HAF2_9BASI	Uncharacterized protein OS=Anthracocystis flocculosa PF-1 GN=PFL1_05084 PE=4 SV=1	NDUFA11	MAGAQQPDTDTFLERAPVADGMTAAGASAGVGLLVSAVQNSMQTHNKGALGVFTRTGSTIALFTAMGGIFSYTDATVANFRQKTDAINGAAGGCAAGLVLGAGARSLPMMVGSCAALAALVGTFDAAGKSIQGSYARPTPREFASAAQHGVAAEGHSAPGERGWREEREARRQSFFKQKKTADVEESE
Opisthokonta	Fungi	Dikarya	Basidiomycota	Botryobasidium botryosum fd-172 ss1	tr|A0A067MXK4|A0A067MXK4_9HOMO	Uncharacterized protein OS=Botryobasidium botryosum FD-172 SS1 GN=BOTBODRAFT_30971 PE=4 SV=1	NDUFA11	MATAPTTSSSHDANTTPAYEPKPSLKNGAITGLQAGGVGVLVSAVQNALDTHTRGASGVITRTGGTIGFFAAMGATFAFTDSYVANLRQTDDALNGAAGGCAAGFLAGIRARSIPVAVASCAVMGALVGTFDAAGKTLTGDGRDTEGRDAREERRQRFFKHKQPVESTE
Opisthokonta	Fungi	Dikarya	Basidiomycota	Ceraceosorus bombacis	tr|A0A0P1BA10|A0A0P1BA10_9BASI	NADH-UBIQUINONE OXIDOREDUCTASE SUBUNIT OS=Ceraceosorus bombacis PE=4 SV=1	NDUFA11	MSTTESQLAGEPYTSRSAVEVGATGAAVGGAGGLLLSSVKNSLQTHKHGALGIFTRTGHHIATLAAVAGAFAYTDAFVANQQEEDTYLNAAAGGCVAGIILGASRRSLPFAAGSCLGLSALLGSFNAAGSSLRGRWAHASPLDSAAMGGSEQHGDHGAAAGSFGWREERERRRAHFFKPKEEAQ
Opisthokonta	Fungi	Dikarya	Basidiomycota	Coprinopsis cinerea	tr|A8N1C1|A8N1C1_COPC7	Uncharacterized protein OS=Coprinopsis cinerea (strain Okayama-7 / 130 / ATCC MYA-4618 / FGSC 9003) GN=CC1G_10542 PE=4 SV=1	NDUFA11	MSSSPAADALKGFTPKPALDYAAKVGLQAGGFGLFISALQTAFGKHNHGAMGVVTRTGGTIGFFAAMGATFAFTEATVRNSREEDDAWNGAAGGCAAGFLAGLRAKSLPASFAGCIALGATMGVYDYSGQLAGVQESRDEKRARFFKKPPKPIFEAEPASE
Opisthokonta	Fungi	Dikarya	Basidiomycota	Cryptococcus gattii serotype b	tr|A0A095C2R9|A0A095C2R9_CRYGR	Uncharacterized protein OS=Cryptococcus gattii serotype B (strain R265) GN=CNBG_1038 PE=4 SV=1	NDUFA11	MSSSAHPLLPPLHANTSARFLIPSVHEDEHTFHPHSSLSLATNIAVRSAGVGLLVSATQNALDKHNHGALGIFTRTGSTITLFAAMGFSYSFVTALTANIRETDGPLNSAAGGCAAGFVAGVQHRSIPVAVGACAGMAALLGTFNAAGNNLTGVARKDIPRPEREEIRQQFFKQHKATQEE
Opisthokonta	Fungi	Dikarya	Basidiomycota	Cryptococcus neoformans var. neoformans serotype d	tr|Q5KAU1|Q5KAU1_CRYNJ	Uncharacterized protein OS=Cryptococcus neoformans var. neoformans serotype D (strain JEC21 / ATCC MYA-565) GN=CNJ00510 PE=4 SV=2	NDUFA11	MSSSAHPLLPPLPASAATRYPIPAVHEAEHTFHPHSSLSLATNIAVRSAGVGLLVSATQNALDKHNHGAMGIFTRTGSTITLFAAMGFSYSFITSLTANIRKTDGPLNSAAGGCAAGFVAGVQRKSIPVAVGACAGMAALLGTFNAAGNNFTGVRRNDIPRPEREEIRQQFFKQQKATQEE
Opisthokonta	Fungi	Dikarya	Basidiomycota	Cylindrobasidium torrendii fp15055 ss-10	tr|A0A0D7BKK8|A0A0D7BKK8_9HOMO	Uncharacterized protein OS=Cylindrobasidium torrendii FP15055 ss-10 GN=CYLTODRAFT_487638 PE=4 SV=1	NDUFA11	MADYSPKQPLSRGSSLALQAGAVGTMVAALRNALGTHPYGAMGIITHTGSTIGLFAAAGFTYGYTKDFVANQRQKDDPINAASGACAAAFLGGLRTRSLPVAVTGCAVMGAAVGAFEYVGKLSPENVESKEDRRKKFFKSPPNFIIDPAQEST
Opisthokonta	Fungi	Dikarya	Basidiomycota	Fibroporia radiculosa	tr|J4HSM6|J4HSM6_9APHY	Uncharacterized protein OS=Fibroporia radiculosa GN=FIBRA_01026 PE=4 SV=1	NDUFA11	MAESDALASNGTPADQGSYSPKPSLEYASVVGLQAAGVGALVSAVQNALGSHSSGAAGFITRTGGTIGIFAAMGATFALTEAAVANSREKDDAVNGAAGACAAGFLAGIRARSLPMAVASCAVMGAAMGTFDYGGKSLRGTPETQEERRKRFFKHPPPTFPAHSSVSD
Opisthokonta	Fungi	Dikarya	Basidiomycota	Fistulina hepatica atcc 64428	tr|A0A0D7AIE1|A0A0D7AIE1_9AGAR	NADH dehydrogenase 1 alpha subcomplex OS=Fistulina hepatica ATCC 64428 GN=FISHEDRAFT_39184 PE=4 SV=1	NDUFA11	MPVLDAKSLSNASAVLYPGKELTEYVAKPTLDNALRVGLQSAGVGVVVSTIQNALEKHSLGATGALTRTGGTIGFFAALGATFAFTESYVANRRQTDDHINGAVAGCAAGFLTGVRHGSLPVALGSCAFFGGLIGMHDYAGGIAPSSKSWEERRKRFFKEPSRNIVPPPKEDE
Opisthokonta	Fungi	Dikarya	Basidiomycota	Fomitopsis pinicola	tr|S8EKK7|S8EKK7_FOMPI	Uncharacterized protein OS=Fomitopsis pinicola (strain FP-58527) GN=FOMPIDRAFT_1022051 PE=4 SV=1	NDUFA11	MSENAGPTDGQPPSTEPAVFTPKPTLVYASAVGFQAAAVGAFVSAVQNALGTHKAGASGFLTRTGGTIGFFGAMGATFALTESIVANTREKDDALNGAAGACAAGFLAGIRKRSLPMAIASCAVLGAAMGTFDYGGKSLQGSFETKEEQRKRFFKHPPPTAPVAHTVESV
Opisthokonta	Fungi	Dikarya	Basidiomycota	Galerina marginata cbs 339.88	tr|A0A067TRL7|A0A067TRL7_9AGAR	Uncharacterized protein OS=Galerina marginata CBS 339.88 GN=GALMADRAFT_233397 PE=4 SV=1	NDUFA11	MSEPEAAVPVFEAKSPLQEAARIGLQGGVVGLVLSSIQNALGTHSYGAMGVLTRTGGTIGFFAAMGATFKFTETFVANERQKSDALNGAAGGCAAGFLAGVRARSIPMALGGCILLGGAIATFDYSGQLGGDSTTKEEKRKKFFKTPPKPLIESASE
Opisthokonta	Fungi	Dikarya	Basidiomycota	Gloeophyllum trabeum	tr|S7RZV2|S7RZV2_GLOTA	Uncharacterized protein OS=Gloeophyllum trabeum (strain ATCC 11539 / FP-39264 / Madison 617) GN=GLOTRDRAFT_68344 PE=4 SV=1	NDUFA11	MSASTTYSPPGGLVTVEGLPYDPKPSLRYAAKVGSQAAVVGLFVSTIQNALGTHSRGTAGFLTRYGGTIGVFAGMGAAFALTESVVANQRQRDDPINGVAGGCAAGFLAGLRSRSLPMAVASCAVLGAAVGVFDYSGQTIAGHGANESVEEKRKRFFKQRHGPPSPTQQAEE
Opisthokonta	Fungi	Dikarya	Basidiomycota	Hebeloma cylindrosporum h7	tr|A0A0C2Z4X9|A0A0C2Z4X9_HEBCY	Uncharacterized protein OS=Hebeloma cylindrosporum h7 GN=M413DRAFT_439986 PE=4 SV=1	NDUFA11	MSETQDTYEPKSALDHAAIVGLQAGAVGLLLSSIQNALGTHSHGAMGVLTRTGGTIGIFTAMGATFAFTETYVANERRKNDYVNGAAGACAAGFLAGVKARSLPVALGACVFMGATIGAYDYARTTDGEKPLTKEERRLKFFKTPPKPLVDIIAE
Opisthokonta	Fungi	Dikarya	Basidiomycota	Heterobasidion irregulare tc 32-1	tr|W4KM51|W4KM51_9HOMO	Uncharacterized protein OS=Heterobasidion irregulare TC 32-1 GN=HETIRDRAFT_41217 PE=4 SV=1	NDUFA11	MSSDSSSSQPIDTPAFENKPTVQYAATVGLQAGLVGAFVSAVQNALGTHSKGASGFLSRSGGTIGFFAAMGSTFALTESIVANQRQKDDALNGVAGGCAAGFLAGIKSRSLPVAVASCALIGVAVGTFDYSGQSLRGDTASMSVEEKRRRFFKQPQTTPAIAED
Opisthokonta	Fungi	Dikarya	Basidiomycota	Hypholoma sublateritium fd-334 ss-4	tr|A0A0D2PF99|A0A0D2PF99_9AGAR	Uncharacterized protein OS=Hypholoma sublateritium FD-334 SS-4 GN=HYPSUDRAFT_32893 PE=4 SV=1	NDUFA11	MSEAPSVAPYEPKPAIQYASRVTLQAAGVGFAMSAIQNALGQHSHGAMGVFTRTGGTIGFFAAMGASFAFTEAYVANLREKNDALNGTAGGCAAGFLAGVRSRSIPMALAGCAMLGATMGAYEYSGSLTGSAETKEERRKRFFKAPQRPLIEPSE
Opisthokonta	Fungi	Dikarya	Basidiomycota	Jaapia argillacea mucl 33604	tr|A0A067Q8R9|A0A067Q8R9_9HOMO	Uncharacterized protein OS=Jaapia argillacea MUCL 33604 GN=JAAARDRAFT_202839 PE=4 SV=1	NDUFA11	MSASTLHTPPGGLALAGLSPYDPKPSLRYAASVGGQTALIGAFVSTIQNALGSHNRGAMGFLTRTGGTIGVFAAMGFTFAFTEAAVANQRQKDDPINGVAGGCAAGFLAGIRAKSLPVAVASCAVIGGAMGAYDYAGKALVGDRSAAQSKEERRKRFFKQPKSPAAEAEEPSEGEDSE
Opisthokonta	Fungi	Dikarya	Basidiomycota	Kalmanozyma brasiliensis	tr|V5EK13|V5EK13_KALBG	NADH-ubiquinone oxidoreductase subunit OS=Kalmanozyma brasiliensis (strain GHG001) GN=PSEUBRA_SCAF6g00755 PE=4 SV=1	NDUFA11	MANKTNEEVVTETFSERHPFADGMTAGAASAGAGLLVSAIQNSLQTHNKGALGVFTRTGSTIALFTAMGGIFSYTDATAANFRQKDDAVNGAIGGCAAGVVLGAAARSVPMMFGGCASLAALIGTFDAAGKSLQGTYARSSPTDFTHGAEDAEHGPGGQGWREAREARRKNFFKQKKDDVESDA
Opisthokonta	Fungi	Dikarya	Basidiomycota	Laccaria amethystina laam-08-1	tr|A0A0C9XKC0|A0A0C9XKC0_9AGAR	Unplaced genomic scaffold K443scaffold_24, whole genome shotgun sequence OS=Laccaria amethystina LaAM-08-1 GN=K443DRAFT_342203 PE=4 SV=1	NDUFA11	MSESNDATAFTYKSPFKYATAVGIQASAVGLVVSTLQNALGNHSHGAMGVVTRTGGTIGLFAAMGATFAFTETAVANHRQTNDAWNGAAGACSAGFLAGVRSRSLPMAVGGCVLLGAAMGTYDYSGQLAGETSITKEERRKNFFKTPPKPIIDVTTE
Opisthokonta	Fungi	Dikarya	Basidiomycota	Laccaria bicolor	tr|B0CPP0|B0CPP0_LACBS	Predicted protein OS=Laccaria bicolor (strain S238N-H82 / ATCC MYA-4686) GN=LACBIDRAFT_186871 PE=4 SV=1	NDUFA11	MSESNDTSAFTYKSPFKYATAVGIQASAVGLVVSTLQNALGNHSYGAMGVVTRTGGTIGLFAAMGATFAFTETAVANQRQTNDAWNGAAGACSAGFLAGVRSRSLPMAVGGCVILGAAMGTYDYSGQLAGETSVTKEERRRNFFKTPPKPIVDVGTD
Opisthokonta	Fungi	Dikarya	Basidiomycota	Malassezia pachydermatis	tr|A0A0M9VNJ1|A0A0M9VNJ1_9BASI	Nadh-ubiquinone oxidoreductase kDa subunit OS=Malassezia pachydermatis GN=Malapachy_0086 PE=4 SV=1	NDUFA11	MSESDAPQEFKVRQPINETFNAGAVSALVGLAVSAVQNSLQKHKAGAMGVFTRTGSTIALFTLVGGAFAYADAMVANYRQKEDGWNGASGGCAAGLVMGAATRSMPAMAGSCVGLGALVGTFQAAGNSLLNQAGIRPSVGEDKPDAESPLSIFAQERRQRFFKKPASE
Opisthokonta	Fungi	Dikarya	Basidiomycota	Malassezia sympodialis	tr|M5ELY2|M5ELY2_MALS4	Uncharacterized protein OS=Malassezia sympodialis (strain ATCC 42132) GN=MSY001_1338 PE=4 SV=1	NDUFA11	MSASEPPKMFHVRQPVNETFNAGLAGAGVGLLASAVQNSLQKHKAGAMGIFTRTGGTIALCTFVGGLFAYASASLANYRQKEDGYNGAAGGCAAGLVLGAAARSVPVMAGSCAGLGALVGSFQAAGSSLVNGLPLLPNGAEKADPESPLLASTQERRARFFKKLPETE
Opisthokonta	Fungi	Dikarya	Basidiomycota	Melampsora larici-populina	tr|F4S790|F4S790_MELLP	Putative uncharacterized protein OS=Melampsora larici-populina (strain 98AG31 / pathotype 3-4-7) GN=MELLADRAFT_112678 PE=4 SV=1	NDUFA11	MGDIERRPPIFMGSFFLGHPRSDYKPYDHKSALTAAAKAGTYTGLAGSIVSAIHHGVISPVEGYKGYFANVTKFTAMAAAVGFTYGGVSETVAGLRDENDPWNAAAGGCAAGFILGVRAGHLPMALGNCALWGTAAGGFNYAGATLIPAHIRLSKAEQQAMRLEILGEPKNPLSTQ
Opisthokonta	Fungi	Dikarya	Basidiomycota	Microbotryum lychnidis-dioicae	tr|U5HH82|U5HH82_USTV1	Uncharacterized protein OS=Microbotryum lychnidis-dioicae (strain p1A1 Lamole / MvSl-1064) GN=MVLG_06420 PE=4 SV=1	NDUFA11	MASSSTPYQTPRADLDITLPPRPFLAPLHQPLPSTYTPKAVVGPAFSIGLVSAGFGLFISSIKNSLELHNKGAMGVFTRTGWIIGYFATAGFVYTLVDNSVSNMIENSTNGIAGATGGCAAGFVSGIRNGSLSSAMGLCAFMGAAVGTYELAGGTLGNEMRKDRKTRDEERMSFFKKRPETQEE
Opisthokonta	Fungi	Dikarya	Basidiomycota	Mixia osmundae	tr|G7DSM5|G7DSM5_MIXOS	Uncharacterized protein OS=Mixia osmundae (strain CBS 9802 / IAM 14324 / JCM 22182 / KY 12970) GN=Mo00229 PE=4 SV=1	NDUFA11	MAFPKHDKTRLPSTSIEQLASLRACEGGLVRMSDGTRAPIEIPRAVPFGRAVLKNASDAATFHEQSPFANGVKMGLSSAVVGTMVSAIQNSIGRHSQGAMGVFTRSGTTIGLFGAMGFTFAFMDARLANFREIEDPLNSAFGACAAGFLGGISKGGLASGISGCAVGGALLGTFGYAGSSMVGANLESKTLEEREELRKSFFKKRDLLDSVPKYEPIQSKSS
Opisthokonta	Fungi	Dikarya	Basidiomycota	Moniliophthora perniciosa	tr|E2M2N8|E2M2N8_MONPE	Uncharacterized protein (Fragment) OS=Moniliophthora perniciosa (strain FA553 / isolate CP02) GN=MPER_14320 PE=4 SV=1	NDUFA11	MSEFEPKSTLQSSAKYGLQAGAVGLVVSTLQNALGQHSRGATGVLTRTGGTITFFAAMGATFAFTEALIANQRQKNDANN
Opisthokonta	Fungi	Dikarya	Basidiomycota	Moniliophthora roreri	tr|A0A0W0F628|A0A0W0F628_9AGAR	Uncharacterized protein OS=Moniliophthora roreri GN=WG66_15818 PE=4 SV=1	NDUFA11	MSEFEPKSTLQSAAKYGIQAGAVGLVVSSLQNALGQHSRGATGVLTRTGGTITFFAAMGATFAFTEALVANQRQKNDAYNSASGACAAGFLAGIKTRSIPAALGGCAFLGTVVGVFDATGEFTGTRGAQDEERRNRFLKKPLDLSTSD
Opisthokonta	Fungi	Dikarya	Basidiomycota	Moniliophthora roreri	tr|V2XYH8|V2XYH8_MONRO	Nadh-ubiquinone oxidoreductase 213 kDa subunit OS=Moniliophthora roreri (strain MCA 2997) GN=Moror_17193 PE=4 SV=1	NDUFA11	MSEFEPKSTLQSAAKYGIQAGAVGLVVSSLQNALGQHSRGATGVLTRTGGTITFFAAMGATFAFTEALVANQRQKNDAYNSASGACAAGFLAGIKTRSIPAALGGCAFLGTVVGVFDATGEFTGTRGAQDEERRNRFLKKPLDLSTSD
Opisthokonta	Fungi	Dikarya	Basidiomycota	Phlebiopsis gigantea 11061_1 cr5-6	tr|A0A0C3PUL8|A0A0C3PUL8_PHLGI	Uncharacterized protein OS=Phlebiopsis gigantea 11061_1 CR5-6 GN=PHLGIDRAFT_33341 PE=4 SV=1	NDUFA11	MADANEAHPNGASATELLTYDPKPSLRYASAVGLQAAGVGALVSAVQNALGSHNKGAAGVFTRSGGTIGLFAAMGAAFAFTESVVANNRQKDDALNGVAGGCAAGFLAGIRARSLPTALASCAVLGAAVGTFDYGGKAIAGSSPETQEERRKRFFKHPQPNPLGAQSQE
Opisthokonta	Fungi	Dikarya	Basidiomycota	Piloderma croceum f 1598	tr|A0A0C3ANF0|A0A0C3ANF0_9HOMO	Uncharacterized protein (Fragment) OS=Piloderma croceum F 1598 GN=PILCRDRAFT_34454 PE=4 SV=1	NDUFA11	YEHKSGFGYATRVGVQAGGVGTLMACLQRISGPPLMPPGSTFWSIAGHNAGFFAAMGATFALTETVVANQRQKNDPLNGVAGGCAAGFLAGIRARSLPMAAAGCAAVGAAVGGFDYSGQLVGQTASPEKREERRRQFFKQPRPQP
Opisthokonta	Fungi	Dikarya	Basidiomycota	Piriformospora indica	tr|G4TEL5|G4TEL5_PIRID	Uncharacterized protein OS=Piriformospora indica (strain DSM 11827) GN=PIIN_03682 PE=4 SV=1	NDUFA11	MSEQTAGSGSSTQGPSVHSSLERKVEQRLVPTSSLQPGVLDVLIAWRTSHVQKLKRAYAADASISPEQKKYLSSLPDKPDWKTSGVVDVRQLPPFVDVGDASVGKVLTEVKLEDVDVGLAKKVTQGVSEGLDRTLKMSTASKGKSQGGMFSRLFGDANESGAQSWIRRSKEYFPPPKDKHHPIKVSTEHEAREMTKNERDEVIQALKHGQVAMSKSLSTSPLGAAALGVGLGGFGGVVVSALQNAVQPHNHGWKGIYTRTGSTIFAFALGGGTYGLMDAYMKQRTGKDDATTKFTAGCVAGFMVGMTTGRSIPAALGGCVFLGTPMAVLQEQGGSILGDGKFEHASLQGQISQRMSTLFKTPKPLLTAEQQSARDREVEELLALEKLRGKVMSPKLREL…
Opisthokonta	Fungi	Dikarya	Basidiomycota	Pisolithus microcarpus 441	tr|A0A0D0A8T6|A0A0D0A8T6_9HOMO	Unplaced genomic scaffold scaffold_8, whole genome shotgun sequence OS=Pisolithus microcarpus 441 GN=PISMIDRAFT_580954 PE=4 SV=1	NDUFA11	MADAQSRPEENFFEPKSPIPNATTVAYQAAAVGALVSVLQNALSSHKAGALGVLTRTGGTIGMFTAMGAVFAFTEATMANERQKDDAFNGVVGGCAAGFLAGIRTRSLPMALGSCAVAGAAMGTFDYAGQVAGERRQVREEKEIRFFKTPPISLQRTPTSE
Opisthokonta	Fungi	Dikarya	Basidiomycota	Pisolithus tinctorius marx 270	tr|A0A0C3P5G8|A0A0C3P5G8_PISTI	Uncharacterized protein (Fragment) OS=Pisolithus tinctorius Marx 270 GN=M404DRAFT_68067 PE=4 SV=1	NDUFA11	MADVPSSPAEIFYEPKSPIRNATTVAYQAAAVGALVSVLQNALSSHKAGALGVLTRTGGTIGMFTAMGTIFAFTEATVANERQKDDAFNGVVGGCAAGFLAGIRTRSLPMALGSCAVAGAAMGTFDYAGQLAGERKQVREEKQKRFFKSLP
Opisthokonta	Fungi	Dikarya	Basidiomycota	Pleurotus ostreatus pc15	tr|A0A067NS24|A0A067NS24_PLEOS	NDUFA11/TIM22, NADH dehydrogenase 1 alpha subcomplex, 14.7kDa subunit OS=Pleurotus ostreatus PC15 GN=PLEOSDRAFT_175713 PE=4 SV=1	NDUFA11	MSTATPEQSVFVPKTPIKHAATIGLQAGAVGVFVSAIQNALDKHSRGASGFLTRTGGTIGFFAAMGATFAFTEAAVANQRQRDDLINGAAGACAAGFLAGLRARSLPMAVGSCAIMGAAMGTFDYAGSLTGDQSISNEERRKRFFKQPPQTLAD
Opisthokonta	Fungi	Dikarya	Basidiomycota	Pseudozyma antarctica	tr|M9M641|M9M641_PSEA3	COPII vesicle protein OS=Pseudozyma antarctica (strain T-34) GN=PANT_19d00123 PE=4 SV=1	NDUFA11	MADKTNKQVVTETYSERSPIADGMTAGAASAGAGLLVSAIQNSVQTHNRGALGVFTRTGSTIALFTAMGGIFSYTDATVANFRQKDDAINGAVGGCAAGLVLGAAARSVPMMFGGCASLAALIGTFDAAGKSLSGVYARPSPNDFTHSDHDASHGTHELSWKEAREARRQSFFKQKKEDVESDA
Opisthokonta	Fungi	Dikarya	Basidiomycota	Pseudozyma antarctica	tr|A0A081CGR0|A0A081CGR0_PSEA2	NADH-ubiquinone oxidoreductase 213 kDa subunit OS=Pseudozyma antarctica GN=PAN0_010c4078 PE=4 SV=1	NDUFA11	MANKTNEQVVTETYSERSAIADGMTSGAASAGAGLLVSAIQNSVQTHNKGALGVFTRTGSTIALFTAMGGIFSYTDATVANFRQKDDAINGAIGGCAAGVVLGAAARSVPMMFGGCASLAALIGTFDAAGKSLSGVYARPSPNDFTHSDHDASHGTHELSWKEAREARRQSFFKQKKEDVESDA
Opisthokonta	Fungi	Dikarya	Basidiomycota	Pseudozyma hubeiensis	tr|R9P888|R9P888_PSEHS	Mitochondrial import inner membrane translocase subunit OS=Pseudozyma hubeiensis (strain SY62) GN=PHSY_005048 PE=4 SV=1	NDUFA11	MKLEQLRRDEIGNALLHQRFRFSAITFEIFEIITTDTLRSIAHLGYTRTRHIEHRISNHTFAMASKTNEQVVTETFSERSAFADAAMGGIFSYTDSTVANFRQKDDAVNGAIGGCAAGFVLGAAARSVPMMFGGCASLAALIGTFDAAGKSLQGTYARASATDFSHGHDASPGTPGWREAREARRQSFFKQKKEDVESDA
Opisthokonta	Fungi	Dikarya	Basidiomycota	Puccinia graminis f. sp. tritici	tr|E3KD05|E3KD05_PUCGT	Uncharacterized protein OS=Puccinia graminis f. sp. tritici (strain CRL 75-36-700-3 / race SCCL) GN=PGTG_07666 PE=4 SV=1	NDUFA11	MGDIERRPPIFMGSLFLGQSSGQFKDYDYRPALGSATQLGLYTGIAGTIVGAINHGVISPSEANRGYITNVAKFGAMATAVGFAFGGVSQSVASIREKSDPWNATAGGCASGFLLGLRAGHLSTALGQCAIWGAVAGGVNYAGDTLIPANHGKSREQQQQERVKLLGSQKDPLLLNRS
Opisthokonta	Fungi	Dikarya	Basidiomycota	Puccinia sorghi	tr|A0A0L6VDV5|A0A0L6VDV5_9BASI	Uncharacterized protein OS=Puccinia sorghi GN=VP01_183g5 PE=4 SV=1	NDUFA11	MPLFWSAMGDIERRPPIFMGSLFLGYPARQAKPYDYRPALGSASQLGLYTGLAGTIAGAINHGVISPTEANRGYIANVAKFGAMAAAIGFTFGGVSQSMASIREHNDPWNATAAGCASGFLLGLRTGQLSTALGQCAIWGGVAGGVNYAGDTLMPANHGKSRAQQQQERVKLLGSQKDPLLLNRT
Opisthokonta	Fungi	Dikarya	Basidiomycota	Puccinia striiformis f. sp. tritici pst-78	tr|A0A0L0UQ15|A0A0L0UQ15_9BASI	Uncharacterized protein OS=Puccinia striiformis f. sp. tritici PST-78 GN=PSTG_17367 PE=4 SV=1	NDUFA11	MGDIERRPPIFMGSLFLGHPAREVKEYDYRPAFGSATQLGLYTGLAGTIAGAINHGVISPSEGNRGYITNVTKFGAMAAAVGFTFGGVSQFVASVREESDPWNAASGGCAAGFLLGIRTGYISTALGQCAIGGAVAGGVNYAGDTLIPANHGKTRAQQQQERVKQLGQKDPLLLNRS
Opisthokonta	Fungi	Dikarya	Basidiomycota	Puccinia triticina	tr|A0A0C4FAV8|A0A0C4FAV8_PUCT1	Uncharacterized protein OS=Puccinia triticina (isolate 1-1 / race 1 (BBBD)) GN=PTTG_10351 PE=4 SV=1	NDUFA11	MGDIERRPPIFMGSLFLGQSTGQFKDYDYRPALGSATQLGLYTGLAGTIIGAINHGVISPSEANRGYITNVAKFGAMAAAIGFTFGGVSQSLASMRDKSDPWNATAGGCASGFLLGLRAGQLSTALGQCAIWGAVAGGVNYAGDTLIPAHHGKTREQQQQERVKLLGSRKDPLLLNQS
Opisthokonta	Fungi	Dikarya	Basidiomycota	Pycnoporus cinnabarinus	tr|A0A060SGU7|A0A060SGU7_PYCCI	Uncharacterized protein OS=Pycnoporus cinnabarinus GN=BN946_scf184911.g114 PE=4 SV=1	NDUFA11	MADAFDTTTSAATPDKAVYEPKTTLQYASAVGIQAAGVGALVSAVQNALGTHSSGAAGIFTRTGGTIGFFAAMGATFALTESIVANQRQVDDPLNGAAGACAAGFLAGIRARSLPMAIGACAVLGTAMGTLDYNGQNLAPSKLESIEERRKRFFKQPRPTTSPEPVPDAE
Opisthokonta	Fungi	Dikarya	Basidiomycota	Rhizoctonia solani	tr|A0A0K6GGD9|A0A0K6GGD9_9HOMO	Uncharacterized protein OS=Rhizoctonia solani GN=RSOLAG22IIIB_02531 PE=4 SV=1	NDUFA11	MILEDLVNNHKKSRDASFPAANLTHHCPTEPFVSGMASTSSYEPEKSQTRQSVEPSAYEPKSSLQNAAFVGLQSAGVGTLVSAVQNALDHHSRGAAGILTRTGGTIGFFTAMGATFAFTEAAVANQRQTDDSLNGAAGGCAAGLLAGLRARSIPMAFASCAVIGTLVASFDSAGRSLTGGPKDTASTDIRAERRSRFFKKPPPLDAVTE
Opisthokonta	Fungi	Dikarya	Basidiomycota	Rhizoctonia solani 123e	tr|A0A074S4H9|A0A074S4H9_9HOMO	Tim17/Tim22/Tim23/Pmp24 family protein OS=Rhizoctonia solani 123E GN=V565_019670 PE=4 SV=1	NDUFA11	MASTLSYEPEKSQTRQSIEPSAYEPKSSLQNAAFVGLQSAGVGTLVSAVQNALDHHNRGAAGILTRTGGTIGFFTAMGAAFAFTEAAVANQRQTDDSLNGAAGGCAAGLLAGLRARSIPMAFASCAVIGTLVASFDAAGRSLTGGPKDTANVDIRAERRNRFFKKPPPLDAVTE
Opisthokonta	Fungi	Dikarya	Basidiomycota	Rhizoctonia solani ag-8 wac10335	tr|A0A066VWQ7|A0A066VWQ7_9HOMO	Uncharacterized protein (Fragment) OS=Rhizoctonia solani AG-8 WAC10335 GN=RSAG8_06501 PE=4 SV=1	NDUFA11	MASTSSYEPENSQTRQSIEPAAYEPKSSLQNAAFVGLQSAGVGTLVSAVQNALDQHNRGAAGILTRTGGTIGFFTAMRATFAFTEAAIANQRQTDDSLNGAAGGCAAGLLAGLRARSIPMAFASCAVIGTLVASFDAAGRSLTGGPIDTANVDIRAERRRRFFKKPPPLDAVTE
Opisthokonta	Fungi	Dikarya	Basidiomycota	Rhodosporidium toruloides	tr|M7XJA6|M7XJA6_RHOT1	Mitochondrial inner membrane translocase complex, subunit Tim17/22 OS=Rhodosporidium toruloides (strain NP11) GN=RHTO_03469 PE=4 SV=1	NDUFA11	MSKQYEQLRETQDIVLPPRSYLPPLEPTQLPKAYHPDSPVARAAEGAIFGGGVGLFSSSVANALQTHNKGAMGVFTRTGWMIPVFGTVGATLGFTNAAVANAIESHDNGVAGAAGGAAAGFFLGLYHRSLPAAFGLALFTGAIYGTIDLVGGFGADAGRRGALSRPEREQDRLSYLKKRDSMDA
Opisthokonta	Fungi	Dikarya	Basidiomycota	Rhodosporidium toruloides	tr|G0SWJ2|G0SWJ2_RHOT2	Ribosomal protein OS=Rhodosporidium toruloides (strain ATCC 204091 / IIP 30 / MTCC 1151) GN=RTG_00955 PE=4 SV=1	NDUFA11	MSKQYEQVRETQDIALPPRSFLPPLEPTQLPKAYHPDSPVARGAEGAMFGGGVGLFSSSVANALQTHNKGAMGVFTRTGWMIPVFGTVGATLGFTNAAVANAIESHDNGVAGAAGGAAAGFFLGLYHRSLPAAFGLALFTGAIYGTIDLVGGFGADAGRRGALSRPEREQDRLSYLKKRDSMDAFLLFSSVCEGDDQEESLKLALLGCSAGPGCSIAALNTFYVAQTATVRVASERDDFTFRAFLLALVDPLDTALTAHDGFAACAGSAGILTGPAQKARIYSALHKVTLERKRRAELGQGAHADRSKIRLPLDEAAKVLQAWTPLQPNLSYDINVQVKPTGTIQLNAIRGRAFLPHSCANSTKHEVIVVFASGKQAEAARQAGADIVGGQELVDEILL…
Opisthokonta	Fungi	Dikarya	Basidiomycota	Rhodotorula sp. jg-1b	tr|A0A120E9K5|A0A120E9K5_9BASI	Ribosomal protein L1 OS=Rhodotorula sp. JG-1b GN=RHOSPDRAFT_28003 PE=4 SV=1	NDUFA11	MSGFEQPRDNLDVTLPPRPFLAPVGQPLPKAYHPTAPMAPAFNAGLTGAGVGLFISAIQNSLQTHNKGAMGVFTRTGWMIGYFATAGFVFSYVDNTVANLIESKDNGVAGAAGGCAAGFVAGIRSGSLPKAMGMCAFTGSLVGTYDLAGGQLGWESGKKPRSEREKERVAFFKQRAEATEEALHQLHQNAARSFSTAPVVCSKVLSPLNKTSLARQQRANKGLVKGGKRGKGKQTMTLEEASRVLAAWSPATPNAAYEINVTTKTSGTIQLNALRGRVFLPHSCASATKQSTLVVFASGQAAQAAREAGADVVGGQELIDDILAGNVNPDKLITTTEMFALFQRNPTLARTLGPRGLMPSAKRGTVTDDIVQAVKEARGGLDWKGDNKGIVRAAIARLH…
Opisthokonta	Fungi	Dikarya	Basidiomycota	Schizophyllum commune	tr|D8PNT1|D8PNT1_SCHCM	Putative uncharacterized protein OS=Schizophyllum commune (strain H4-8 / FGSC 9210) GN=SCHCODRAFT_72933 PE=4 SV=1	NDUFA11	MTGSAGDGFEPKSTLEYAGKAALQGAAIGTVMSGVQNALQHHSHGALGIFTRTGSTIGFFAAMGATFAATEAYVGNIRKRSDYWNGVAGGCAAGFLAGVRARSIPLALASSAGLGAMIGLFDYTAGVTGEPTLTAEEKRRRFFKQPPQPIVAAE
Opisthokonta	Fungi	Dikarya	Basidiomycota	Schizopora paradoxa	tr|A0A0H2RZM3|A0A0H2RZM3_9HOMO	Uncharacterized protein OS=Schizopora paradoxa GN=SCHPADRAFT_847308 PE=4 SV=1	NDUFA11	MDGHEEVSESLSDFYEPRPTIKYASIVGLQAGVVGVVVSTIQNALGTHNYGATGVLTRSGGTIGFFAAMGVTFAATESIVANTREKNDYLNGAAGGCAAGFLAGLRARSLPVAVGSCAVIGTAMGAFDAAGKLAGERRERESPETFEERRKRFFKQKPSLSDATQSVEA
Opisthokonta	Fungi	Dikarya	Basidiomycota	Scleroderma citrinum foug a	tr|A0A0C3E0D8|A0A0C3E0D8_9HOMO	Uncharacterized protein OS=Scleroderma citrinum Foug A GN=SCLCIDRAFT_1211479 PE=4 SV=1	NDUFA11	MDSMADAPPSPPEPSYEAKSPIRDATTVAYQAAAAGALVSVLQNALSSHKAGAFGVLTRTGGTIGMFAAMGATFAFTEATVANQRQKDDALNGTVGGCAAGFLAGIRTRSLPVALTSCAVVGAAMGTFDYAGQLSGESKEVKEEKKRKFFKTVPLPLERISPPT
Opisthokonta	Fungi	Dikarya	Basidiomycota	Serendipita vermifera maff 305830	tr|A0A0C3AKE4|A0A0C3AKE4_9HOMO	Uncharacterized protein OS=Serendipita vermifera MAFF 305830 GN=M408DRAFT_333955 PE=4 SV=1	NDUFA11	MADPKIDKKTAALLEELVRRKEQGPHTQTFPETEPDLSAFPPAPKVASHQSKSLISSIPWIHRAREYYPSPADMSKWTEEQRARVTTRSALGSPLGAGVVGLTGGATAGFIISTLQNAVQSHGEGWKGVFTRTGGTITSFALAGGTFGLVDSGMKEYRGKKDAWNKFSAGCAAGFMIGMQGKSLPRAIGMCAFFGTPAAVFELQGGTLRGDGKFEHTSLAGQRAERYTGMFRPPPKTKAEREAEDKAAGMSHEEAAHHLAKHPKTMSPALKVILEERVADS
Opisthokonta	Fungi	Dikarya	Basidiomycota	Serpula lacrymans var. lacrymans	tr|F8PP66|F8PP66_SERL3	NADH dehydrogenase 1 alpha subcomplex OS=Serpula lacrymans var. lacrymans (strain S7.3) GN=Ndufa11 PE=4 SV=1	NDUFA11	MSGLPPQRKEEDYEPTSSVKNAATVGFQAGMVGAFVSAVQNALGSHSSGATGFLTRSGGTIGTFAAMGAAFAMTESVVANQREKKDALNGVAGGCAAGFLAGIRTRSLPIAVASCAVVGAAMGTFDYAGDLAGRSKEEKEEKRREFFKPLPQPVSHASN
Opisthokonta	Fungi	Dikarya	Basidiomycota	Sporisorium reilianum	tr|E7A1D0|E7A1D0_SPORE	Related to nadh-ubiquinone oxidoreductase 21.3 kDa subunit OS=Sporisorium reilianum (strain SRZ2) GN=sr13947 PE=4 SV=1	NDUFA11	MPAPKNNEQVVSETFSERSPFADGMTAGAASAGAGLLVSAIQNSVQTHNKGALGVFTRTGSTIALFTAMGGIFSYTDSTVANFRQKDDAVNGAIGGCAAGFVLGAAARSVPMMFGGCASLAALIGTFDAAGKSLQGTYARPSPKDFAHGDHDSSHGSGELSWREAREARRQSFFKQKKEDVESDA
Opisthokonta	Fungi	Dikarya	Basidiomycota	Suillus luteus uh-slu-lm8-n1	tr|A0A0D0BQ89|A0A0D0BQ89_9HOMO	Unplaced genomic scaffold CY34scaffold_12, whole genome shotgun sequence OS=Suillus luteus UH-Slu-Lm8-n1 GN=CY34DRAFT_798940 PE=4 SV=1	NDUFA11	MSGLPPQPSEDAFEPKPALRNAATIGLQAGIVGAFVSAVQNALGSHSRGAAGFLTRSGGTVGTFAAMGAAFAFTESAVANQQATNDALNGIAGGCAAGFLAGLRTRSIPVALGSCAVIGAAMGTFDYAGEIAGRSKEEKEEKRKKFFKSVPQPVHHASE
Opisthokonta	Fungi	Dikarya	Basidiomycota	Termitomyces sp. j132	tr|A0A0L6WTQ8|A0A0L6WTQ8_9AGAR	NADH-ubiquinone oxidoreductase 21.3 kDa subunit OS=Termitomyces sp. J132 GN=J132_00407 PE=4 SV=1	NDUFA11	MSDLPVPPYSPKPSLKYASAIGLQAGAVGVFVSAIQNALGSHSNGAMGFITRTGGTIALFAGMGATFALTESIVANQRRKDDPLNGAAGACAAGFLAGIRARSIPMALGGCVVLGTTMGVFDYSGQLAGEPGITQEERRRRFFKQPSPKSSVEAIE
Opisthokonta	Fungi	Dikarya	Basidiomycota	Tilletiaria anomala ubc 951	tr|A0A066VDQ7|A0A066VDQ7_9BASI	Uncharacterized protein OS=Tilletiaria anomala UBC 951 GN=K437DRAFT_239250 PE=4 SV=1	NDUFA11	MASHNQDKAPSVEEETFVERSAFSTGMSAAGLSAGAGLIISAVQNSLGKHNAGAMGIFTRYGSTIATFTAMGGAFAFTDAAVANVRQKNDPYNGAAGGCAAGLVAGAQARSLPMMFGACAGMAALVGTFDAAGRSMVGLPSVSSYASGKASEGEHGQVPGGLSWREEKEKRRQAFFKKRPDAETEE
Opisthokonta	Fungi	Dikarya	Basidiomycota	Trichosporon asahii var. asahii	tr|K1WHH3|K1WHH3_TRIAC	Uncharacterized protein OS=Trichosporon asahii var. asahii (strain CBS 8904) GN=A1Q2_04797 PE=4 SV=1	NDUFA11	MASNPLLPPLKGVSASSFYIPSANEAHTFHPHETVQTAMRVTIESAGVGLLVSAVQNALDKHNRGAMGIFTRTGGTIGLFGRGSSTNSQTDDWANGAAGGCAAGFTAGVKARSLPMAIGACAGMATLIGTFEAAGSNLTGDNRQNLPREEREQRRLHFFKKPQTEEASS
Opisthokonta	Fungi	Dikarya	Basidiomycota	Trichosporon oleaginosus	tr|A0A0J1B6E0|A0A0J1B6E0_9TREE	Uncharacterized protein OS=Trichosporon oleaginosus GN=CC85DRAFT_284640 PE=4 SV=1	NDUFA11	MAPTSHPLLPPLSGSSKALFFNSPNESHMFHEHPTLQTAIRVTLESAGAGLLVSAVQNALDKHDRGAMGIFTRTGGTIGLFAAMGFSFSFVSDYVANTRQTDDPLNGAAGGCAAGFVAGLKRGSLPVAVGACAGMATLIGTFQAAGNNLTGGHGNESRPEREERRLRFFKHPKPLTEEA
Opisthokonta	Fungi	Dikarya	Basidiomycota	Tulasnella calospora mut 4182	tr|A0A0C3MBW1|A0A0C3MBW1_9HOMO	Uncharacterized protein OS=Tulasnella calospora MUT 4182 GN=M407DRAFT_19853 PE=4 SV=1	NDUFA11	MASEEPQVNNTTTGQEPAFVPRPAIYNASMVAMQSAGVGVLVSAVQNALAQHNAGAMGIFTRTGGTIGFFAALGGTFALADSVSANIREKDDAVNGFVGGCSAGALAGLRARSIPTAVMACGVMGGLVATFDATGRSFTGSEDAEDREARRRRFFKKPPPFLEKAFEKPEGEVAP
Opisthokonta	Fungi	Dikarya	Basidiomycota	Ustilago hordei	tr|I2FZX9|I2FZX9_USTH4	Related to nadh-ubiquinone oxidoreductase 21.3 kDa subunit OS=Ustilago hordei (strain Uh4875-4) GN=UHOR_04561 PE=4 SV=1	NDUFA11	MAANKNNEQVVTETFSERSPFADGMTSGAVSAGAGLFVSAFQNSVQTHNKGALGVFTRTGSTIALFTAMGGIFSYTDSTVANFRQKDDAINGAVGGCAAGVVLGAAARSVPMMFGGCASLAALIGTFDAAGKSLQGAYARPTPTDFAHGDHDTSHGSGEKGWREAREARRRSFFKQKKKDVESDA
Opisthokonta	Fungi	Dikarya	Basidiomycota	Ustilago maydis	tr|A0A0D1C5G8|A0A0D1C5G8_USTMA	Chromosome 7, whole genome shotgun sequence OS=Ustilago maydis (strain 521 / FGSC 9021) GN=UMAG_11495 PE=4 SV=1	NDUFA11	MASKSNEQVVTETFSERSPFADGMTAAGASAGAGLFVSAIQNSVQSHNKGALGVFTRTGSTIALFTAMGGIFSYTDSTVANFRQKDDAVNGAIGGCAAGFVLGAAARSVPMMFGGCASLAALIGTFDAAGKSLQGTYARASPYDFSHDHDAAPGAQGWREARDARRQNFFKQKKDDVESDA
Opisthokonta	Fungi	Dikarya	Basidiomycota	Ustilago maydis	tr|A0A0D1E6L3|A0A0D1E6L3_USTMA	Chromosome 2, whole genome shotgun sequence OS=Ustilago maydis (strain 521 / FGSC 9021) GN=UMAG_01437 PE=4 SV=1	NDUFA11	MKLTKCTSILLPDIYLPPVFNNVSLQYKRAVGNPVVSHTLVATKTAINTAVRLRLSHSLVMVIIYGNINSVQKLKKAARGIATACLQHAFHNGLVAFIYTALVLTLASVRKQNNGRIVGIPSNSKVESLLAGLVAGGAAFSLDQSAVALQIFAFVLGRGVQSVLPGIAAPINKTDSAILTASASTPVPIKPAKKMLYRPPSSHAITVSGALVYAAVLTMHSHGHDRLNSGLSRSLMPIYGKFGRSVAA
Opisthokonta	Fungi	Dikarya	Basidiomycota	Wallemia ichthyophaga	tr|R9ACC8|R9ACC8_WALI9	NADH-ubiquinone oxidoreductase 21.3 kDa subunit OS=Wallemia ichthyophaga (strain EXF-994 / CBS 113033) GN=J056_001358 PE=4 SV=1	NDUFA11	MPIKETGFHPTPALQLAGQGAIGGSGVGFLVSTVRNALETHNKGAMGVFTRTGSTISYFAAVGATFAFTETAVSNVRGDQDAISSAAGGCAAGSLIGARSKSIPAAAGGCLLFGALMGAFQAAGGTLTAGIGPHPSLEERSNKRESFATLRQVPGGSKEE
Opisthokonta	Fungi	Dikarya	Basidiomycota	Wallemia mellicola	tr|I4Y8B6|I4Y8B6_WALMC	Uncharacterized protein OS=Wallemia mellicola (strain ATCC MYA-4683 / CBS 633.66) GN=WALSEDRAFT_61055 PE=4 SV=1	NDUFA11	MPLKETGFHPTPALQLAGQGAIGGSGVGLVVSTVRNALETHNKGAMGVFTRTGSTISLFAAVGATFAFTEAAVSNVRGDQDAISSAAGGCAAGSIVGVRSKSIPAAAGGCLLFGALMGAFQAAGGTFTAGNGPNPSLEQRTQKRESFATLRQIPGQKQQEE
Opisthokonta	Fungi	Entomophthoromycota	Entomophthoromycetes	Conidiobolus coronatus	tr|A0A137NR39|A0A137NR39_CONC2	Uncharacterized protein OS=Conidiobolus coronatus (strain ATCC 28846 / CBS 209.66 / NRRL 28638) GN=CONCODRAFT_20854 PE=4 SV=1	NDUFA11	MSGDNEQGCVSQAASSAARFSAVGLLVSVYRNAVNQHSAGAFGVFTRSGGDIGYFAAVGAVFAGATCATKAIREKDDFWNAAIGGCLAGATAGARSRNFQSMCFGCFLGGASMGIYQFSGGSLKGLYNPHDSDAQYYRRKEFLQSDAEREEKEKSKQAAKEATQLYN
Opisthokonta	Fungi	Fungi incertae sedis	Mucoromycotina	Lichtheimia corymbifera jmrc:fsu:9682	tr|A0A068RZD4|A0A068RZD4_9FUNG	Uncharacterized protein OS=Lichtheimia corymbifera JMRC:FSU:9682 GN=LCOR_06260.1 PE=4 SV=1	NDUFA11	MTANDNNDCLYNAGKTTVISGSLGLVVSAMQNTVQKHTEGAKGVFTRTGGTIALFAAMGGIFSLTECASKNIRGESDPLNAGIAGCAAGLVAGLKTHSIAKMCAACAGVGATMYAYEASGEFKGLMDGKTQQEKKDYRDSFFKGYKKAEEQA
Opisthokonta	Fungi	Fungi incertae sedis	Mucoromycotina	Mucor ambiguus	tr|A0A0C9LW33|A0A0C9LW33_9FUNG	NADH-ubiquinone oxidoreductase 213 kDa subunit OS=Mucor ambiguus GN=MAM1_0177d07329 PE=4 SV=1	NDUFA11	MTNSKDCIAEAGKTAGIAGGIGLFVSAMQNTAQKHTTGARGVLTRTGGTIAFFAAMGGIFTLGECAAKGVREQDDAINAAIGGCAAGMLAGIKSHSFSKMCAGCAAVGATMYAYEATGELKGGFTNKTREEKKQHEKEFFKQPSSTAEE
Opisthokonta	Fungi	Fungi incertae sedis	Mucoromycotina	Mucor circinelloides f. circinelloides	tr|S2JSA4|S2JSA4_MUCC1	Uncharacterized protein OS=Mucor circinelloides f. circinelloides (strain 1006PhL) GN=HMPREF1544_00175 PE=4 SV=1	NDUFA11	MTNSKDCIAEAGKTAGIAGGIGLFVSAMQNTAQKHTTGARGVLTRTGGTIAFFAAMGGIFTLGECAAKGVREQDDAINAAIGGCAAGMLAGIKSHSFSKMCAGCAAVGATMYAYEATGELKGGFASKTREEKKQHEKEFFKQPLSTAEE
Opisthokonta	Fungi	Fungi incertae sedis	Mucoromycotina	Parasitella parasitica	tr|A0A0B7MPW9|A0A0B7MPW9_9FUNG	Uncharacterized protein OS=Parasitella parasitica GN=PARPA_01255.1 scaffold 1359 PE=4 SV=1	NDUFA11	MTNSKDCIAEAGKTAGIAGGIGLFVSTMQNTAQKHTTGARGVFTRTGGTIAFFAAMGGIFTLGECAAKGIREQDDAVNAAIGGCAAGMLAGIKSHSFSKMCAGCAAVGATMYAYEASGELKGTFANKTREDKKQHEKEFFKQPLTAAEE
Opisthokonta	Fungi	Fungi incertae sedis	Mucoromycotina	Rhizopus delemar	tr|I1C069|I1C069_RHIO9	Uncharacterized protein OS=Rhizopus delemar (strain RA 99-880 / ATCC MYA-4621 / FGSC 9543 / NRRL 43880) GN=RO3G_06554 PE=4 SV=1	NDUFA11	MTASKDCFLDSGKTAAVSGGIGLVVSAMQNTIQKHHTGARGVITRTGGTIAFFAAMGGIFTLGECVAKDIRKEDDAINAAIGGCAAGFLAGVRTHSFGKMALGCAAIGGTMYTYEASGQLKGQFANKTREEKKEHSKSFFKQTKLTEEE
Opisthokonta	Fungi	Fungi incertae sedis	Mucoromycotina	Rhizopus delemar	tr|I1C381|I1C381_RHIO9	Uncharacterized protein OS=Rhizopus delemar (strain RA 99-880 / ATCC MYA-4621 / FGSC 9543 / NRRL 43880) GN=RO3G_07616 PE=4 SV=1	NDUFA11	MTASKDCLLDSGKTAAVSGGIGLVVSAMQNTIQKHHTGARGVITRTGGTIAFFAAMGGIFTIGECVAKDIRKEDDAINAAIGGCAAGFLAGVRTHSFGKMALGCAAIGGTMYTYEASGQLKGQFANKTREEKKEHSKSFFKQNNLTEEA
Opisthokonta	Fungi	Glomeromycota	Glomeromycetes	Rhizophagus irregularis	tr|U9UNQ2|U9UNQ2_RHIID	Uncharacterized protein OS=Rhizophagus irregularis (strain DAOM 181602 / DAOM 197198 / MUCL 43194) GN=GLOINDRAFT_121785 PE=4 SV=1	NDUFA11	MSSTTNKDDVYHEKELILNTLKTSLGFAGVGLLIAAVQNSYIDSNTRATIFTKYGSTITGFALLGGIFTATETVTANIRKTDDWINGAVGGCATGLTVGIRARSHKLGVGACLGIGGLMSLYEFSGAWKGLLRYKNEDEKNEWRRRFFKDNNQIVNEE
Opisthokonta	Fungi	Glomeromycota	Glomeromycetes	Rhizophagus irregularis daom 197198w	tr|A0A015K795|A0A015K795_9GLOM	Uncharacterized protein OS=Rhizophagus irregularis DAOM 197198w GN=RirG_042030 PE=4 SV=1	NDUFA11	MSSTTNKDDVYHEKELILNTLKTSLGFAGVGLLIAAVQNSYIDSNTRATIFTKYGSTITGFALLGGIFTATETVTANIRKTDDWINGAVGGCATGLTVGIRARSHKLGVGACLGIGGLMSLYEFSGAWKGLLRYKNEDEKNEWRRRFFKDNNQIVNEE
Opisthokonta	Fungi	Microsporidia	Microsporidia incertae sedis	Nematocida parisii	tr|I3EDH4|I3EDH4_NEMP3	Uncharacterized protein OS=Nematocida parisii (strain ERTm3) GN=NEQG_02606 PE=4 SV=1	NDUFA11	MKKQEYQLQLYKEQDIKRIYFITGAGLVMGSILGGMQGILASLRNTRGKKRGMAYFVLQHAQRVGRAAATASYAFSASEYFLSKITWQASSLYRMIE
Opisthokonta	Fungi	Microsporidia	Microsporidia incertae sedis	Nematocida sp. 1	tr|H8ZDZ2|H8ZDZ2_NEMS1	Putative uncharacterized protein OS=Nematocida sp. 1 (strain ERTm2 / ATCC PRA-371) GN=NERG_01813 PE=4 SV=1	NDUFA11	MKKHEYHLQLYREKDTKRIYFISGAGLIAGSILGGVQGILSALRRTHGKKRGMEYFAAKSAQRLGSATAIASCAFAVSEHLLSQIPQTASVLARMLE
Opisthokonta	Fungi	Unclassified fungi	Fungal sp. no.11243	Fungal sp. no.11243	tr|A0A0S6XCD3|A0A0S6XCD3_9FUNG	Uncharacterized protein OS=fungal sp. No.11243 GN=ANO11243_011880 PE=4 SV=1	NDUFA11	MASHDDHEGAYHPKDAVGAAVKATMITSGAGAFVSTIQNTLTRQNRGAMGFLTKTGGTIAVFGAMGGAYEFAKLASANLREKDDIWNPTIGGFFSGTMLGLRFRTMPAVLGYGTLTAVVLAAFNYTGGKISGWEREAGVDEYDRKQMLRKNRRRPAEDTIAEIGEGRGVYGEGYAERRAQRLKEKYGIEVPQSAASSSS
Opisthokonta	Metazoa	Eumetazoa	Bilateria	Acromyrmex echinatior	tr|F4WXE9|F4WXE9_ACREC	Putative uncharacterized protein OS=Acromyrmex echinatior GN=G5I_10634 PE=4 SV=1	NDUFA11	MLITYFWNNWRYSNAPEGKQPFEKVVGLSKYGFITGLGVGAFDSIILSQTTGFWNTVNCMSYWVVPLTAMCATFASVAYTSTKIRGKDDYFNYVLASLATGGIIYRWQKNGPLTHSWTVAIIACATIKKFSDLTGFEPLPLHPQIREQHTSFPLDMTLIKDPRGPRVWE
Opisthokonta	Metazoa	Eumetazoa	Bilateria	Acyrthosiphon pisum	tr|C4WY09|C4WY09_ACYPI	ACYPI007365 protein OS=Acyrthosiphon pisum GN=ACYPI007365 PE=2 SV=1	NDUFA11	MSLFRYTYYDTPDGKDLIKKLFYTNKQVSIIGFGLATSEIILVSKPFGYLNTAYRYGQLMGPMFAATSTFCVVTHIATNVRGKDDMVNYAIGGFSTGILTGILINQKMIGFWMAISLACIGAAKKHSKLNNYEFYPTYPKIRKPVHGDFRTPYKNWTLYEDRPKGWIAAEERQQ
Opisthokonta	Metazoa	Eumetazoa	Bilateria	Aedes aegypti	tr|Q1HQR1|Q1HQR1_AEDAE	AAEL013876-PA OS=Aedes aegypti GN=AAEL013876 PE=2 SV=1	NDUFA11	MSLIKANYYDSPEGSNLFEKMVATNKYALAAGLGWSSIEVLMISKPKGVVPSLARYVYFTGPFMGMASAFTVGTYAATKLRGKDDTWNYIVGAVASGGVYGAWKRSVVAGLVSGLFFSMAGLVKKHSIDNKWEFFPDTNRHAIGALNPNRYDFTLTQERERGWTTGK
Opisthokonta	Metazoa	Eumetazoa	Bilateria	Ailuropoda melanoleuca	tr|G1LMS5|G1LMS5_AILME	Uncharacterized protein OS=Ailuropoda melanoleuca GN=NDUFA11 PE=4 SV=1	NDUFA11	MARTLLQQYLDIPDGTECHRKTYASTTLSGAAGLIFSAYSVTLQPPDSFLEGVARTGRYTFTAAAIGAIFGLTSCLSAQVREKPDDPLNYFIGGCAGGLTLGARTHSYGIGAAACAYMGTMAALLKMGQLEGWKVFAAPKV
Opisthokonta	Metazoa	Eumetazoa	Bilateria	Alligator mississippiensis	tr|A0A151NCF2|A0A151NCF2_ALLMI	NADH dehydrogenase [ubiquinone] 1 alpha subcomplex subunit 11 isoform B OS=Alligator mississippiensis GN=NDUFA11 PE=4 SV=1	NDUFA11	MPTRGGVWDGTIACVEGSSHWCVYPGSAWTSTAATSLGLPISGLIGSIYHIVLKETSPALKAVQVAATSTVTMATVGAVFGLTTCFSAQIREKPEDPLNYFIGGCTSGMVFGVRTHSFTTGAGACAGLGILAAVIKMSKNEGWKFAPPPGL
Opisthokonta	Metazoa	Eumetazoa	Bilateria	Amazona aestiva	tr|A0A0Q3MI96|A0A0Q3MI96_AMAAE	NADH dehydrogenase OS=Amazona aestiva GN=AAES_72597 PE=4 SV=1	NDUFA11	MAGYWDGPEGEQCPRRTWLTTRVGAAAGLIGTAYRIILLQPGTALAAVEMAAVDTVTMATLGAVFGLTTCLSAEIREKPEDPLNYFIGGCASGALIGARTHNYFTGTMSCLGLGITAALVKIGNKEGWRLTGPPKL
Opisthokonta	Metazoa	Eumetazoa	Bilateria	Anas platyrhynchos	tr|U3IR76|U3IR76_ANAPL	Uncharacterized protein OS=Anas platyrhynchos GN=LOC101790979 PE=4 SV=1	NDUFA11	LAGLVGSAYRIILLRPSTAIAALQMAAADSATMATLGAVFGLTTCLSAQIREKPEDPLNYFIGGCVTGVVLGARARSYMTGTIACLGFGAAAALMKIGRQEGWRLTGPPRL
Opisthokonta	Metazoa	Eumetazoa	Bilateria	Angiostrongylus cantonensis	tr|A0A0K0D2Z0|A0A0K0D2Z0_ANGCA	Uncharacterized protein OS=Angiostrongylus cantonensis PE=4 SV=1	NDUFA11	LRVVRHRYKEEHPEYFDPRVPDGTSISGPFGLDSRYHPNLTIKTDQPMKLDDFQTKVWKGSHQYKNIAGKYNLSEEHPGFDVSPTLNDLVAIPKTQLGRLTLTERWYHLGPRFFDRPLNEASHEKGLACAKYAAMLMLPITMLEIRATGSVPAKEFSPRKFAKRYFQLMPKPTIAAFSWGFALSAAAVMRNKDDVKNHLFSSAAVGAVVASMKDNIPLGLTFAGVSLILGTIWHYCRISEEGIQGRTMHPTSAGMWGGPIIWKAFHWGDAKVPQSRF
Opisthokonta	Metazoa	Eumetazoa	Bilateria	Anisakis simplex	tr|A0A0M3JU76|A0A0M3JU76_ANISI	Uncharacterized protein OS=Anisakis simplex PE=4 SV=2	NDUFA11	LVIICSESTRMGGDDSNEPLKATYRTDRPPWIGLWSGREYKGRKEWWGELGHKDEVVQNGKFRMLRARFREEDPDWWDPKVPDGTSLAGPFGLDSKKHPNLTSKGDQPGPLPEFQDKVYKGSHQYKAIAEKYDLSKEHPGLAISPTLSELVYTPKVFRCLSTTFENSSLFVMVTDDFLIITSCEIFLQYMLGRNAIIPNRWYHYGPRFFDKPLNEGTFEKGLACAKYTAILLGPYTMLDIRATNSVTLKDFTPRNFMKRYFQLAPIPLAVTFTWGVALSTAATIRHKDDVYNHLYSSAAVGTVLAAMKNNFAIGVTAAIVSLVLGNFWQYARVSETGLQTMTAHQQSAGIWGGPLAWKWFRKGDVDVPNTQY
Opisthokonta	Metazoa	Eumetazoa	Bilateria	Anopheles darlingi	tr|W5J8M2|W5J8M2_ANODA	Mitochondrial NADH:ubiquinone oxidoreductase B14.7 subunit OS=Anopheles darlingi GN=AND_009192 PE=4 SV=1	NDUFA11	MSLKANYYDKPEGEDLFGKMIATNKYALAGGLGWSTVEVMMVSKPKGYVPTIARYLYFTGPFVGMASAFTVGTYAANKLRGRDDGWNYVVGAFAAGGIYGAWKRSAVSGLVAGLIFSVAGALKKQSVDEGWEFFPEVKNHAISSVNPNRYDFTLTKERERGWTAGK
Opisthokonta	Metazoa	Eumetazoa	Bilateria	Anopheles gambiae	tr|Q7QJ20|Q7QJ20_ANOGA	AGAP007208-PA OS=Anopheles gambiae GN=AgaP_AGAP007208 PE=4 SV=2	NDUFA11	MSLKANYYDKPEGDDLFGKMIATNKYALAGGLGWSTVEVMMVSKPKGYLPTIARYVYFTGPFVGMASAFTVGAYAANKLRGRDDAWNYVAGAFAAGGVYGAWKRNVVSGLVAGLIFSVAGALKKQSVDEGWEFFPEVKHHAVSSINPNRYDFTLTQERERGWTTGK
Opisthokonta	Metazoa	Eumetazoa	Bilateria	Anopheles sinensis	tr|A0A084WER2|A0A084WER2_ANOSI	AGAP007208-PA-like protein OS=Anopheles sinensis GN=ZHAS_00016707 PE=4 SV=1	NDUFA11	MSLKANYYDQPEGEDLFGKMLATNKYALAGGLGWSTVEVMMVSKPKGYLPTIARYVYFTGPFVGMASAFTVGAYAANKLRGRDDGWNYVAGAFAAGGVYGAWKRTVVGGLVAGLIFSVAGALKKQSIDEGWEFFPEVKHHAVSSINPNRYDFTLTQERERGWTTGK
Opisthokonta	Metazoa	Eumetazoa	Bilateria	Astyanax mexicanus	tr|W5LI59|W5LI59_ASTMX	Uncharacterized protein OS=Astyanax mexicanus PE=4 SV=1	NDUFA11	MGYWELEEGKDCVEKTWITTKLGTAVGLVGSAYHILAFQPDTAAEALTRAANATATMATMGAIFGMATCLSAHARDAPDDPTNYFIGGCAAGAFLGARTHSAMTGTTACLGLGVAAWLTKVGKMEGWRLSGPPKL
Opisthokonta	Metazoa	Eumetazoa	Bilateria	Atta cephalotes	tr|A0A158NLC9|A0A158NLC9_ATTCE	Uncharacterized protein OS=Atta cephalotes PE=4 SV=1	NDUFA11	MLITYFWNNWRYSNAPEGQQPFEKVVGLSKYGFITGLGVGAYDSVILSQTAGFWNTVNCMSYWVVPLTAMCATFASVAYTTTKIRGKDGYFNYILASLATGGIFYRWQKNGPLTHSWTIAIIACATMKKFSDLTGFEPLPLHPQVREEYTSLPFDMTIIKDPRGPRPWE
Opisthokonta	Metazoa	Eumetazoa	Bilateria	Bombyx mori	tr|H9J3T0|H9J3T0_BOMMO	Uncharacterized protein OS=Bombyx mori PE=4 SV=1	NDUFA11	MLHTIPLGLMGATFALVANGAQILREKDDRLNYFLGGLACGPILGPYIGSYHAVLLGGIFLGVVGMVKKDGVDCGHVFIPDVPNHMNTIRSWRHDFTLRKDPLDGKIVLDAFRILLFTGSLIFKATAHY
Opisthokonta	Metazoa	Eumetazoa	Bilateria	Bombyx mori	tr|H9JSX0|H9JSX0_BOMMO	Uncharacterized protein OS=Bombyx mori GN=LOC693099 PE=4 SV=1	NDUFA11	MNKLLNYKYYDTPEGQDIFMKTFVTSKYAAVAGLAGASFDVLMFSHPKGFVNTIGRMGYIVGPLVGMAVAFTFTTNVAQNIRGKNDKLNYFLGGATSGFVFSAWMKKGIIAVPAAVVLGAIAVVKKTGIDEGWIFFPDAAQSTKTIKSVKHDWTLLKDIEELKGWTDGSKQ
Opisthokonta	Metazoa	Eumetazoa	Bilateria	Bos taurus	sp|Q8HXG6|NDUAB_BOVIN	NADH dehydrogenase [ubiquinone] 1 alpha subcomplex subunit 11 OS=Bos taurus GN=NDUFA11 PE=1 SV=3	NDUFA11	MAKTVLRQYWDIPEGTECHRKTYATTSIGGAAGLVVSAYSVALKTPTSFLEGVARTGRYTFTAAAIGAIFGLTSCISAQVREKPDDPLNYLIGGCAGGLILGARTRSYGIGAAACAYMGLTAALVKMGQLEGWQVFAEPKV
Opisthokonta	Metazoa	Eumetazoa	Bilateria	Branchiostoma floridae	tr|C3YCI2|C3YCI2_BRAFL	Putative uncharacterized protein OS=Branchiostoma floridae GN=BRAFLDRAFT_129508 PE=4 SV=1	NDUFA11	MTWGVSWRTPFLNPYKGKLRKFYGNYWEKKDGEDVFGKTLVVTKISTSAGLVGLSYWLIMQSYKNKLTGPVEVLMRTASTTATFAGLGAIFGLTTQLLAQKRGDDEFNYAMGGCAAGTFIGVRMHSYSLAAQSCIYLGAAGFLYKVSKIENWRPQFTALNGPPMGVPENWPSKKPYDQEFYDTYYDDLWFDKSKYVFPEDKEKS
Opisthokonta	Metazoa	Eumetazoa	Bilateria	Caenorhabditis briggsae	tr|A8WT78|A8WT78_CAEBR	Protein CBG02921 OS=Caenorhabditis briggsae GN=CBG02921 PE=4 SV=1	NDUFA11	MGHGEEPLTATYKTQRPPWIGLWSDREYKGRPDWWKEPGLEDSVTRSGKLRLYRARFREEDPDWYDPKVKDGESLAGPFGLDSKKNKNLTKKGDQPGDLADFQNKVYEGSHQFKSIAEKFGLSKEHPGLDVSPTMNDLIKTPKGQLGRNAVLTNSWYHFGPRFFDTPLNEGAFWKGLAAAKYAGILLAPYTILEIRALNTVSVAEFSPRTYLKRYLQLAPFPLAVAFAWGFTLSAAATIRNKDDVNNHWFASAAVGSTVATMKSNVALGTSAAIFTAILGAFWQYQRHSETGLQGMTAHPQSSGIWGGPLLWQKMQLGDSDVPKTRY
Opisthokonta	Metazoa	Eumetazoa	Bilateria	Caenorhabditis japonica	tr|H2W5H6|H2W5H6_CAEJA	Uncharacterized protein OS=Caenorhabditis japonica PE=4 SV=1	NDUFA11	MGHGEEPLTATYKTSRPPWIGVWSDREYKGRPDWWKESGLEDSVTRSGKLRLYRARFREEDPDWFDPKVKDGESLAGPFGLDSKKTKNITKKGDQPGHLADFQKKVYEGSHQFKSIAEKFGLSKEHPGLDVSPTMNDLIKTPYSQLGRNAVLPNSWYHFGPRFFDTPLNEGAFWKGLATAKYAAILVAPYTILEIRALNTVSVADFSPRTYLKRYLQLAPFPLAVAFAWGFSLSAAATIRNKDDVYNHYFASAAVGSTVATMKSNAALGASAAVATAILGAFWQYQRHSETGLQGMVAQPQSSGIWGGPLLWQKFQLGDADVPKTRY
Opisthokonta	Metazoa	Eumetazoa	Bilateria	Caenorhabditis remanei	tr|E3LFA9|E3LFA9_CAERE	Putative uncharacterized protein OS=Caenorhabditis remanei GN=CRE_01758 PE=4 SV=1	NDUFA11	MGHGEEPLTATYKTQRPPWIGIWSDREYKGRPDWWKEPGLEDSVARSGKLRLYRARFREEDPDWYDPKVKDGESLAGPFGLDSKKTKNLTKKGDQPGYLADFQNKVYEGSHQFKSIAEKFGLSKEHPGLDVSPTMSDLIKTPKGELGRNAVLTNSWYHFGPRFFDTPLNEGAFWKGLAAAKYAGILLAPYTILEIRALNTVSVADFSPRTYLKRYLQLAPFPLAVAFAWGFTLSAAATIRNKDDVNNHWFASAAVGSTVATMKSNVALGTSAALFTAILGAFWQYQRHSETGLQGMTAHPQSAGIWGGPLLWQKMQFGDADVPKTRY
Opisthokonta	Metazoa	Eumetazoa	Bilateria	Callithrix jacchus	tr|F7IM96|F7IM96_CALJA	Uncharacterized protein OS=Callithrix jacchus PE=4 SV=1	NDUFA11	MAPRIMSQFWDIPDGTDCHRKAVSTTATGTVLASGTAAAYSVTLNPCNHFLEHSRPGRYTFTGTAVWAVFGLTSCITAIRQKPDDPLNYFLGGCAGGLTVGSRVRNYEVGAACCVYFGIAAALFKMGRLEGWQLFPKPRE
Opisthokonta	Metazoa	Eumetazoa	Bilateria	Camelus ferus	tr|S9XF47|S9XF47_CAMFR	NADH dehydrogenase [ubiquinone] 1 alpha subcomplex subunit 11 isoform 1 OS=Camelus ferus GN=CB1_000320039 PE=4 SV=1	NDUFA11	MRKTILHQYLDIPEGTECHRKAYASTSIGGAAGLMVSAYSIALWPPGSFLEGVARTGQHTFTAAAIGAIFGLTSCISAQVREKPDDPLNYFIGGCAGGLTLGARTHSSGIGAASCAYMGIMAALVKMGQLEGWKVFAEPKGEALPERAGVQAGTRKARADDDGRGR
Opisthokonta	Metazoa	Eumetazoa	Bilateria	Camponotus floridanus	tr|E2B1K7|E2B1K7_CAMFO	Putative uncharacterized protein OS=Camponotus floridanus GN=EAG_02075 PE=4 SV=1	NDUFA11	MLLDYIKNWKYSAAPEGQQPFEKVFGLSKYGLCSSTLIGAYDCIVVSQTLTFWNTVNTMSYWVIPITAMCATFASVAYTVTKIRGKDGYANYFLASLATGGVFYQWQRCAVKSHSFTIALIVCSMLKKHSDFNGWKPFASDIKILTQHTTFPIDFSMIKDPKGRRPWQ
Opisthokonta	Metazoa	Eumetazoa	Bilateria	Canis lupus familiaris	tr|E2R538|E2R538_CANLF	Uncharacterized protein OS=Canis lupus familiaris GN=NDUFA11 PE=4 SV=1	NDUFA11	MARTLLQQYLDIPDGTECHRKTYASTAVSGAAGLVFSAYSVTLQPPDSFLEGVARTGRYTFTAAAIGAIFGLTSCISAQVREKPDDPLNYFIGGCAGGLTLGARTHSYGIGAAACAYMGMTAALLKMGQLEGWKVFAPPKV
Opisthokonta	Metazoa	Eumetazoa	Bilateria	Cavia porcellus	tr|H0VVE0|H0VVE0_CAVPO	Uncharacterized protein OS=Cavia porcellus GN=Ndufa11 PE=4 SV=1	NDUFA11	MAKRLFHLYADIPDGTDCHRKYASTAIGGAVGLVTSAYSLAHWPSGSVLEGVTRAGRYTFTAATIGAVFGLTSCLSAQVREKPDDPLNYFLGGCAGGLTLGARMHSYGIAAGGCVCMGTAAALVKMGQLEGWEVFAQPKV
Opisthokonta	Metazoa	Eumetazoa	Bilateria	Cerapachys biroi	tr|A0A026VY98|A0A026VY98_CERBI	Uncharacterized protein OS=Cerapachys biroi GN=X777_12699 PE=4 SV=1	NDUFA11	MRVLADTEVLQRSYVTCIAATMLLEYLINNWKYTNAPEGKRPFEKIVGLLKFGVPSSFLMGAYDCVIISHTQTVWSTANCMAYWMVPVNAMCVTFASVAYASARIRQKDDYTNYALASLACGGIIHHWMKNGFLSCYFTVALLICAKIKKHNELLGIEPLPMGYSSDIINRQYEKYPDFTLTKDPRGRRPWE
Opisthokonta	Metazoa	Eumetazoa	Bilateria	Chlorocebus sabaeus	tr|A0A0D9RBR2|A0A0D9RBR2_CHLSB	Uncharacterized protein OS=Chlorocebus sabaeus PE=4 SV=1	NDUFA11	MAPKVFHQYWEIPDGTDCHRKAYATTSVASVAGLTAAAYRVTLNPPGTFLEGVAKVGQYTFTAAAVGAVFGLTSCISAQVREKPDDPLNYFLGGCAGGLTLGARTHNYGIGASACVFLGIVASLVKMGRLEGWEVFAKPKV
Opisthokonta	Metazoa	Eumetazoa	Bilateria	Columba livia	tr|R7VY64|R7VY64_COLLI	NADH dehydrogenase [ubiquinone] 1 alpha subcomplex subunit 11 OS=Columba livia GN=A306_00782 PE=4 SV=1	NDUFA11	MSSRSSGVALGLGSQPSCSNSVIAQRNSVPELNFCASRSRSLALLSRQGFGKGFRGAELVSLVSLLPSWQRLGSADVPKGTSARLCPCCSARSFCNMSNALEADLLDCSGSIPDPQLVRSIVSQGLGVFMLDVFVVHKNDELKPAATLGAVFGATTCLTAQIREKPDDPLNYFIGGCATGMVLGARAHSYMTGSTACLGFGVTAALMKIGNKEGWRLTGPPKL
Opisthokonta	Metazoa	Eumetazoa	Bilateria	Cricetulus griseus	tr|G3HCJ4|G3HCJ4_CRIGR	NADH dehydrogenase [ubiquinone] 1 alpha subcomplex subunit 11 OS=Cricetulus griseus GN=I79_008205 PE=4 SV=1	NDUFA11	MFGLATCVSAQVREKPDDPLNYFIGGCAAGLTLGARTHSYGTAAVGCVYMGTAATLFKIGKLEGWDLFATPRV
Opisthokonta	Metazoa	Eumetazoa	Bilateria	Culex quinquefasciatus	tr|B0WVX9|B0WVX9_CULQU	Mitochondrial NADH:ubiquinone oxidoreductase B14.7 subunit OS=Culex quinquefasciatus GN=CpipJ_CPIJ011269 PE=4 SV=1	NDUFA11	MSLVKANYYDSPEGSDLFGKMVATNKYAVAAGLGWSSVEVLMISKPKGVIPTLGRYVYFTGPFIGIASAFTVGAYAANRLRGKDDTLNYVVGAFAAGGVYGAWKRNVVAGLVTGLFFSIAGAVKKNSIEKGWEFFPEPKKHGVGALNPARYDFTLTQERERNWTK
Opisthokonta	Metazoa	Eumetazoa	Bilateria	Danaus plexippus	tr|G6DKQ9|G6DKQ9_DANPL	Mitochondrial NADH:ubiquinone oxidoreductase B14.7 subunit OS=Danaus plexippus GN=KGM_17408 PE=4 SV=1	NDUFA11	MSCKCPPKVKKSYSYYDTPDGCDVFKKMLVTSRYGAMAGLILSTYDVLMYSHATGLGNMMRRYAYHTAPLALAGATFAAVANGVQHLRKRDDPLNYFIGGVSCGPILAYYFGSYYALFVGGLLLGIAGAIKKDSVDNDFDLLPHVPTLGTVDGWRRDYTLVEDPRDTLIHTCGKENEK
Opisthokonta	Metazoa	Eumetazoa	Bilateria	Danaus plexippus	tr|G6CQB0|G6CQB0_DANPL	NADH-ubiquinone oxidoreductase subunit B14.7 OS=Danaus plexippus GN=KGM_20026 PE=4 SV=1	NDUFA11	MYSHPKGLFNTAYRFGYFIVPMVGMATTFAVTANAIQNYRGKNDELNYFLGGAASGALFAVWQRSGLIALPAAVVLGVAAAIKKQAYDNNFTFFPQIKYATKSAVNVKSDWSLVKDVEELKTWTTGSQ
Opisthokonta	Metazoa	Eumetazoa	Bilateria	Danio rerio	tr|Q7SXE9|Q7SXE9_DANRE	Uncharacterized protein OS=Danio rerio GN=ndufa11 PE=1 SV=1	NDUFA11	MGYWDLEEGKDCVAKTWVTTKVATVVGLVATAYRMVLFKPEPPLQALTSAASLTGTMAAMGAIFGMTTCISAQIRDEPDSPANYFIGGCASGVFLGARTHSPMTGTMACVGLGTVAMLTKVGKMEGWKLTGSPKL
Opisthokonta	Metazoa	Eumetazoa	Bilateria	Dendroctonus ponderosae	tr|N6UFP2|N6UFP2_DENPD	Uncharacterized protein (Fragment) OS=Dendroctonus ponderosae GN=D910_00075 PE=4 SV=1	NDUFA11	MAQPKAAAQTYSYFDTPDGEETGKKLLCVLRTAVPASISVALGNVMLYSHPKGIVNTGLKMASITLPMVGIASTFVLATNGLASIRKKDDHLNWFLGGFLAGSCTGLWRRNRMFGFNMGMLGGILAAVRKELLVQGWDIVPQDYQFHPGGPTFCLMDYSLTKERPKNWTTGPSP
Opisthokonta	Metazoa	Eumetazoa	Bilateria	Dracunculus medinensis	tr|A0A0N4U385|A0A0N4U385_DRAME	Uncharacterized protein OS=Dracunculus medinensis PE=4 SV=1	NDUFA11	MSDGGGENHLTPKYTPCRPPWVGLFDKRKGRENWWTELNYEEDAVRKNKFRIFRPRFSEEDPDWWDPKVPDGKSISGPYGLDSSKHPNLTIKGDQVGSLKDFQEKVYKSSAQFKAIAEKWDLSPEHPGFDINPILNSAVYTPKVLFLIIHFRVAPRWHQYGPRFFEKPLNEGTFMKGLACAKYAAIGMIPMTMMEIRSFGSVPVKKLNFKTYLKRYFQLSVIPLTLAFTWGTSLSIAAAIRNRDDTVNHLYSSAAVGATLGAIKNSSTIGFTAAILTLIAGVLWHYSRLGIFGLQGPVLHQYESNYWSGPLTWKLFSRGDAEVPSIQY
Opisthokonta	Metazoa	Eumetazoa	Bilateria	Drosophila ananassae	tr|B3MDW1|B3MDW1_DROAN	Uncharacterized protein OS=Drosophila ananassae GN=Dana\GF11926 PE=4 SV=1	NDUFA11	MSLLRARYYDHPDGEDAFGKIVATNKYALSAGLAWSMFDVLTLTKPQGYGPTLGRFAYNTGPLMGMATAFTLTTLTATNVRGKDDKFNYFLGGFAAGGVFGAWKHNHVAGLCAGLFLGIAGVIKKMSVEQGWEFFPDTPLRQYGGLNIASNDWTIMPDPPKNWTTEKAKEEEKA
Opisthokonta	Metazoa	Eumetazoa	Bilateria	Drosophila grimshawi	tr|B4J8P7|B4J8P7_DROGR	GH20525 OS=Drosophila grimshawi GN=Dgri\GH20525 PE=4 SV=1	NDUFA11	MSILHSKYYDHPDGEDAFGKICATNRYAVAAGLAWSTLDVLTLSKPQGYIPTIGRFAYNTGPLMGMATAFTLTTLAATKARGKDDKINYLIGGFAAGGVFGAWKRNHVAGLCAGLFLGIAGVIKKMSIEQGWEFFPDSPTHQYGSVNVAQNDFTIMAERPKNWTTEK
Opisthokonta	Metazoa	Eumetazoa	Bilateria	Drosophila melanogaster	tr|Q7JYH3|Q7JYH3_DROME	NADH dehydrogenase (Ubiquinone) B14.7 subunit OS=Drosophila melanogaster GN=ND-B14.7 PE=1 SV=1	NDUFA11	MSLLRSKYYDHPDGEDAFGKIVATNKYAVSAGVAWSMFDVLTLSKPQGYLPTLGRFAYNTGPLMGMATAFTLTTLVATNARGKDDKINYLIGGFAAGGVFGAWKHNHVAGLCAGLFLGIAGVIKKMSIEQGWEFFPNTPIKQYGGLNIAGNDWTIMADPPKNWTTEKPKE
Opisthokonta	Metazoa	Eumetazoa	Bilateria	Drosophila mojavensis	tr|B4KT37|B4KT37_DROMO	Uncharacterized protein OS=Drosophila mojavensis GN=Dmoj\GI18971 PE=4 SV=1	NDUFA11	MSILRSKYYDYPDGEDAFGKIVATNKYAIAAGLAWSTFDVLTLTKPQGYIPTLGRFAYNTGPLMGMATAFTVTTLAATNIRGKDDKLNYLIGGFAAGGVFGAWKHNHVAGLVTGLFLGIAGVIKKMSIEQGWEFFPDSPTHQYGGVNIAKNDYTLMADRPGNWTTEAEEKK
Opisthokonta	Metazoa	Eumetazoa	Bilateria	Drosophila persimilis	tr|B4H4Y7|B4H4Y7_DROPE	GL10144 OS=Drosophila persimilis GN=Dper\GL10144 PE=4 SV=1	NDUFA11	MSILRSKYYDHPEGEDAFGKTVATSKYAVAAGLAWSTVDVLTLAKPKGYLPTLGRFAYNTGPLIGMATAFTITTLAATNARGKDDKINYLLGGFAAGSVFGAWKHNHVAGLCAGLFLGIAGVIKKMSIEQGWEFFPDTPTKQYGGLNIAQNDWTIMADRPKGWTSEKQS
Opisthokonta	Metazoa	Eumetazoa	Bilateria	Drosophila pseudoobscura pseudoobscura	tr|Q28X30|Q28X30_DROPS	Uncharacterized protein OS=Drosophila pseudoobscura pseudoobscura GN=Dpse\GA21720 PE=4 SV=2	NDUFA11	MSILRSKYYDHPEGEDAFGKTVATNKYAVAAGLAWSTVDVLTLAKPKGYLPTLGRFAYNTGPLMGMATAFTLTTLAATNARGKDDKINYLLGGFAAGGVFGAWKHNHVAGLCAGLFLGIAGVIKKMSIEQGWEFFPDTPTKQYGGLNIAQNDWTIMADRPKGWTSEKQS
Opisthokonta	Metazoa	Eumetazoa	Bilateria	Drosophila sechellia	tr|B4I7I2|B4I7I2_DROSE	GM15797 OS=Drosophila sechellia GN=Dsec\GM15797 PE=4 SV=1	NDUFA11	MSLLRSKYYDHPDGEDAFGKIVATNKYALSAGLAWSMFDVLTLSKPQGYLPTLGRFAYNTGPLMGMATAFTLTTLAATNARGKDDKINYLIGGFAAGGVFGAWKHNHVAGLCAGLFLGIAGVIKKMSIEQGWEFFPNTPLKQYGGLNIAENDWTIMADPPKNWTTEKKQE
Opisthokonta	Metazoa	Eumetazoa	Bilateria	Drosophila simulans	tr|B4QFK7|B4QFK7_DROSI	GD11557 OS=Drosophila simulans GN=Dsim\GD11557 PE=4 SV=1	NDUFA11	MSLLRAKYYDHPDGEDAFGKIVATNKYALSAGLAWSMFDVLTLSKPQGYLPTLGRFAYNTGPLMGMATAFTLTTLAATNARGKDDKINYLIGGFAAGGVFGAWKHNHVAGLCAGLFLGIAGVIKKMSIEQGWEFFPNTPLKQYGGLNIAENDWTIMADPPKNWTTEKKQE
Opisthokonta	Metazoa	Eumetazoa	Bilateria	Drosophila virilis	tr|B4LQ78|B4LQ78_DROVI	Uncharacterized protein, isoform A OS=Drosophila virilis GN=Dvir\GJ21995 PE=4 SV=1	NDUFA11	MSILRSKYYDHPDGEDAFGKIVATNKYAFVAGMAWSTFDVLTLTKPQGYIPTLGRFAYNTGPLMGMATAFTLTTLAATNARGKDDKINYLIGGFAAGGVFGAWKHNHVAGLCAGLFLGIAGVIKKMSIEQGWEFLPDPPTHQYGGVNIAKNDYTIMAERPKNWTAEKK
Opisthokonta	Metazoa	Eumetazoa	Bilateria	Drosophila willistoni	tr|B4NN64|B4NN64_DROWI	Uncharacterized protein OS=Drosophila willistoni GN=Dwil\GK23263 PE=4 SV=1	NDUFA11	MSILRSNYYDHPDGEDAFGKIVATNRYAVAAGLAWSTVDVLTLSKPQGYLPTLGRFAYNTGPLMGMATAFTLTTLAATNARGKDDKINYFLGGFAAGGVFGAWKHNHVAGLCAGLFLGLAGVIKKMSIEQGWEFFPEPPTHQYGGVNVAANDWTITAERPKNWTAKVETEA
Opisthokonta	Metazoa	Eumetazoa	Bilateria	Echinococcus multilocularis	tr|A0A068Y3N0|A0A068Y3N0_ECHMU	Expressed conserved protein OS=Echinococcus multilocularis GN=EmuJ_000503700 PE=4 SV=1	NDUFA11	MPNYIYNYANTKDNEHLFYRIKMASFTGYYIGSFNAGLVYLPALLTGRNVYGIGIKAVRILALGLSAGVAHAVASYASAKLLNKEHSPFNHAIGGAAAGFLVRYKAPLASQMNMVLCFAALSAIGKFCEMVRPQFANQSIGRCRGCVPNAYISLNHRYMNKKWREEEEELEKFL
Opisthokonta	Metazoa	Eumetazoa	Bilateria	Enterobius vermicularis	tr|A0A0N4V7L1|A0A0N4V7L1_ENTVE	Uncharacterized protein OS=Enterobius vermicularis PE=4 SV=1	NDUFA11	MGINGRKAWWSELGHTDEVVEANRWRPFPATVREDDVNWFVLQYDEKVKDGTSLVGPFGLDSTKYPNYTLKGDTPVPLREFQDHVFKSSRQYKQIAEKWELSKEHPGFAVSPNLSSLEPTRKDWLGRKGFLFNSWFHLGPRFFEKPLNEGTFEKGLASAKYAAIAMLPYTLFEIKAFGSVTVDDFAPKTFLKRYFQLAPVPVSICFTWGIALSLAANIRHKDDLTNHLYASVAAGTLLGFMRTLCTIFVMNNTDIYWAADKLPLAKRNIARGVVLTMMSLVFGTLLHYNRVHEFGLQGPLINQNISGEWGGPLSWKFMQQGDVKVPTVKY
Opisthokonta	Metazoa	Eumetazoa	Bilateria	Felis catus	tr|M3WND4|M3WND4_FELCA	Uncharacterized protein OS=Felis catus GN=NDUFA11 PE=4 SV=1	NDUFA11	MVQTLLQRYRDIPDGTECHRKTYASTTLSGAAGLIFSAYSVTLQPPDSFLEGVARTGRYTFTAAAIGAIFGLTSCISAQVREKPDDPLNYFIGGCAGGLTLGARTHSYGIGAAACAYMGTIAALVKMGQLEGWKVFAAPKV
Opisthokonta	Metazoa	Eumetazoa	Bilateria	Ficedula albicollis	tr|U3KBY9|U3KBY9_FICAL	Uncharacterized protein OS=Ficedula albicollis GN=LOC101816329 PE=4 SV=1	NDUFA11	MAGYWDGPEGEQCPQRTWLATRVGAAAGLVGAAYRIILLRPGSALAALQTAAADSVTMATLGAVFGLSTCLSAQVREEPEDPLNYFIGGCAAGAVLGVRAHSYLTGTTACLGLGITAALMKIGNKEGWRLMGPPKL
Opisthokonta	Metazoa	Eumetazoa	Bilateria	Fukomys damarensis	tr|A0A091E169|A0A091E169_FUKDA	NADH dehydrogenase [ubiquinone] 1 alpha subcomplex subunit 11 OS=Fukomys damarensis GN=H920_09748 PE=4 SV=1	NDUFA11	MARRLLRQYTDIPDGTDCHRKAYASTAISTSVGLVASGYSLIHRPPASVLEGVARAGRYTFTAAAIGAVFGLTSCVSAKVREKPEDPLNYFLGGCAGGLVLGARMHNYGIAAGGCMYMGTTAALVKMGQLEGWQLFPDAKV
Opisthokonta	Metazoa	Eumetazoa	Bilateria	Gallus gallus	tr|F1NVW7|F1NVW7_CHICK	Uncharacterized protein OS=Gallus gallus GN=NDUFA11 PE=4 SV=2	NDUFA11	AMAGYWDGPEGEQCPQRTWLTTRVGAAVGLLGSAYRIILLRPGSALAALQMAASDTVTMATLGAVFGLTTCFSAQVREEPQSPLDYFIGGCATGAVLGARAHSYMTGTVACLGFGTTAALMKIGNKEGWRLTGPPKL
Opisthokonta	Metazoa	Eumetazoa	Bilateria	Gasterosteus aculeatus	tr|G3NBS3|G3NBS3_GASAC	Uncharacterized protein (Fragment) OS=Gasterosteus aculeatus PE=4 SV=1	NDUFA11	VLVKSKMGYWELPEGTGCVEKTWITTKLATAIGLVGSAYHLVAFQPDSALAALQRATNASVTMASLGAIFGMATCLSAQAREAPEDPLNYFIGGCASGIFLGARTHSAATGTTACLGLGTLAFFTKVGKTEGWKLAGPPKL
Opisthokonta	Metazoa	Eumetazoa	Bilateria	Gorilla gorilla gorilla	sp|Q0MQB9|NDUAB_GORGO	NADH dehydrogenase [ubiquinone] 1 alpha subcomplex subunit 11 OS=Gorilla gorilla gorilla GN=NDUFA11 PE=2 SV=3	NDUFA11	MAPKVFRQYWDIPDGTDCHRKAYSTTSIASVAGLTAAAYRVTLNPPGTFLEGVAKVGQYTFTAAAVGAVFGLTTCISAHVREKPDDPLNYFLGGCAGGLTLGARTHNYGIGAAACVYFGIAASLVKMGQLEGWEVFAKPKV
Opisthokonta	Metazoa	Eumetazoa	Bilateria	Harpegnathos saltator	tr|E2B585|E2B585_HARSA	Putative uncharacterized protein OS=Harpegnathos saltator GN=EAI_09050 PE=4 SV=1	NDUFA11	MAISNVILPYFSNNWRYSSAPEGQKPFEKVIGLSKYGLVTGFGVGVYDCILFSQTSTFWNSVNVLSYWMLPFTAMCATFASVAYTTTKLRGKDGYANYVIASLATTGVFNHWQKNMKLSVSYGLVLMGCATVKKFGDLNDWSPLPMDIIENTPTQPVVAPIDWTLYKDPRGRRPWE
Opisthokonta	Metazoa	Eumetazoa	Bilateria	Helobdella robusta	tr|T1FPJ2|T1FPJ2_HELRO	Uncharacterized protein OS=Helobdella robusta GN=HELRODRAFT_188000 PE=4 SV=1	NDUFA11	MKMVKDEPPKDERLVKYNESPADNTVRLAKKGFFGGILFSILPLHTQVQTNSFLVLTGKCLGNYAIPFGVSAGVFGAITSLLDEYRGKDKLITNAAMGGFVAGVVYGSRTFKPWKAFQAGCRLAAAAAVIRYLVVGERIRTRTEGERLIFDTVYHSEMEHLKPGA
Opisthokonta	Metazoa	Eumetazoa	Bilateria	Heterocephalus glaber	tr|G5C0P7|G5C0P7_HETGA	NADH dehydrogenase (Ubiquinone) 1 alpha subcomplex subunit 11 isoform 2 OS=Heterocephalus glaber GN=NDUFA11 PE=4 SV=1	NDUFA11	MAKRLLHQYTDIPDGTDCHRKAYASTAISTTVGLIWSGYSLTHRAPGSILEGVARAGRYTFTAAAIGAIFGLTSCISAQIREKPDDPLNYFLGGCAGGLTLGARMHNYGIAAGGCLYMGVMASLVKMGQLEGWDLFPSTKV
Opisthokonta	Metazoa	Eumetazoa	Bilateria	Homo sapiens	tr|K7EMT4|K7EMT4_HUMAN	Uncharacterized protein (Fragment) OS=Homo sapiens PE=4 SV=1	NDUFA11	XPKVFRQYWDIPDGTDCHRKAYSTTSIASVAGLTAAAYRVTLNPPGTFLEGVAKVGQYTFTADTGSERPRGSCCARLEALALPVYPAAAVGAVFGLTTCISAHVREKPDDPLNYFLGGCAGGLTLGARTTLTHGSPGPSQATVAVAPLSGRAAVSAAGGCVFLLLPACV
Opisthokonta	Metazoa	Eumetazoa	Bilateria	Homo sapiens	sp|Q86Y39|NDUAB_HUMAN	NADH dehydrogenase [ubiquinone] 1 alpha subcomplex subunit 11 OS=Homo sapiens GN=NDUFA11 PE=1 SV=3	NDUFA11	MAPKVFRQYWDIPDGTDCHRKAYSTTSIASVAGLTAAAYRVTLNPPGTFLEGVAKVGQYTFTAAAVGAVFGLTTCISAHVREKPDDPLNYFLGGCAGGLTLGARTHNYGIGAAACVYFGIAASLVKMGRLEGWEVFAKPKV
Opisthokonta	Metazoa	Eumetazoa	Bilateria	Ictidomys tridecemlineatus	tr|I3MWI8|I3MWI8_ICTTR	Uncharacterized protein OS=Ictidomys tridecemlineatus PE=4 SV=1	NDUFA11	MAPSLLRQFLDIPDGTECHRKAYASTGIGGAVGLIWSAYSVTHRPPDSVLEGVARAGRYTFTAAAIGAVFGITSCFSAQVRGKPDDPLNYFLGGCAGGLTLGARTHNYGIAAAGCVYMGTAAALFKMGQLEGWELFAKPKV
Opisthokonta	Metazoa	Eumetazoa	Bilateria	Ixodes scapularis	tr|B7PUE7|B7PUE7_IXOSC	NADH-ubiquinoe oxidoreductase subunit, putative OS=Ixodes scapularis GN=IscW_ISCW019638 PE=4 SV=1	NDUFA11	MVYLPPPALRWLDLPNKWRLEREEKGIKPFSYYRTPADQEGLEKMCFFTYKCTKLGIVLGVGDAIAVSHASGLVSVLGRVGYWTLPIVTAGGAFVATNLIATKLTGKDSPATHFLGGVAAASVFGAKWQSMRAGLWLSAIIGTWAAIRKHSMDHDIALAPTQKSCANFFLLNRVDWTLVSPR
Opisthokonta	Metazoa	Eumetazoa	Bilateria	Larimichthys crocea	tr|A0A0F8AHY8|A0A0F8AHY8_LARCR	Sodium/glucose cotransporter 4 OS=Larimichthys crocea GN=EH28_05081 PE=3 SV=1	NDUFA11	MGYWDVPEGTDCVEKTWITTKLATALGLVGSAYHIVAFQPDSALAAVQRATNTTVTMAAMGAIFGMATCLSAQAREAPDDPLNYFIGGCASGIFVGARSSSSSGFTTVEPPSTGLRLEAVDIAVVVVYFIFVMVVGIWSSVRANRSTVGGYFLAGRSMTWWPIGASLMSSNVGSGLFIGLAGTGAAGGIAVGGFEWNAAWVLVALGWIFIPVYISARVVTMPEYLAKRFGGQRIRIYMSVLSLILYIFTKISTDIFSGALFIQVSLGWDLYLSTGILLLVTAAYTVAGGLTAVIYTDALQTLIMVGGAFALMFIAFSKVGWYEGLLDHYMSAVPSVTVANTTCHLPRSDAFRLFRDPVSGDLPWPGLVFGLTVLATWCWCTDQTQQRTYQHNPLTGSTR…
Opisthokonta	Metazoa	Eumetazoa	Bilateria	Lasius niger	tr|A0A0J7N3W9|A0A0J7N3W9_LASNI	Nadh dehydrogenase OS=Lasius niger GN=RF55_13336 PE=4 SV=1	NDUFA11	MLLPYLQNNWRYSNAPEGQQPFEKVLGLSKYGFGASFLIGGYDCIIISQAYTFWEALNTMSYWVVPITAMCATFASVAYTVTKIRGQDGYANYVLASLATGGVFYHWQKKGILSHNFTIALIACAIVKKHSDFIGWNPFPLDPEILTQHSTIPIDFTIVKDPRGRRPWE
Opisthokonta	Metazoa	Eumetazoa	Bilateria	Latimeria chalumnae	tr|H3B1G6|H3B1G6_LATCH	Uncharacterized protein OS=Latimeria chalumnae PE=4 SV=1	NDUFA11	AGLVGSAYHIVAFQPNSALEAVTRATNGTVTMAALGAIFGMTTCLSAQIREKPDEGLNYFFGGCASGIFLGVRTHSYMTGTMSCLALGTIAGLTKTGKKEGWTFVAPPRL
Opisthokonta	Metazoa	Eumetazoa	Bilateria	Lepisosteus oculatus	tr|W5M5S9|W5M5S9_LEPOC	Uncharacterized protein OS=Lepisosteus oculatus PE=4 SV=1	NDUFA11	MGTSGIVKSRDSWCPGALVRGSKMGYWDLQDGKDCVQKTWITTKLSAALGLVGSAYHIIAFQPDSVIKAIERATAATVTMASLGAIFGMTTCLSAQVREKPDDPLNYFIGGCASGIFLGTRTHSYMTGTTACLGLGTLAAFTKIGKMEGWKIAGPPEL
Opisthokonta	Metazoa	Eumetazoa	Bilateria	Lottia gigantea	tr|V4A2J0|V4A2J0_LOTGI	Uncharacterized protein OS=Lottia gigantea GN=LOTGIDRAFT_235010 PE=4 SV=1	NDUFA11	MMERKQKSTPFVRYNAFEIPADQYAFQKTINFGQLGGVIGFCLGIGNHLTSKVPPTAATTLLRIAIPVGVTAVTGITYGATLSALGALRGKDDARNHLFAGFCSGAIPGSMFKANRLSGAIYAGCFVGLCAWLIKLTYIRNGGKKRKFSSERIRNRQQFFPLKSDVETKPEYAKYFT
Opisthokonta	Metazoa	Eumetazoa	Bilateria	Loxodonta africana	tr|G3UEV5|G3UEV5_LOXAF	Uncharacterized protein OS=Loxodonta africana GN=NDUFA11 PE=4 SV=1	NDUFA11	MLRQLLQRYWDTPDGTDCHRKTYASTSIGGATGLGVSAYSLALNTPGSFLEGVARAGRYTFTAAAIGAMFGIASCVSAQVREKPDDPLNYFIGGCAGGLTLGARMHSYSVGFTSCACLGTVAALVKMGQLEGWEVFADPKV
Opisthokonta	Metazoa	Eumetazoa	Bilateria	Lucilia cuprina	tr|A0A0L0C354|A0A0L0C354_LUCCU	Uncharacterized protein (Fragment) OS=Lucilia cuprina GN=FF38_11413 PE=4 SV=1	NDUFA11	VNMSLVKAGYYDKPEGQDCYGKMLATNSYAAAAGLAWSTIDVLMLSHTKGYIPTMARFAYNIGPMMGMASAFTLTTYIATNARGKDDRLNYFLGGMAAGGVYGAWRRNHVAGLVMGLAFGIAGVVKKISREEGWEFFPALNHHGFMGVKENDYTLMAERPRNWTTGKESS
Opisthokonta	Metazoa	Eumetazoa	Bilateria	Macaca fascicularis	tr|G7PYT6|G7PYT6_MACFA	Putative uncharacterized protein OS=Macaca fascicularis GN=EGM_09141 PE=4 SV=1	NDUFA11	MAPKVFHQYWDIPDGTDCHRKAYATTSIASVAGLTAAAYRVILNPPGTFLEGVAKVGQYTFTAAAVGAVFGLTSCISAQVREKPDDPLNYFLGGCAGGLTLGARTHSYGIGASACVCLGIAASLVKMGRPEGWEMFAKPKV
Opisthokonta	Metazoa	Eumetazoa	Bilateria	Macaca mulatta	tr|F6W0R2|F6W0R2_MACMU	Uncharacterized protein OS=Macaca mulatta PE=4 SV=1	NDUFA11	MAPKVFHQYWDIPDGTDCHRKAYATTSIASVAGLTAAAYRVILNPPGTFLEGVAKVGQYTFTAAAVGAVFGLTSCISAQVREKPDDPLNYFLGGCAGGLTLGARTHSYGIGASACVLGIAASLVKMGRLEGWEMFAKPKV
Opisthokonta	Metazoa	Eumetazoa	Bilateria	Megaselia scalaris	tr|T1H3B8|T1H3B8_MEGSC	Uncharacterized protein OS=Megaselia scalaris PE=4 SV=1	NDUFA11	MSLLKSQYYDSPEGTDAFGKIVATNKYAVLGGLAWGTIDVLMISKPKGYLPILARYAYNVGPMMGMASAFTLGTLVATNVRGKDDRLNYFIGGACAGGVYGAWRRSFHAGAVAALF
Opisthokonta	Metazoa	Eumetazoa	Bilateria	Monodelphis domestica	tr|F7FWB2|F7FWB2_MONDO	Uncharacterized protein OS=Monodelphis domestica GN=NDUFA11 PE=4 SV=1	NDUFA11	MSSQLMKEYWDVPDGTSCHRKAFTTSKMGAALGVVASAYNLVFFPPESAAEGIVRAGKYTLTMAAIGAIFGITSCVSAQIREKPDDPLNYFFGGCVAGLTLGARMHNYTTGAAACVYMGAGAALLKAGKMEGWKLANGPRV
Opisthokonta	Metazoa	Eumetazoa	Bilateria	Mus musculus	sp|Q9D8B4|NDUAB_MOUSE	NADH dehydrogenase [ubiquinone] 1 alpha subcomplex subunit 11 OS=Mus musculus GN=Ndufa11 PE=1 SV=2	NDUFA11	MVKRFFESYHEVPDGTQCHRKTYITTALGGICGIIGSAYRVSLNPADSTLEAVARVGRYTFTAAAIGAMFGLTTCVSAQVREKPDDPLNYFIGGCAGGLTLGARTHSYGTAAMGCVYMGTAAALFKIGKLEGWELFPTPKV
Opisthokonta	Metazoa	Eumetazoa	Bilateria	Mustela putorius furo	tr|M3Y496|M3Y496_MUSPF	Uncharacterized protein OS=Mustela putorius furo GN=Ndufa11 PE=4 SV=1	NDUFA11	MARTLLQRYLDIPDGTECHRKTYASTTISGAAGLIVSAYSVILQPPDTFLEGVARTGRYTFTAAAIGAIFGLTSCLSAQVREKPDDPLNYFIGGCAGGLTLGARTHSYGVGAAACAYMGMTAALFKMGQLEGWKLVAAPKV
Opisthokonta	Metazoa	Eumetazoa	Bilateria	Myotis brandtii	tr|S7NN12|S7NN12_MYOBR	NADH dehydrogenase [ubiquinone] 1 alpha subcomplex subunit 11 OS=Myotis brandtii GN=D623_10010591 PE=4 SV=1	NDUFA11	MARLIQRYWDIPDGTECHRKAYASTSITGAVGLITSAYSVALKPPDSFLEGVARTGRYTFTAAAIGAVFGIASCVSAQVRQKPDDPLNYFIGGCAGGLTLGARTHSYGIGAASCVYMGIAAALVKMGQLEGWEMFPEPKV
Opisthokonta	Metazoa	Eumetazoa	Bilateria	Myotis davidii	tr|L5LUR4|L5LUR4_MYODS	NADH dehydrogenase [ubiquinone] 1 alpha subcomplex subunit 11 OS=Myotis davidii GN=MDA_GLEAN10007293 PE=4 SV=1	NDUFA11	MARLIQRYWDIPDGTECHRKAYASTSITGAVGLITSAYSVALKPPDSFLEGVARTGRYTFTAAAIGAVFGIASCVSAQVRQKPDDPLNYFIGGCAGGLTLGARTHSYGIGAASCVYMGIAAALVKMGQLEGWEVFAEPKV
Opisthokonta	Metazoa	Eumetazoa	Bilateria	Myotis lucifugus	tr|G1Q5H3|G1Q5H3_MYOLU	Uncharacterized protein (Fragment) OS=Myotis lucifugus PE=4 SV=1	NDUFA11	AMARLMQRYWDIPDGTECHRKAYASTSITGAVGLITSAYSIALKPPDSFLEGVARTGRYTFTAAAIGAVFGIASCVSAQVRQKPDDPLNYFIGGCAGGLTLGARTHSYGIGAASCVYMGIAAALVKMGQLEGWEMFPEPKV
Opisthokonta	Metazoa	Eumetazoa	Bilateria	Nasonia vitripennis	tr|K7IWR7|K7IWR7_NASVI	Uncharacterized protein OS=Nasonia vitripennis GN=LOC100119331 PE=4 SV=1	NDUFA11	MVLLRIMMEKFNYYDKPEGEDPIGKIMGLTKYGILTGGFIAIYDACMYSQCATAAQFFNTAGYWMLPITGMCVTFSAVTYTATNLRKKDDKINYLLGALASGAVMHAWLRQPLFSGWGTFFLVGYALAKKDYKQNCPSKNPILPNIDDVHKNYLLWRNIPYRNYTWKPRWEPGREDYYRNFQ
Opisthokonta	Metazoa	Eumetazoa	Bilateria	Nippostrongylus brasiliensis	tr|A0A0N4YBA0|A0A0N4YBA0_NIPBR	Uncharacterized protein OS=Nippostrongylus brasiliensis PE=4 SV=1	NDUFA11	MGHDEGTPLVATYKTQRPPWIGLWSSREYKGRPDWWKEAGVQDDVVRSGKLRMIRHRYKEEDPVWYDPKVPDGTSNAGPLGLDSKRHPNITIKSDQPGKLEDFQDKVYRSSHQYKAIAEKFDLSKEHPGLAVNPALTELRLTPKHLLGRTGVVTNRWYHFGPRFFDKPLNEAAHEKGLALAKYTAMLMIPYTMFEIKAMYSVPMEQFRPRNFVKRYFQLMPKPTAVAFTWGFALSAASTFRNKDDVKNHLFASAAVGAVIASMKDNIPLGITYALVSLVLGTFWQYNRVSEGGIHGLVSHPASAGLWGGPLIWKSLQWGDAEVPQTRF
Opisthokonta	Metazoa	Eumetazoa	Bilateria	Nomascus leucogenys	tr|G1RU00|G1RU00_NOMLE	Uncharacterized protein OS=Nomascus leucogenys GN=NDUFA11 PE=4 SV=1	NDUFA11	MAPTVFRQYWDIPDGTDCHRKAYSTTSIASVAGLTAAAYRVTLNPPGTFLEGVAKVGQYTFTAAAVGAVFGLTTCISAQVREKPDDPLNYFLGGCAGGLTLGARTHNYGIGAAACVYLGLVASLVKMGRLEGWEVFAKPKV
Opisthokonta	Metazoa	Eumetazoa	Bilateria	Octopus bimaculoides	tr|A0A0L8HQL1|A0A0L8HQL1_OCTBM	Uncharacterized protein OS=Octopus bimaculoides GN=OCBIM_22009873mg PE=4 SV=1	NDUFA11	MIEIHMVKRNTESTTKGTEKNVQVKLDYKPVKPSTKICLKDKGSFQTLTLYACHYCAGCTYRSLSRPKKKTKTKRLTTELALFEMREMTVSYSPNYILLSQIETRVIKCSTGDRYLFYQFFFFAKQQGYADVNTPTPILKRCERRSSVYVLSEAGIEPVELLKMPFESGEDRIVFKRSLAPDLFSTPDGDDILKKSLHSSAFGAYVGTAAGVLDSLRTLTHFTPTNIGLKVVGFAVPLASIGAAYPAITGIVANIRKKDDALNHVVGGFVAGSIWGVRYKNPATGWLAAFLFGGFCCLNKICHEKGVTFYPSNVYNTPSTTLDFDHYKRSFLVTKSPILGEEDD
Opisthokonta	Metazoa	Eumetazoa	Bilateria	Oesophagostomum dentatum	tr|A0A0B1TSS9|A0A0B1TSS9_OESDE	Uncharacterized protein OS=Oesophagostomum dentatum GN=OESDEN_00879 PE=4 SV=1	NDUFA11	MSHDEEPPLVATYRTQRPPWIGLWSTREYKGRPDWWKEAGVQDNVVRSGKLRMIRHRYKEEDPEFFDPKVPDGTSLTGPLGLDSQYHHDTTIKADQPGSLKDFQEKVWKGSHQYKAIAEKFDISKEHPGFDVNPTLNDLMNTSKWHLGRSAWFPNSWYHYGPRFFEKPLNQASIEKGLACAKYTAFLMLPYTMLEIRTTASVPVEKFSPKTYMQRYFKLMPKPAMVAFTWGFALSTASAIRNKDDVHNHLYASAAVGAVVSAMRSNLASGISIGLLTYVLGAFWQYARVSEDGIMGLVVQPRSAGIWGGPLMWRAFQWGDKKIPDERY
Opisthokonta	Metazoa	Eumetazoa	Bilateria	Operophtera brumata	tr|A0A0L7LJV9|A0A0L7LJV9_9NEOP	Mitochondrial NADH:ubiquinone oxidoreductase B14.7 subunit OS=Operophtera brumata GN=OBRU01_07395 PE=4 SV=1	NDUFA11	MDRLLTYRYYDSPEGKDILLKTVATNKYAALAGLVYGSYDVLMYSRTVGVVNTVARYGFIIGPLVGMATAFTVTSNVAVNIRGKNDGLNYFMGGIVAGSIFSAWMKAPVLAVPAAMALGAAAVVKKTAIDAGYTFFPELCFLVVTNFTSDKIHHHVTILPDDGFLMDL
Opisthokonta	Metazoa	Eumetazoa	Bilateria	Ophiophagus hannah	tr|V8PE06|V8PE06_OPHHA	NADH dehydrogenase [ubiquinone] 1 alpha subcomplex subunit 11 OS=Ophiophagus hannah GN=NDUFA11 PE=4 SV=1	NDUFA11	MKEYAEILDGTNCFRKTWLAVRLGAFTGLVASTYHVTLYSPETYLEGLMRVAKSTVTMATLGAVFAASSCISAELRDAPEDPMNYFIGGCASGIMIGARTFPPKNGFLRIELDDNTRNTKHERDSTGLH
Opisthokonta	Metazoa	Eumetazoa	Bilateria	Ornithorhynchus anatinus	tr|F7DSQ2|F7DSQ2_ORNAN	Uncharacterized protein OS=Ornithorhynchus anatinus GN=NDUFA11 PE=4 SV=1	NDUFA11	MTISPLTGLIASAYNLVFYPPESLIEGMQRAGKYTFTMAAVGAMFGITSCISAQVREKPDDPLNYFFGGCAAGLTFGVRTHNYMTGASACMYLGVAAALLKMGKLEGWQIGGPPRL
Opisthokonta	Metazoa	Eumetazoa	Bilateria	Oryctolagus cuniculus	tr|G1U3P6|G1U3P6_RABIT	Uncharacterized protein OS=Oryctolagus cuniculus PE=4 SV=1	NDUFA11	AGLTFSAYSLALKPPGSILEGVARAGRHTFTAAAIGAVFSLASCVSAQVREKPDDPLNYFIGGCAGGLTLGARTHSYGVGAAGCVYLGTMAALVKMGQLEGWELLARPKV
Opisthokonta	Metazoa	Eumetazoa	Bilateria	Oryzias latipes	tr|H2LCG3|H2LCG3_ORYLA	Uncharacterized protein OS=Oryzias latipes GN=ndufa11 PE=4 SV=1	NDUFA11	SKPKQFHMGYWDLPEGSDCVQKTWITTKLGTALGLVGSAYHMVALQPDSALEAVQRATNGTVTMAALGAIFGMTTCLSAQIRDAPDDPLNYFIGGCASGIFLGAKTHSAITGTSACLGLGTVAFLTKVGKMEGWRVAGPPKL
Opisthokonta	Metazoa	Eumetazoa	Bilateria	Otolemur garnettii	tr|H0XTN2|H0XTN2_OTOGA	Uncharacterized protein OS=Otolemur garnettii PE=4 SV=1	NDUFA11	MARRLLRQYWDIPDGTDCHRKAYASTSIGGAVGVVTSAYSLSLNPAGTVLEGVARAGRYTFTAAAIGAVFGLASCISAQVREKPDDPMNYFIGGCAGGLTLGARTHNYGIGATACVYMGVAAALVKMGKLEGWRMFGEPRV
Opisthokonta	Metazoa	Eumetazoa	Bilateria	Ovis aries	tr|W5PAR2|W5PAR2_SHEEP	Uncharacterized protein OS=Ovis aries GN=NDUFA11 PE=4 SV=1	NDUFA11	MAKTLLHQYWDIPEGTECHRKTYAATSIGGASGLVVSAYSVALKTPTSFLEGVARTGRYTFTAAAIGAIFGLTSCISAQVREKPDDPLNYLIGGCAGGLTLGARTRSYGIGAAACAYMGLTAALVKMGQLEGWKVFAEPKV
Opisthokonta	Metazoa	Eumetazoa	Bilateria	Pan troglodytes	sp|Q0MQC0|NDUAB_PANTR	NADH dehydrogenase [ubiquinone] 1 alpha subcomplex subunit 11 OS=Pan troglodytes GN=NDUFA11 PE=2 SV=3	NDUFA11	MAPKVFRQYWDIPDGTDCHRKAYSTTSIASVAGLTAAAYRVTLNPPGTFLEGVAKVGQYTFTAAAVGAVFGLTTCISAHVREKPDDPLNYFLGGCAGGLTLGARTHNYGIGAAACVYFGIAASLVKMGRLEGWEVFAKPKV
Opisthokonta	Metazoa	Eumetazoa	Bilateria	Pan troglodytes	tr|H2RB26|H2RB26_PANTR	Uncharacterized protein OS=Pan troglodytes PE=4 SV=1	NDUFA11	MAPKVFRQYWDIPDGTDCHRKAYSTTSIASVAGLTAAAYRVTLNPPGTFLEGVAKVGQYTFTAAAVGAVFGLTTCISAHVREKPDDPLNYFLGGCARSLTLGXXXHNYGIGAAACVYFGIAASLVKMGRLEGWEVFAKPKV
Opisthokonta	Metazoa	Eumetazoa	Bilateria	Papilio machaon	tr|A0A0N0PFE1|A0A0N0PFE1_PAPMA	Uncharacterized protein OS=Papilio machaon GN=RR48_00637 PE=4 SV=1	NDUFA11	MGATFTVVSNAALQARERDDSYNYFLGGFACGPILAAYLRSKHAILLGGLALGIIGMIKKESVIHDFTLFPIIQSHLGSITGWRHDNTLTKDPLEELRHTCGTKQQRCN
Opisthokonta	Metazoa	Eumetazoa	Bilateria	Papio anubis	tr|A0A0A0MU92|A0A0A0MU92_PAPAN	Uncharacterized protein OS=Papio anubis PE=4 SV=1	NDUFA11	MAPKVFHQYWDIPDGTDCHRKAYVTTSIASVAGLTAAAYRVILNPPGTFLEGVAKVGQYTFTAAAVGAVFGLTSCISAQVREKPDDPLNYFLGGCAGGLTLGARTHSYGIGASACVYLGIAASLVKMGRLEGWEMFAKPKV
Opisthokonta	Metazoa	Eumetazoa	Bilateria	Parastrongyloides trichosuri	tr|A0A0N4ZIG2|A0A0N4ZIG2_PARTI	Uncharacterized protein OS=Parastrongyloides trichosuri PE=4 SV=1	NDUFA11	MHDEEVLKPTYRIQRPPWVGLWTGTEYKGRPEWWTELNFVDDGSKKGTFKIRRPKFNEENNEWFDPKVEDGTSLAGPMGLDSKNIKNITIKGDTPGDLKSFQDNIYKNSIQYKNIAEKFDISKEHPGIPINPTLGSYFKFDKDMLGRIPYMLTSWHHKGPRFFNKPLNEGTFEKGLCGVKYALIFSAPYTMAKIRAFGTVKYDSLTFKNFMKEYIKVIPVPVALAFTWGSALSASAAIRNKDDCQNHVFASIAVGSVLGTIRGNFNSGLTMALVSMVIGTFWQYQRWSKEGLQGMSIHTTISGYQAGPMLWKWLQTGDHEVPTEKY
Opisthokonta	Metazoa	Eumetazoa	Bilateria	Pediculus humanus subsp. corporis	tr|E0VAS2|E0VAS2_PEDHC	NADH-Ubiquinone oxidoreductase B14.7 subunit OS=Pediculus humanus subsp. corporis GN=Phum_PHUM043400 PE=4 SV=1	NDUFA11	MNDKDFYFLRSEKDGEDLVGKIATVSKLSIPLGWTIGILQYINLYNAKTYSQMTKICFRSALNTFFVGVAYAASTYYVARYRHEDDEFNHIIGGLGASIATGIVCKSGQAGVAAAVIFPALGYFHKKKLTTNDQVRIKHYLMSTKNRFNCSFAKNKNLTGNWTNVPTS
Opisthokonta	Metazoa	Eumetazoa	Bilateria	Pelodiscus sinensis	tr|K7F269|K7F269_PELSI	Uncharacterized protein OS=Pelodiscus sinensis PE=4 SV=1	NDUFA11	LAGNTDGPTSPPRKAELLLIKTVFSFVGLVGSAYQIIHFPPESTLRGLQIATSNTVTMATVGAVFGLTTCLSAHIREDPEDALNYLIGGCASGIALGARTHKVGTGASACVVLGLTAALTKIGKREGWKLSGPPEY
Opisthokonta	Metazoa	Eumetazoa	Bilateria	Poecilia formosa	tr|A0A087Y3Y1|A0A087Y3Y1_POEFO	Uncharacterized protein OS=Poecilia formosa PE=4 SV=1	NDUFA11	APPRIVMGYWDVPEGTDCVEKTWIATKLGTALGLIGSAYHIVAFQPDTALEAMQRAASATVTMATMGAIFGMTTCLTAQAREAPDDPLNYFVGGCASGIFLGARTHNAMTGTTGCLALGTLAFFTKAGKMEGWRLTGPPKL
Opisthokonta	Metazoa	Eumetazoa	Bilateria	Pongo abelii	tr|H2NX66|H2NX66_PONAB	Uncharacterized protein OS=Pongo abelii PE=4 SV=1	NDUFA11	MAPKVFRQYWDIPDGTDCHRKAYSTTSIASVAGLTAAAYRVTLNPPGTFLEGVAKVGQYTFTAAAVGAVFGLTTCISAHVLREKHDDPLNYFLGGCAGGLTLGARTHNYGIGAAACVYLGIAASLVKMGQLEGWEVFVKPKV
Opisthokonta	Metazoa	Eumetazoa	Bilateria	Pristionchus pacificus	tr|H3F1P8|H3F1P8_PRIPA	Uncharacterized protein OS=Pristionchus pacificus GN=WBGene00105575 PE=4 SV=1	NDUFA11	MGHHDEPLTATYNTQRPPWVGIWSDRKYTGRADWWKEPGNKDELARHGKLRLVRSRYNEEDPDWFVVHLYDPKVPDGTSETGPLGLDRTKHKDITKKGDTPGDFEEFQENVYKNTTQFKRMSEAFQLSKEHPGIAVSPTMNTLALTEKSLLGRNAPFQNSWYTFGPRFFDTPLNEGTFWKGLAAAKYTAVLMVPYTMLEIRSLGTVPWKTFSPRLFVSRYAAIAPLPIAVATSWAIALSAASNIRNKDDVYNHLYSSAAVGAVVASAKDSVARGVTLGMVTLVAGVFWHYLRVSETGLQSSVSQPTSGGIWGGPLVWKLFDQGDITIAALPCGHTFHYDCVIQWIQTSKNCPSCRVRCIERNVIKNLFFNSDMDTRHRWQKKAEEGMEATKKVGQLQAM…
Opisthokonta	Metazoa	Eumetazoa	Bilateria	Pteropus alecto	tr|L5L858|L5L858_PTEAL	NADH dehydrogenase [ubiquinone] 1 alpha subcomplex subunit 11 OS=Pteropus alecto GN=PAL_GLEAN10006103 PE=4 SV=1	NDUFA11	MVRKLLNRYWDIPDGTECHRKTYASTTISGAVGLITSAYSVALNPPDSFLEGVARTGRYTFTAAAVGAIFGITSCVSAQVREKPDDPINYFLGGCAGGLTLGARTHNYGIGAAACVYMGMTAALVKMGQLEGWKLFAEPKV
Opisthokonta	Metazoa	Eumetazoa	Bilateria	Rattus norvegicus	sp|Q80W89|NDUAB_RAT	NADH dehydrogenase [ubiquinone] 1 alpha subcomplex subunit 11 OS=Rattus norvegicus GN=Ndufa11 PE=2 SV=1	NDUFA11	MAKRFFEAYNETPDGTQCHRKAYITTALGGLCGLISSAYSITHNPADSPLEAVARVGRFTFTAAAIGAMFGLTTCVSAQVREKPDDPLNYFIGGCAGGLTLGARTHSYGTAAIGCVYMGTAAALFKMGKLEGWELFATPKV
Opisthokonta	Metazoa	Eumetazoa	Bilateria	Rhodnius prolixus	tr|R4FK60|R4FK60_RHOPR	Putative mitochondrial import inner membrane translocase OS=Rhodnius prolixus PE=2 SV=1	NDUFA11	MSFEKSNVCERGYLRELLFPNRYHYYDTPEGQDCDKKLWNVLENCALYGLMGSTVDVIMYSHPKGYLPTLGRYAYITLPFMGMGASFVITTCMATNLRKKDDVWNYFLGGATVGAIFGAWRKSIKFGGYGSLAFGALFAIRKYCLENGIYNFTEPEYPKYTNDPRVWSLKRDYSIINDPGRTWKTSHNE
Opisthokonta	Metazoa	Eumetazoa	Bilateria	Sarcophilus harrisii	tr|G3VKD8|G3VKD8_SARHA	Uncharacterized protein OS=Sarcophilus harrisii GN=NDUFA11 PE=4 SV=1	NDUFA11	MASMLIKEYWDVPDGTDCHRKTYITSKMGAAVGLAASAYHLVFVPPESTSEAVMRAGKFTFSMAAVGAIFGIASCISAQVREKPDDPMNYFFGGCAAGLTLGARMHNYTTGAAACVYMGAAAALLKAGKLEGWRMASGPRI
Opisthokonta	Metazoa	Eumetazoa	Bilateria	Sarcoptes scabiei	tr|A0A132A105|A0A132A105_SARSC	Uncharacterized protein OS=Sarcoptes scabiei GN=QR98_0030740 PE=4 SV=1	NDUFA11	MFNIPDIRIPFDYLGIPWLSPRYVRKSYILNPEEYEKQRDWLINLYFAKPDYEAPQEKFYYSTLLGSKIGFFYGFCTAVHDSTPRGLRGLYFLKTFVVLASACSLYGSTVVAVANLRGQKDDKWNHACGGAAVGFLFGFLKKSSGHGAVIGAMSAAAAMYLKVFQLDGQHLISPKLMTNREIGFMTNDYQDFRLFKNREDKVRRHFYAWND
Opisthokonta	Metazoa	Eumetazoa	Bilateria	Schistosoma haematobium	tr|A0A094ZUJ3|A0A094ZUJ3_SCHHA	Uncharacterized protein OS=Schistosoma haematobium GN=MS3_06268 PE=4 SV=1	NDUFA11	MYYDSTKITYHSKLYFVTSGFIACVLEYGRAHRLGSSLNSTGLQCIKYVLTGSKYFFHYYAFGLASAAVCHSSVSFISAKATGRSDSWVNHALGGAASGLVCTWQCSMKVRATTCVGFALMSALGKYNVEFRQRYPDWHIPVIGEYTPSPYVSLNHRWMYKGAKQQEEELEKHV
Opisthokonta	Metazoa	Eumetazoa	Bilateria	Schistosoma mansoni	tr|G4VRC0|G4VRC0_SCHMA	Uncharacterized protein OS=Schistosoma mansoni GN=Smp_162350 PE=4 SV=1	NDUFA11	MKQLYNYIASPDDKYPFFRTKMAFLGGYTVSLIASVLEYAKAHELGLSLNSTGLQCIRYVVTGTAAAICHSSVSFISAKATGRSDSWVNHALGGAASGLICTWNRSMTIRATTCIGFAIISALGKYSVEFRLQHPDWHVPVVGEYNPSPYVSLNQRWMYKGARQQEEELEKHV
Opisthokonta	Metazoa	Eumetazoa	Bilateria	Scleropages formosus	tr|A0A0P7XW37|A0A0P7XW37_9TELE	NADH dehydrogenase 1 alpha subcomplex subunit 11-like OS=Scleropages formosus GN=Z043_125258 PE=4 SV=1	NDUFA11	MCASVRLCVCPSAGLVGSAYHIVAFQPDSALQAVQRAAAGTVTMASLGAIFGMATCLSAQVRDAPEDPLNYFVGGCAAGAFLGARTHSAMTGTTACLGLGALAMLTKVGKKEGWRLTGPPKL
Opisthokonta	Metazoa	Eumetazoa	Bilateria	Solenopsis invicta	tr|E9IRM8|E9IRM8_SOLIN	Putative uncharacterized protein (Fragment) OS=Solenopsis invicta GN=SINV_02475 PE=4 SV=1	NDUFA11	LIRYLWENWRYSNAPEGQQPFEKVFGLTKFGFAGGLGVAFYDSVLISQPAGFWNTVNCFAFWVVPISAMCATFASVAYTTTKLRGKDGYLSYILASLATGGVFHRWQKRGPLTYHFTVILLGLSSIKKYGDLNNWNPLPLYGPDAEIRQQYTTYPDFTLIKDPRGPRPWE
Opisthokonta	Metazoa	Eumetazoa	Bilateria	Stegodyphus mimosarum	tr|A0A087TMG7|A0A087TMG7_9ARAC	NADH dehydrogenase [ubiquinone] 1 alpha subcomplex subunit 11 (Fragment) OS=Stegodyphus mimosarum GN=X975_20244 PE=4 SV=1	NDUFA11	MPPFPKDSNEIFKCYPFYGAPDGEKCLEKTYYYTKYSGLTGAVFSVYEMVFVSKPMTVGKSLARFAHFTLPFAGMGFVFGSTVCLAGQLRKKSDMVNHLLAGMAAGSVWGFKYNRIRPGHVAAVWLGVIAAYFKYFDDHNIPTFRMEPEEFKANYPPLDFSIKFYDDP
Opisthokonta	Metazoa	Eumetazoa	Bilateria	Strongylocentrotus purpuratus	tr|W4YSV5|W4YSV5_STRPU	Uncharacterized protein OS=Strongylocentrotus purpuratus GN=Sp-Ndufa11 PE=4 SV=1	NDUFA11	MDPKIKEMLRPKFDLLNGNDTTIRTLEISFLSSIVGAGTSAIILAVNPQTLGEAALRTGALTATCAAVGAIFATTTGATASYRGKDTPLNYFIGGCTSGLFLGARMQSMGVGSGSCAALGGAAAFYKYWKIHDFGPFIPRPKY
Opisthokonta	Metazoa	Eumetazoa	Bilateria	Strongyloides stercoralis	tr|A0A0K0EKN6|A0A0K0EKN6_STRER	Uncharacterized protein OS=Strongyloides stercoralis PE=4 SV=1	NDUFA11	MHDEGLRATYRIQRPPWLGLWTGTEHKGRPEWWTEANYKSDGSEKGLFRVFAPRFNEENVDWFDPKVKDGTSLAGPLGMDSKKHKNLTLKCDTPGDLKSFQENVYRNSIQYKNIAEKFNLSKEHPGLAINPTLNSYHLTTKDNLGRSPVVRNRFSHLGPRFFDKPLNEGTLEKGLASAKYAAIFMLPITLVKISSFGGDRPLNLKLGYFLKHYFKNLPIPLTAAFTWGSMLSAAAVIRNRDDCQNHLFSSAAVGCVVGTMKSNFSIGLTTAAVSLVLGVFWQYQRWSKDGLQGMVLHQSISGSQAGPLAWQLLDFGDHEVPQQQY
Opisthokonta	Metazoa	Eumetazoa	Bilateria	Strongyloides venezuelensis	tr|A0A0K0F8V1|A0A0K0F8V1_9BILA	Uncharacterized protein OS=Strongyloides venezuelensis PE=4 SV=1	NDUFA11	MHEEVLKATYRTQRPPWIGLWTSTEHKGRPDWWAEADFKTDDSKKGIFRIFRPRFNEENPDWYDPKVEDGTSIAGPCGLDSKKHKNITVKGDTPGDLKCFQDDIEKNSVQYKSIAEKFELSKEHPGISINPTLQSYSTISKNTLGHSSFYSKSWYHFGPRFFDKPLNEGTLEKGLACVKYMAIFMAPFTLAQLKTFRTLETGNLTGRAFFKQYLKNAPLPFTASFAWGTALSTAAVIRNKDDCQNHLFASAALGSVVGTMKNNFSTGISVAVASAILGVFWQYQRWSKEGIQGMTLHQTTSGFQGGPLIWQWLQLGDHEVPSEKY
Opisthokonta	Metazoa	Eumetazoa	Bilateria	Sus scrofa	tr|I3LGM4|I3LGM4_PIG	Uncharacterized protein OS=Sus scrofa GN=NDUFA11 PE=1 SV=1	NDUFA11	MAKTLLHKYSDIPEGTECHRKAYASTSIGGATGLIVSAYSIALKPPASFLEGVARTGRYTFTSAAIGAIFGLTSCISAQVREKPDDPLNYFIGGCAGGLTLGARTRSYGIGAAACAYMGLTAALVKMGQLEGWQVFAEPKV
Opisthokonta	Metazoa	Eumetazoa	Bilateria	Syphacia muris	tr|A0A0N5B0R1|A0A0N5B0R1_9BILA	Uncharacterized protein OS=Syphacia muris PE=4 SV=1	NDUFA11	MSTESKADAPLTPIYNNYKPPWLGCFSRRRREYNGRKEYWGEAGYKDEVVQAGRWRMFPSRYLEEDPDWYDKKVEDGTSMVGMFGLDSTKYPDFSKKGDTPGSLKEFQDHIFKNSLQYKQIAKKWQLSDEHPGFSISPTLDTLYYTHKGWLGRSGIPNSWFHLGPQFFRKPINEGTFEKGLACAKYTAIFMLPYTLFDIKAFETVKREVLTPKTFLKRYMQLVPIPVALAFTWGVAISLSANIRRKDDLYNHLYASTTAGTVLGLMQRNTARGLFLGAILLFLGTVWQYSRVQQHGLQGRQIIQETGGWWGGPTVWKLLNRGDIEVPTEKY
Opisthokonta	Metazoa	Eumetazoa	Bilateria	Tetraodon nigroviridis	tr|Q4SRV5|Q4SRV5_TETNG	Chromosome undetermined SCAF14488, whole genome shotgun sequence OS=Tetraodon nigroviridis GN=NDUFA11 PE=4 SV=1	NDUFA11	MGYWDIPDGTDCVEKAWITTKLGTALGLVGSAYSLVAFQPDSAVAALQRASSTTVTLAAMGAIFGCATCLSTQMRDAPDDPLNYFFGGCASGIFLGARTRSAMTGTSACLGLGTLAFFTKVGKMEGWRLAGPPKL
Opisthokonta	Metazoa	Eumetazoa	Bilateria	Toxocara canis	tr|A0A0B2VP15|A0A0B2VP15_TOXCA	Uncharacterized protein OS=Toxocara canis GN=Tcan_17454 PE=4 SV=1	NDUFA11	MGGERSDEPLVATYRTNRPPWIGLWSGREYKGRKEWWAELGHKDEVVQNGKFRMLRARYREEDPDWWDPKVPDGTSLAGPFGLDSKKHPNLASKADQPGPLPQFQEKVYKGSHQYKAIAEKYDLSKEHPGLAISPTLTELMHTPKHMLGRNAVIPNSWYHYGPRFFDKPLNEGSFEKGLACAKYAAILLGPYTMLEIRAINSVKLKDFNPRTFMKRYFQLAPIPLAVAFTWGVSLSTAATIRHKDDIYNHLYSSAAVGTVLAAMKHNFAIGLTAAVVSLVLGNFWQYARVSETGLQTMTAHQQSAGIWGGPLAWKWFRKGDIEVPTTQY
Opisthokonta	Metazoa	Eumetazoa	Bilateria	Tribolium castaneum	tr|D6WPT6|D6WPT6_TRICA	Uncharacterized protein OS=Tribolium castaneum GN=TcasGA2_TC009025 PE=4 SV=1	NDUFA11	MSVSKESKPFDYCSSPDGEDVLQKFGVIAKPVALTAFALSTIDVMLYSHPKGYMQTIARYCYCSWPIIGAASAFVIGSNLAGSLRKKDDKLNWFIGGASAGAVAGIWRKNTLTGCLVATFAGVLALSKKHCIMNNTHLLYPKEYHVQWGGLRTVRQDWTLTKHRPGNWTTGEN
Opisthokonta	Metazoa	Eumetazoa	Bilateria	Trichinella britovi	tr|A0A0V1CGT0|A0A0V1CGT0_TRIBR	Uncharacterized protein OS=Trichinella britovi GN=T03_1326 PE=4 SV=1	NDUFA11	MPKHVTEFGYEDPVESQNKWRMFYPRIKEHDPLWLDPPVKDSQIGLVGQDTTESTELYFREKPGVPTERWLNQLYANTPTIKHIYDNWNISKEHPGFSVQPYLYGPKGCLSTFNSPFTMPDTISRTFGKYIPFLRWSYFNGPFGTNCFEKTVSSARTMAYLWVPVWIMDVCFYRAVKGSWKEALLRYPKTGILPSELFVIFPDFKYKNSMEDSEKVGGAAIWSGVSCVACSFRGKDDWKNMAIGGVGVGIMYAAKHSVIRSSIIGACVAALTSGWRCFLDFEYGVFGKGSFRRQWILGDPLSSEYLTLETHWRDVPPRNW
Opisthokonta	Metazoa	Eumetazoa	Bilateria	Trichinella murrelli	tr|A0A0V0T958|A0A0V0T958_9BILA	Uncharacterized protein OS=Trichinella murrelli GN=T05_13097 PE=4 SV=1	NDUFA11	MPKHVTEFGYEDPVESQNKWRMFYPRIKEHDPLWLDPPVKDSQIGLVGQDTTESTELYFREKPGVPTERWLNQLYANTPTIKHIYDNWNISKEHPGFSVQPYLYGPKGCLSTFNSPFTMPDTISRTFGKYIPFLRWSYFNGPFGTNCFEKTVSSARTMAYLWVPVWIMDVCFYRAVKGSWKEALLRYPKTGILPSELFVIFPVFKYKNSMEDSEKVGGAAIWSGVSCVACSFRGKDDWKNMAIGGVGVGIMYAAKHSVIRSSIIGACVAALTSGWRCFLDFEYGVFGKGSFRRQWILGDPLSSEYLTLETHWRDVPPRNW
Opisthokonta	Metazoa	Eumetazoa	Bilateria	Trichinella nativa	tr|A0A0V1KNF9|A0A0V1KNF9_9BILA	Uncharacterized protein OS=Trichinella nativa GN=T02_2453 PE=4 SV=1	NDUFA11	MPKHVTEFGYEDPVESQNKWRMFYPRIKEHDPLWLDPPVKDSQIGLVGQDTTESTELYFREKPGVPTERWLNQLYANTPTIKHIYDNWNISKEHPGFSVQPYLYGPKGCLSTFNSPFTMPDTISRTFGKYIPFLRWSYFNGPFGTNCFEKTVSSARTMAYLWVPVWIMDVCFYRAVKGSWKEALLRYPKTGILPIGGAAIWSGVSCVACSFRGKDDWKNMAIGGVGVGIMYAAKHSVIRSSIIGACVAALTSGWRCFLDFEYGVFGKGSFRRQWILGDPLSSEYLTLETHWRDVPPRNW
Opisthokonta	Metazoa	Eumetazoa	Bilateria	Trichinella nelsoni	tr|A0A0V0RNL3|A0A0V0RNL3_9BILA	Uncharacterized protein (Fragment) OS=Trichinella nelsoni GN=T07_8558 PE=4 SV=1	NDUFA11	LHFFRIIMPKHVTEFGYEDPVESQNKWRMLDPPVKDSRIGLVGQDTTESTELYFREKPGVPTERWLNELYANTPTIKHIYDNWNISKEHPGFSVQPYLYGPKGCLSTFNSPLTMPDTISRTFGKYIPFLRWSYFNGPFGTNCFEKTVSSARTMAYLWVPVWIMDVCFYRAVKGSWKEALLRYPKTGILPIGGAAIWSGVSCVACSFRGKDDWKNMAIGGVGVGIMYAAKHSVIRSSIIGACVAVLTSGWRCFLDFEYGVFGKGSFRRQWILGDPLSSEYLTLETHWRDVPPRNW
Opisthokonta	Metazoa	Eumetazoa	Bilateria	Trichinella papuae	tr|A0A0V1N8X9|A0A0V1N8X9_9BILA	Uncharacterized protein OS=Trichinella papuae GN=T10_11705 PE=4 SV=1	NDUFA11	MPKYVTEFGYEDPVESQNKWRMFYPRVKEHDPLWLDPPVKDSQIGLVGQDTTESTELYFREKPGVPTEKWLNQLYANTPTIKHIYDNWNISKEHPGFSVQPYLYGPKGCLSTFGNPFTMPDTISRTFGKYIPFLRWSYFNGPFGTNCFEKTVSSARTMAYLWVPVWIMDVCFYRAVKGSLKEALLRYPKTGVLPIGGAAIWSGVSCVACSFRGKDDWKNMAIGGVGVGIMCAAKYSVIRSSIIGACVAFLTSGWRCFLDFEYGVFGKGSFRRQWTLGDPLSSEYLTLETHWRDVPPRNW
Opisthokonta	Metazoa	Eumetazoa	Bilateria	Trichinella patagoniensis	tr|A0A0V0ZR25|A0A0V0ZR25_9BILA	Uncharacterized protein OS=Trichinella patagoniensis GN=T12_8617 PE=4 SV=1	NDUFA11	MTLSTVYVWCTLLKINSYVSMVMQNKNSAILISKTEDRADEVRNNNDKRKAAVISFFWIIMPKHVTEFGYEDPVESQNKWRMFYPRIKEHDPLWLDPPVKDSRIGLVGQDTTESTELYFREKPGVPTERWLNQLYTNTPTIKHIYDNWNISKEHPGFSVQPYLYGPKGCLSTFNSPFTMPDTISRTFGKYIPFLRWSYFNGPFGTNCFEKTVSSARTMAYLWVPVWIMDVCFYRAVKGSWKEALLRYPKTGILPIGGAAIWSGVSCVACSFRGKDDWKNMAIGGVGVGIMYAAKHSVIRSSIIGACVAVLTSGWRCFLDFEYGVFGKGSFRRQWILGDPLSSEYLTLETHWRDVPPRNW
Opisthokonta	Metazoa	Eumetazoa	Bilateria	Trichinella pseudospiralis	tr|A0A0V1F5Q3|A0A0V1F5Q3_TRIPS	Uncharacterized protein OS=Trichinella pseudospiralis GN=T4A_4283 PE=4 SV=1	NDUFA11	MPKYVTEFGYEDPVESQNKWRMFYPRVKEHDPLWLDPPVKDSQIGLIGQDTTESTELYFREKPGVPTEKWLNELYTNTPTIKHIYDNWNISKEHPGFSVQPYLYGPKGCLSTFGSPLTMPDTISRTFGKYIPFLRWSYFNGPFGTNCFEKTVSSARTMAYLWIPAWIMDVCFYRAVNGSLKEALLRYPKTGVLPIGGAAIWSGVSCVACSFRGKDDWKNMAIGGVGVGIMCATKYSVIRSSVIGACVAFFTSGWRYFLDFEYGVFGKGSFRRQWSLGDPLSSEYLTLETHWRDVPPRNW
Opisthokonta	Metazoa	Eumetazoa	Bilateria	Trichinella sp. t6	tr|A0A0V0W1Z1|A0A0V0W1Z1_9BILA	Uncharacterized protein (Fragment) OS=Trichinella sp. T6 GN=T06_185 PE=4 SV=1	NDUFA11	LLKINSYVSMVFSFFWIIMPKHVTEFGYEDPVESQNKWRMFYPRIKEHDPLWLDPPVKDSQIGLVGQDTTESTELYFREKPGVPTERWLNQLYANTPTIKHIYDNWNISKEHPGFSVQPYLYGPKGCLSTFNSPFTMPDTISRTFGKYIPFLRWSYFNGPFGTNCFEKTVSSARTMAYLWVPVWIMDVCFYRAVKGSWKEALLRYPKTGILPIGGAAIWSGVSCVACSFRGKDDWKNMAIGGVGVGIMYAAKHSVIRSSIIGACVAALTSGWRCFLDFEYGVFGKGSFRRQWILGDPLSSEYLTLETHWRDVPPRNW
Opisthokonta	Metazoa	Eumetazoa	Bilateria	Trichinella sp. t8	tr|A0A0V1NF85|A0A0V1NF85_9BILA	Uncharacterized protein OS=Trichinella sp. T8 GN=T08_8678 PE=4 SV=1	NDUFA11	MPKHVTEFGYEDPVESQNKWRMFYPRIKEHDPLWLDPPVKDSQIGLVGQDTTESTELYFREKPGVPTERWLNQLYANTPTIKHIYDNWNISKEHPGFSVQPYLYGPKGCLSTFNSPFTMPDTISRTFGKYIPFLRWSYFNGPFGTNCFEKTVSSARTMAYLWVPVWIMDVCFYRAVKGSWKEALLRYPKTGILPSELFVIFPVFKYKNSMEDSEKVGGAAIWSGVSCVACSFRGKDDWKNMAIGGVGVGIMYAAKHSVIRSSIIGACVAALTSGWRCFLDFEYGVFGKGSFRRQWILGDPLSSEYLTLETHWRDVPPRNW
Opisthokonta	Metazoa	Eumetazoa	Bilateria	Trichinella sp. t9	tr|A0A0V0UM59|A0A0V0UM59_9BILA	Uncharacterized protein OS=Trichinella sp. T9 GN=T09_11191 PE=4 SV=1	NDUFA11	MPKHVTEFGYEDPVESQNKWRMFYPRIKEHDPLWLDPPVKDSQIGLVGQDTTESTELYFREKPGVPTERWLNQLYANTPTIKHIYDNWNISKEHPGFSVQPYLYGPKGCLSTFNSPFTMPDTISRTFGKYIPFLRWSYFNGPFGTNCFEKTVSSARTMAYLWVPVWIMDVCFYRAVKGSWKEALLRYPKTGILPSELFVIFPVFKYKNSMEDSEKVGGAAIWSGVSCVACSFRGKDDWKNMAIGGVGVGIMYAAKHSVIRSSIIGACVAALTSGWRCFLDFEYGVFGKGSFRRQWILGDPLSSEYLTLETHWRDVPPRNW
Opisthokonta	Metazoa	Eumetazoa	Bilateria	Trichinella spiralis	tr|E5SLG6|E5SLG6_TRISP	Uncharacterized protein OS=Trichinella spiralis GN=Tsp_08048 PE=4 SV=1	NDUFA11	MTLSIVYVWCTLLKINSYVSMVMQNKNSSISISKAEDRADKVQRNNDKGRLHFFRIIMPKHVTEFGYEDPVESQNKWRMLDPPVKDSQIGLVGQDTTESTELYFREKPGVPTERWLSQLYANTPTIKHIYDNWNISKEHPGFSVQPYLYGPKGCLSTFNSPLTMPDTISRTFGKYIPFLRWRVPVWIMDVCFYRAVKGSWKEALLRYPKTGILPIGGAAIWSGVSCVACSFRGKDDWKNMAIGGVGVGIMYAAKHSVIRSSIIGACVAVLTSGWRCFLDFEYGVFGKGSFRRQWILGDPLSSEYLTLETHWRDVPPRNW
Opisthokonta	Metazoa	Eumetazoa	Bilateria	Trichinella zimbabwensis	tr|A0A0V1GTY5|A0A0V1GTY5_9BILA	Uncharacterized protein OS=Trichinella zimbabwensis GN=T11_9609 PE=4 SV=1	NDUFA11	MPKYVTEFGYEDPVESQNKWRMFYPRVKEHDPLWLDPPVKDSQIGLVGQDTTESTELYFREKPGVPTEKWLNQLYANTPTIKHIYDNWNISKEHPGFSVQPYLYGPKGCLSTFGNPFTMPDTISRTFGKYIPFLRWSYFNGPFGTNCFEKTVSSARTMAYLWVPVWIMDVCFYRAVKGSLKEALLRYPKTGVLPIGGAAIWSGVSCVACSFRGKDDWKNMAIGGVGVGIMCAAKYSVIRSSVIGACVAFLTSGWRCFLDFEYGVFGKGSFRRQWTLGDPLSSEYLTLETHWRDVPPRNW
Opisthokonta	Metazoa	Eumetazoa	Bilateria	Trichuris suis	tr|A0A085M932|A0A085M932_9BILA	Uncharacterized protein OS=Trichuris suis GN=M513_05433 PE=4 SV=1	NDUFA11	MPKHITEFGYEDPVEKLGRWRPIYPQIRERDPLWIDRPIKDSKLAAEGVDTTYSYELYFRERPGLPDDEWRKKLYFNSPNIKRIYDNWNISKEHPGFNVQPYLYGPEAPISSFSHSMVFPARISTYLSKYLPFMTWSYYDGPFGENCLKKTVAPLRTMTYLSSIMWMFHVCYYRPADSFMSALRRYPGFCTVPILSAGVWGGLSCVACQYRKKDDWKNMAIGGVGVGLVNTMKYSAMRSIVTGAVIAGLSSMWRYCLDFETGFISRGMPRKQLYFHDPLSWQWMSLETSWSDVPPRDW
Opisthokonta	Metazoa	Eumetazoa	Bilateria	Trichuris trichiura	tr|A0A077ZFI0|A0A077ZFI0_TRITR	Uncharacterized protein OS=Trichuris trichiura GN=TTRE_0000745701 PE=4 SV=1	NDUFA11	MPKRVAEFGYEDPVEKAGRWRAFYPRIREQDPMWIDKPIKDGRLAAEGVDTTYSCEVYFREKPGPRDEEWRKNLYLNSPNIKRIYDNWDISKEHPGFNALPFLYGPEAPISQFSHSLLFPSLLSTYLGKYLPFFTWSFYDGPFGDNCLKKTVAPLRTMTYLCMRASLMWMFHVVYIRPADSFKSAFRRYPGFCTVPILSAGVWGGLSCVACQYRKKDDWKNMIIGGVGVGLVNSMKCQLIDSAMRSIVTGTVIGAVSALWRYCLDFETGLQGTGMPRKQFYLNEPLSWQWMSMETPWSNVPPRDW
Opisthokonta	Metazoa	Eumetazoa	Bilateria	Tupaia chinensis	tr|L8Y4Z0|L8Y4Z0_TUPCH	NADH dehydrogenase [ubiquinone] 1 alpha subcomplex subunit 11 OS=Tupaia chinensis GN=TREES_T100020128 PE=4 SV=1	NDUFA11	MAKRLLQQYTDTPEGTECHRKAYASTGLGGAVGLATSAYSVTLSPPGSVLEGVARVGRYTFTAAAIGAVFGLASCVSAQVRGKPDDPLNYFIGGCAGGLTLGARTHSPGIGATACVYMGTAAALVKMGQLEGWKVFVEPKV
Opisthokonta	Metazoa	Eumetazoa	Bilateria	Xenopus tropicalis	tr|F6Z4V1|F6Z4V1_XENTR	Uncharacterized protein (Fragment) OS=Xenopus tropicalis GN=ndufa11 PE=4 SV=1	NDUFA11	LVALVKMGYWDIPDGTECVQKTWLTTKLGAALGLVGSAYHIVAFQPKTALEGVQRAAMGTATMASLGAIFGISTCLSAQIRDKPEDPLNYFIGGCASGIFLGVKTHNYMTGTTACLALGTIATLTKIGKKEGWVFIPSKPKL
Opisthokonta	Metazoa	Eumetazoa	Bilateria	Xiphophorus maculatus	tr|M4A0G7|M4A0G7_XIPMA	Uncharacterized protein OS=Xiphophorus maculatus PE=4 SV=1	NDUFA11	APPRIVMGYWDVPEGTDCVEKTWIATKLGTALGLIGSAYHIVAFQPDTALEAVQRAASATVTMATMGAIFGMTTCLTAQAREAPDDPLNYFVGGCASGIFLGARTHNAMTGTTGCLALGTLAFFTKAGKMEGWRLTGPPKL
Opisthokonta	Metazoa	Eumetazoa	Bilateria	Zootermopsis nevadensis	tr|A0A067RHJ5|A0A067RHJ5_ZOONE	NADH dehydrogenase [ubiquinone] 1 alpha subcomplex subunit 11 OS=Zootermopsis nevadensis GN=L798_06603 PE=4 SV=1	NDUFA11	MGYSYYDTPDGEDCFKKLLYTARIAAVSGVIVSVVDVRLFSRTQGFYPTVARFAHFTFPFIGMAAAFTATTCIATSARHKDDKLNYFLGGCVAGGVFGAWRKSILAGFTGSLILGALAVAKKVSLEEGWQFIPKGAPLRKYGNVRMARHDWTLTAPRPKTWKESED
Opisthokonta	Metazoa	Eumetazoa	Cnidaria	Nematostella vectensis	tr|A7SS25|A7SS25_NEMVE	Predicted protein OS=Nematostella vectensis GN=v1g247045 PE=4 SV=1	NDUFA11	MIKQSDLHVEELDGHNCLERTMSLGVKGAIVGALYGSAAAALTPPKPAPTPLILQALTIVKNSTLLVGGAASLFAGTTCAMAAIRGKDDYKNWAAGGAASGALIGISRKSWALGSGAAVALAAAAAAAKYTGAYKHPFREDRIYV
Opisthokonta	Metazoa	Placozoa	Trichoplax	Trichoplax adhaerens	tr|B3S111|B3S111_TRIAD	Putative uncharacterized protein OS=Trichoplax adhaerens GN=TRIADDRAFT_58155 PE=4 SV=1	NDUFA11	MAENDDSPKLNTNISSFRQNRKSGILNQIVHKNIRYTGDGEDCVDKAIGYSITGGVFGTLYGAMYVALAYEKPQPYPPLYRPGIINLGKLATCTVTFAATGSMFAVTSCYTSYVRGKDDSVNQFIGGFGAGLVIGAKFRSVAAMILSGTLIGVTSASLRYLDLHRGIETFVPDTISRSSIPDNRYGWQSPLPKDSQSITISSASKKQVPEWYESKKSL
Opisthokonta	Metazoa	Porifera	Demospongiae	Amphimedon queenslandica	tr|I1FAZ5|I1FAZ5_AMPQE	Uncharacterized protein OS=Amphimedon queenslandica GN=LOC100631582 PE=4 SV=1	NDUFA11	MSPDPPFYQPTRGLYDVYCLKMASDPELVESHIPSGENCLDKSVNLGTKGLMWGAFYGAVEACVSVESRLITKSGPLLMYTLRTIRSRGLIGGSVLFTYAGVCCLSSRLRTKDDYFNAFVGGAMAASIVGIYARSIPLTLGLSFASGVTMAIIKYRHGTYLPPIPLRGATIRQQERAWPTNESR
Opisthokonta	Opisthokonta incertae sedis	Ichthyosporea	Capsaspora	Capsaspora owczarzaki	tr|A0A0D2WUA4|A0A0D2WUA4_CAPO3	Uncharacterized protein OS=Capsaspora owczarzaki (strain ATCC 30864) GN=CAOG_006558 PE=4 SV=1	NDUFA11	MHHDEASSAAPGSHEYHPRDAPTDVIGNMITTSAKLGCVGLFAGSVHAAWVQQPAVKEFTGVLLRDTAGHLGRYSVAFAAVGAAWSGTEGFVASLRHQRDPFSAAAGGAAAGAALGIQRLSLPIAVSAAVAGASIAAAAEYFGSFKQANSHQARAAHWN
Rhizaria	Cercozoa	Plasmodiophorida	Plasmodiophoridae	Plasmodiophora brassicae	tr|A0A0G4J2R1|A0A0G4J2R1_PLABS	Uncharacterized protein OS=Plasmodiophora brassicae GN=PBRA_008551 PE=4 SV=1	NDUFA11	MGHDGAHDDGYVKPLPMVALGAGIGACWGVYKAMWGDLPIGRPGRNEPFLKNTLGQIGRSMGLMAAVGAAYTVTKNSLVSMRGKDDVWNKVGACASTGAVIGVYKNSVRVAFGCGIFLGIVVPSVAALTRVSFFEDQERRNYKLDPFGQARLIKAQEQQCE
Rhodophyta	Bangiophyceae	Cyanidiales	Cyanidiaceae	Cyanidioschyzon merolae	tr|M1VEB9|M1VEB9_CYAM1	Uncharacterized protein OS=Cyanidioschyzon merolae (strain 10D) GN=CYME_CMA128C PE=4 SV=1	NDUFA11	MASDQDDAGFLPTLVQSMVTGALLGTAMGASIVYWHSYEQNPLAQFQATKPGERPRRAPFSFQGLSRSVRPVDFTSATSAQGGAPVHPALQSPWRTVAAHAGFLSSIGGLFVVGEYSARALRGDKQDPWNSAIGGCLAGSAFGVRAGSLGTGVGICAVLGAFGAFLDWSFSKSSEPALNPPQPGVRHCVELAEQADEAAESAR
Stramenopiles	Bacillariophyta	Bacillariophyceae	Bacillariophycidae	Phaeodactylum tricornutum	tr|B7G570|B7G570_PHATC	Predicted protein OS=Phaeodactylum tricornutum (strain CCAP 1055/1) GN=PHATRDRAFT_38192 PE=4 SV=1	NDUFA11	MGSFIGLGQLAWYPDPYRYDMKNRAIPKALDLRYMIRGLRSPALWGALVCSTFSITECVMEQLRDESHDSTWVNATVGGAAAGIVVGSMTRRIDIMAVSALGFGVAMGMVEYNGHFITNQPNLNRRERMAEKIKNQPQDKTPAPGTVAGLKEQYPEYKDL
Stramenopiles	Bacillariophyta	Coscinodiscophyceae	Thalassiosirophycidae	Thalassiosira oceanica	tr|K0RSZ8|K0RSZ8_THAOC	Uncharacterized protein OS=Thalassiosira oceanica GN=THAOC_28736 PE=4 SV=1	NDUFA11	MNMGGDRYSAGLFDDPKHDVHGPGITRTLYSAGIGAMAGTFYGACAAAWYPDSMSSRKAAVGFSDIRTIGRTLGRPAMWFSLAAGVFTATECAMEAARNEKRDAWNSLVAGMAGGGIVGSITGRPQVVAATAIGMGILMASVDLTGATTVYDEKENAFKRNAILPETHVESPTLAELKGKFPFCKDL
Stramenopiles	Bacillariophyta	Coscinodiscophyceae	Thalassiosirophycidae	Thalassiosira pseudonana	tr|B8BRM2|B8BRM2_THAPS	Uncharacterized protein OS=Thalassiosira pseudonana GN=THAPSDRAFT_20945 PE=4 SV=1	NDUFA11	MGGGHDDFSSGAFNDPKHRVSGPGLTRTMYSTGIGAAAGTFYGACVAAWYPDPVTTTQKFGGTLGKSDFRAVGRTIARPAMWFSLAAGTFTATECVMEMIRNETQDAWNSLVAGMAGGAVIGLTTGKPQIVAATAIGMGIFTAAMDLSGAKTVHNESMLDYKRHGLLPKVHKESEALASLKEQFPKFKDL
Stramenopiles	Oomycetes	Albuginales	Albuginaceae	Albugo candida	tr|A0A024G6D5|A0A024G6D5_9STRA	Uncharacterized protein OS=Albugo candida GN=BN9_031010 PE=4 SV=1	NDUFA11	MHELTGVQKISACAGAGLFFGITLGSIEAVWSIPKLGTNLPKFSSQLKHIGGRCILFGAAATLYATIEYAAESIRHKKDFMNAGIAGALAGGSVVGIRSGNARTASGAALITAAASGACSYWETLSDDPFERYAAARKAREGRVE
Stramenopiles	Oomycetes	Peronosporales	Peronosporaceae	Hyaloperonospora arabidopsidis	tr|M4BHX7|M4BHX7_HYAAE	Uncharacterized protein OS=Hyaloperonospora arabidopsidis (strain Emoy2) PE=4 SV=1	NDUFA11	MWCRCSGAKLPMLSSQLKHIGLRSLVFAAVGCIYSTGEYVAATIRQKEDPINAGVGGALVGVVPGMVRHSMRVGVGSGVAMGAAMCAATFWQSSQTSPMEKYAEARHAEHS
Stramenopiles	Oomycetes	Peronosporales	Peronosporaceae	Plasmopara halstedii	tr|A0A0P1AXE9|A0A0P1AXE9_9STRA	Outer envelope pore protein 16-chloroplastic mitochondrial-like OS=Plasmopara halstedii PE=4 SV=1	NDUFA11	MHQQSFTHYRIAPSTKMDISSQSSLRALDCTTYVFLIMSGHAGSEKIMFTTATGAFFGITVGSVESVWAIPKLGAKLPKLSKQLKHVGQRSLVFAAVGCIFTTGEYVASQIRQKEDPINAGVGGALVGIVPGMVKQSVRVGVGAGIASAAIVTAASFWQSSQETSFEKYAAARHAERA
Stramenopiles	Oomycetes	Peronosporales	Phytophthora	Phytophthora infestans	tr|D0N4R1|D0N4R1_PHYIT	Putative uncharacterized protein OS=Phytophthora infestans (strain T30-4) GN=PITG_06385 PE=4 SV=1	NDUFA11	MDGTPGSEKIMYTTATGAFFGAAIGSVESVWSIPKLGAKLPKLSNQLKHLGTRSLVFAAVGCIFSTGEYVSALIRQKEDPVNAAVGGALVGVVPGIVKQSMRVGVGAGVAAGAAMAAASYWQSSQDSAFDKYAAAHHARRA
Stramenopiles	Oomycetes	Peronosporales	Phytophthora	Phytophthora nicotianae	tr|A0A0W8BVL3|A0A0W8BVL3_PHYNI	Prefoldin subunit 2 OS=Phytophthora nicotianae GN=AM587_10009387 PE=4 SV=1	NDUFA11	MDGTAGSEKIMYTTATGAFFGAAIGSVESVWAIPKLGAKLPKLSNQLKHLGTRSLVFAAVGCIFSTGEYVTASIRQKEDPINAGVGGALVGVVPGIVKQSMRVGVGAGVAAGAAMAAASYWQSSQDTAFDRYAAARTAGRA
Stramenopiles	Oomycetes	Peronosporales	Phytophthora	Phytophthora parasitica	tr|W2Q0P6|W2Q0P6_PHYPN	Uncharacterized protein OS=Phytophthora parasitica (strain INRA-310) GN=PPTG_13222 PE=4 SV=1	NDUFA11	MDQLELGNAIASESRTRSPCQLVGTGTKMDGTAGSEKIMYTTATGAFFGAAIGSVESVWAIPKLGAKLPKLSNQLKHLGTRSLVFAAVGCIFSTGEYVTASIRQKEDPINAGVGGALVGVVPGIVKQSMRVGVGAGVAAGAAMAAASYWQSSQDTAFDRYAAARTAGRA
Stramenopiles	Oomycetes	Peronosporales	Phytophthora	Phytophthora parasitica p10297	tr|W2YZJ3|W2YZJ3_PHYPR	Uncharacterized protein OS=Phytophthora parasitica P10297 GN=F442_12489 PE=4 SV=1	NDUFA11	MDQLELGNAIASESRTRSPCQLVGTGTKMDGTAGSEKIMYTTATGAFFGAAIGSVESVWAIPKLGAKLPKLSNQLKHLGTRSLVFAAVGCIFSTGEYVTASIRQKEDPINAGVGGALVGVVPGIVKQSMRVGVGAGVAAGAAMAAASYWQSSQDTAFDRYAAARTAGRA
Stramenopiles	Oomycetes	Peronosporales	Phytophthora	Phytophthora parasitica p1569	tr|V9EW48|V9EW48_PHYPR	Uncharacterized protein OS=Phytophthora parasitica P1569 GN=F443_12571 PE=4 SV=1	NDUFA11	MDQLELGNAIASESRTRSPCQLVGTGTKMDGTAGSEKIMYTTATGAFFGAAIGSVESVWAIPKLGAKLPKLSNQLKHLGTRSLVFAAVGCIFSTGEYVTASIRQKEDPINAGVGGALVGVVPGIVKQSMRVGVGAGVAAGAAMAAASYWQSSQDTAFDRYAAARTAGRA
Stramenopiles	Oomycetes	Peronosporales	Phytophthora	Phytophthora ramorum	tr|H3GUC7|H3GUC7_PHYRM	Uncharacterized protein OS=Phytophthora ramorum PE=4 SV=1	NDUFA11	MDGPAGSEKIMYTTATGAFFGAAVGSVESVWAIPKLGAKLPKLSNQLKHLGTRSLVFAAVGCIFSTGEYLSASIRQKEDAINAGVGGALVGVVPGMVKQSMRVGVLAGVAAGTAMCAASFWQSSQQTAFEKYAAARHADRS
Stramenopiles	Oomycetes	Peronosporales	Phytophthora	Phytophthora sojae	tr|G5A2N5|G5A2N5_PHYSP	Putative uncharacterized protein OS=Phytophthora sojae (strain P6497) GN=PHYSODRAFT_288525 PE=4 SV=1	NDUFA11	MDGPAGSEKIMYTTAAGAFFGAAIGSVESVWAIPKLGDKLPKLSNQLKHLGTRSLVFAAVGAIFTTGEYVTASIRQKEDPISAGVGGALVGVVPGMVKQSMRVGVASGVAAGAAMAAASYWQSSQDSAFDKYAAARHADRS
Stramenopiles	Oomycetes	Pythiales	Pythiaceae	Pythium ultimum daom br144	tr|K3WVA3|K3WVA3_PYTUL	Uncharacterized protein OS=Pythium ultimum DAOM BR144 GN=PYU1_G008883 PE=4 SV=1	NDUFA11	MSGPTGTEKIVLSTATGAFFGAAAGSVESVWSIPKLGDKLPKFSTQIKQIGVRSLVFATVGGLFATGEFASAKIRQKDDPLNAAVGGALVGIVPGVLKKNARVGVTTSAIAAIAMGVATYWSGTQQTSLEKYAAARFSDRT
Stramenopiles	Oomycetes	Saprolegniales	Saprolegniaceae	Aphanomyces astaci	tr|W4H2R0|W4H2R0_9STRA	Uncharacterized protein OS=Aphanomyces astaci GN=H257_02431 PE=4 SV=1	NDUFA11	MDSLNPGQKVALFTSAGAFGGAAIGSVESVWRIPRLGQELPSFAKQLRGIGARSVAFGSASFVFAASEHFAHSIRSHDDVWNPFIGGLVTGIVPAVVKQNVVWGLGAGVAIGTGMAVLHYFESGDDKTSPLEKWANRYDYLKKD
Stramenopiles	Oomycetes	Saprolegniales	Saprolegniaceae	Aphanomyces invadans	tr|A0A024UQ26|A0A024UQ26_9STRA	Uncharacterized protein OS=Aphanomyces invadans GN=H310_02315 PE=4 SV=1	NDUFA11	MDSLNPGQKVALFTAAGAFGGAAVGSVESVWRIPRLGQELPSFAKQLRGIGGRSVAFGSASFLFAAGEHVAHSIRSNDDVWNPFIGGLVAGVVPAVVKQNALWGLGAGIAVGTTMAFAHYFESGDSNKTPLEKWASRYDYLKKD
Stramenopiles	Oomycetes	Saprolegniales	Saprolegniaceae	Saprolegnia diclina vs20	tr|T0R8P0|T0R8P0_9STRA	Uncharacterized protein OS=Saprolegnia diclina VS20 GN=SDRG_00564 PE=4 SV=1	NDUFA11	MEDLSPNEQVAAFTAAGAFAGAAIGSVESVWHIPKLGEALPSFSHQLRAIALRSASFGMISFSYAVGKSTAASIRMKDDVFNPIVGGFAAGIVPGILRKSGTVGLGAGAAIATVMAATEYFSAGAEPTANKWASRYDHLKK
Stramenopiles	Oomycetes	Saprolegniales	Saprolegniaceae	Saprolegnia parasitica	tr|A0A067CM07|A0A067CM07_SAPPC	Uncharacterized protein OS=Saprolegnia parasitica (strain CBS 223.65) GN=SPRG_07130 PE=4 SV=1	NDUFA11	MEDLSPNEQVAAFTVAGAFAGAAIGSVESVWHIPKLGEALPSFSHQLRAIALRSASFGMISFSYAVGKSTAASIRMKDDVFNPIVGGFAAGIVPGILRKSGKVGLGAGAAIATVMAATEYFSAGAEPTANKWASRYDHLKK
Stramenopiles	Pelagophyceae	Pelagomonadales	Aureococcus	Aureococcus anophagefferens	tr|F0YAH3|F0YAH3_AURAN	Putative uncharacterized protein OS=Aureococcus anophagefferens GN=AURANDRAFT_71722 PE=4 SV=1	NDUFA11	MAALRVVVELGDQRFAVSVPARHHDRSVGRVLLRPLEKQGFLVEELLLGGRPLDPASLVSRVPWPPSPVVRALPPLPLLELAAVPDDFQVVKWRGFGEAASASLKGPSGRPAAAWVASASAAEREATTPVLPIAGGCTVAAQPAESGAHELVLYDDLGLRKRAMPLSVKAPPPLARPWATLPRARKDEVRRWLRRCGRCRAFVDGSDMLQLPLPPEDDGAADAPLAWTRPAPGRVAVLRDFIPAALAARAIRAAEAHLVEAAAHTVGVGEARPAYSSRAYRTNRSCFLDAHDEGVVRAIRAAVRAAFPEVEGRELELQVVHYKPGEVFRLHSDVGVRRNDGTFGRSWSMFVYLRGPAGGGGGTVFPRLASSDVYDGATGAVHLDCCESVDGGGVSLKPE…
Viridiplantae	Chlorophyta	Chlorophyceae	Chlamydomonadales	Chlamydomonas reinhardtii	tr|Q6QAY4|Q6QAY4_CHLRE	Mitochondrial NADH:ubiquinone oxidoreductase 23 kDa subunit OS=Chlamydomonas reinhardtii GN=CHLREDRAFT_162765 PE=2 SV=1	NDUFA11	MVFSGAFNTPSSTTAREPYAKTKSSEAEYGVDTPVPASALKAADKHDALAYAVANAPLIGLAGLAAGAQEAYMTFERLPPTLSRQHFKQAQLLLGIIGKKTAYATLLGAVFSFTDATVENMRGKHDMTSGMVAGAVTGFLFGMGRPMPQPVAWPLAFAGAAVAADFIGELMPKYMKDYRIYGPVVHRENWGDPVPPRPPILDTGAAVRPSDPGQFWRGY
Viridiplantae	Chlorophyta	Chlorophyceae	Chlamydomonadales	Volvox carteri f. nagariensis	tr|D8TJP1|D8TJP1_VOLCA	Putative uncharacterized protein OS=Volvox carteri f. nagariensis GN=VOLCADRAFT_109582 PE=4 SV=1	NDUFA11	MVYSAAFTTAATTVAKEPYPKTKSAEDERGVEPPAPAIVAKAADKHDLFSYTVTNASLIGLAGLAAGAQEAYLTFERLPPSLSRQHFKQAKLLFGIIGKKTAYAALLGAVFSATDAYVEGVRGKHDMTSGAIAGAVTGTIFGLGRPMPQPVAWPLAFAATAVTADLISDLLPKYMKDFRMYGPLVNRENWGDPVPPRPPILDTGAAVRPSDPGQFWRGY
Viridiplantae	Chlorophyta	Prasinophytes	Mamiellophyceae	Micromonas pusilla	tr|C1N7T2|C1N7T2_MICPC	Mitochondrial protein translocase family (Fragment) OS=Micromonas pusilla (strain CCMP1545) GN=MICPUCDRAFT_8521 PE=4 SV=1	NDUFA11	MSHESSCLAQTSSSAAAGFFVGTLAGGLGAMWDRVPAVMQNRSLPALAKTAGVMGSTGGVLAAIGAAYSGAKCASAGIRGEDDIWNGVVGALAAGQIFGVRGRSVGLGLGCGATLAVVSATLDARG
Viridiplantae	Chlorophyta	Prasinophytes	Mamiellophyceae	Ostreococcus lucimarinus	tr|A4RRQ4|A4RRQ4_OSTLU	MPT family transporter: inner membrane translocase (Import) Tim22 OS=Ostreococcus lucimarinus (strain CCE9901) GN=OSTLU_29100 PE=4 SV=1	NDUFA11	MPAEEDAVELGSCFERFTSAVCASSAFGAVVGCARAAWGADAPAVFRSRSFPAVAKTAGALASGAALFGAIGGAYASVTCAAESARNARDAYNGALGGLASGAVVGLRNGKVGHAASAGAAFALASAAVDASGRKIARGDAWEDRATPERIAYPYRERR
Viridiplantae	Chlorophyta	Prasinophytes	Mamiellophyceae	Ostreococcus tauri	tr|Q01FW2|Q01FW2_OSTTA	Mitochondrial inner membrane translocase subunit Tim17/Tim22/Tim23/peroxisomal protein PMP24 OS=Ostreococcus tauri GN=OT_ostta01g04730 PE=4 SV=1	NDUFA11	MADPGTCVERVTAASMTSAAFGAVVGCARAAWGADAPAVVRARALPAVTKTVTALAASAALFGAIGGTYAGVTCASEEARQSRDAWNGALGGAMSGVVVGLRNGSLAHAASAGAAFALASVAVDASGRKISFGDEWEDGATPKRISIPYR
Viridiplantae	Chlorophyta	Trebouxiophyceae	Chlorellales	Auxenochlorella protothecoides	tr|A0A087SG65|A0A087SG65_AUXPR	Mitochondrial import inner membrane translocase subunit Tim22 OS=Auxenochlorella protothecoides GN=F751_3731 PE=4 SV=1	NDUFA11	MSFPSDRPEDCATRIGMGVASGAVTGAFLGAVASNWGDIPLVLRNKPLPALLRTGNVMVNYGATLAVVGLTYSAVDCVAESLRGKQDWVNGSLAGLATGGVLGIRMGRIPVGIAAGAVLAFTSAMVDVSGQKLRSDGYVDDGATTGRTVYPYDA
Viridiplantae	Chlorophyta	Trebouxiophyceae	Chlorellales	Chlorella variabilis	tr|E1ZG67|E1ZG67_CHLVA	Expressed protein OS=Chlorella variabilis GN=CHLNCDRAFT_134546 PE=4 SV=1	NDUFA11	MSLPLEERSDAWPTRVGTAVGVGFAAGALFGAVASNWGDIPVVLRDKPWPALVRTGVQMAQHGSTLALVGGTFAAVDVSPQRPCLSAGPVARRRVHRLLLRMCAGWTGSEPAPDVLGGRLRCLDMHCPCFAESARGKKDWVNGSLAGGAAGLALGLRIGSLPAAVKSAAALAFVSAMVDLSGGRLVGTGFVDDGATPPRRIYPYNS
Viridiplantae	Chlorophyta	Trebouxiophyceae	Chlorellales	Helicosporidium sp. atcc 50920	tr|A0A059LIB7|A0A059LIB7_9CHLO	Uncharacterized protein OS=Helicosporidium sp. ATCC 50920 GN=H632_c1777p0 PE=4 SV=1	NDUFA11	MAEDRTRVVGVGESVAMSSDRSEDCPTRMATGLGTGFVLGSFLGAVTASWSDVPLVLRDKPWPALVRTGTVMSRYGATLGMVGLAYATVDCFAETVRGQRDWKNGALAGLAGGALLGVRIGRLPVGVGAAAALAATSVVCDMSGHKLRKQPFVEDNATPARRLYPY
Viridiplantae	Chlorophyta	Trebouxiophyceae	Trebouxiophyceae incertae sedis	Coccomyxa subellipsoidea c-169	tr|I0YXC0|I0YXC0_9CHLO	Mitochondrial import inner membrane translocase, subunit Tim17/22 OS=Coccomyxa subellipsoidea C-169 GN=COCSUDRAFT_53490 PE=4 SV=1	NDUFA11	MSNGHTVTVQGLGERLPVERPEDCVSRTLSASGAGLVAGGIMGAVTANWGKVPPVLADRPWPALKHTGAIMGAYGTTFALVGGTFAVVDCLVEDFRGKKDAWNGVIAGLAAGAAIGMRVGRVPVGVGAAVALAATSAAVDVSGGHLVGNGFVNDGATPHRPVYPYK
Viridiplantae	Streptophyta	Streptophytina	Embryophyta	Amborella trichopoda	tr|W1PS18|W1PS18_AMBTC	Uncharacterized protein OS=Amborella trichopoda GN=AMTR_s00013p00251330 PE=4 SV=1	NDUFA11	MGSDGEDLIARRRRRTSSSQGWQQRIALPTIVAGALGGGYGLLSRKTYGTVNLSATYAANLAIVTGCYCGSRELVRELRAAESGDLTNSFIGGIASGAFLGRLQGGQFGAVRYSIIFAFAGTALDYGANQLKSYLESSQDSLSSEPSVQQSGEKKDKWLRWPEWAPIQLFDEEAAAKEAQEKQFFAQQIAMAKLKEERSLEK
Viridiplantae	Streptophyta	Streptophytina	Embryophyta	Amborella trichopoda	tr|W1PV01|W1PV01_AMBTC	Uncharacterized protein OS=Amborella trichopoda GN=AMTR_s00022p00209890 PE=4 SV=1	NDUFA11	MDSLEYGYLSDDDTPVMKTIKGATMGLVAGTVWGTVVASWHDVPRVERHVALPGLIRTAKLMGDYGATYAAVGGVYIGVEQLMEKYRMKKDFVNGAIGGFVAGATIFGFKARSIPTALSAGAALAVTSAIVDIGGQTTRIDNGKEYYPYTTEKGPSVS
Viridiplantae	Streptophyta	Streptophytina	Embryophyta	Arabidopsis lyrata subsp. lyrata	tr|D7L5V0|D7L5V0_ARALL	Mitochondrial import inner membrane translocase subunit Tim17/Tim22/Tim23 family protein OS=Arabidopsis lyrata subsp. lyrata GN=ARALYDRAFT_480017 PE=4 SV=1	NDUFA11	MASGDRKSPEQTNQPLSPPTPIVQETGTPTKRVLITSLLAGVIGGGAGLVSKHRIAHPNIPTVYATNCAIVAGCYCGARESVRITRRSEHDDLMNSAIGGLFSGALLGRLQGGPQGAIRYSLVFAAVGTAFDYASLKAKPMLESYRNMESFKLPEWSPIKVLDEEALAKKKAQEEKIFPERVLGKLNKE
Viridiplantae	Streptophyta	Streptophytina	Embryophyta	Arabidopsis lyrata subsp. lyrata	tr|D7LI30|D7LI30_ARALL	AtOep16-3 OS=Arabidopsis lyrata subsp. lyrata GN=ARALYDRAFT_321902 PE=4 SV=1	NDUFA11	MFYLCALGRTVEEIMDPAEMRYLEEEDGPLMKTIKGSITGFGAGTIYGTVLATWKDVPRVERNVALPGLIRTLKMMGTHGLTFAAIGGVYIGVEQLVQNFRSKRDFYNGAIGGFVAGASVLGYRARSIPTAIAAGATLAVTSALIDSGGQTTRVDTGREYYPYTVEKRAEADS
Viridiplantae	Streptophyta	Streptophytina	Embryophyta	Arabidopsis thaliana	sp|O48528|OP163_ARATH	Outer envelope pore protein 16-3, chloroplastic/mitochondrial OS=Arabidopsis thaliana GN=OEP163 PE=1 SV=1	NDUFA11	MDPAEMRYLEEEDGPLMKTIKGSITGFGAGTIYGTILATWKDVPRVERNVALPGLIRTLKMMGTHGLTFAAIGGVYIGVEQLVQNFRSKRDFYNGAIGGFVAGASVLGYRARSIPTAIAAGATLAVTSALIDSGGQTTRVDNGREYYPYTVEKRAEADS
Viridiplantae	Streptophyta	Streptophytina	Embryophyta	Arabidopsis thaliana	tr|Q9LSG5|Q9LSG5_ARATH	At2g45250 OS=Arabidopsis thaliana GN=At3g25120 PE=2 SV=1	NDUFA11	MALGDRKSPEQTNQALSPPTPIVQENGTPTKRVLITSLLAGVIGGGAGLVSKHRIAHPNIPTVYAANFAIVAGCYCGARESVRITRRSEHDDLMNSAIGGLFSGALLGRLQGGPKGAIRYSLVFAAVGTAFDYATLKGKPMLESYRNMESFKLPEWSPIKVLDEEALAKKKAHEEKIFPERVLGKLNKE
Viridiplantae	Streptophyta	Streptophytina	Embryophyta	Arabis alpina	tr|A0A087HCG4|A0A087HCG4_ARAAL	Uncharacterized protein OS=Arabis alpina GN=AALP_AA3G291800 PE=4 SV=1	NDUFA11	MESDDRTIPERTSQPLSPPTPIVQPTTSTKRVLISTLLAGLIGGGAGLVSKHRKAHPNIPTIYATNCAIVAGCYCGAREFVRINRRSEHGDLMNSAIGGIFSGALLGRLQGGPHGAFRYSIIFAVVGTACDYASLRAKPMLERYRNMDSLKLPEWSPIQILDEEAIAKKKAQEQKIFAERSLGRLNNEESSSQL
Viridiplantae	Streptophyta	Streptophytina	Embryophyta	Beta vulgaris subsp. vulgaris	tr|A0A0J8CF30|A0A0J8CF30_BETVU	Uncharacterized protein OS=Beta vulgaris subsp. vulgaris GN=BVRB_5g103520 PE=4 SV=1	NDUFA11	MATSSASESTIAVDEIPEVVAPPSIPSSSSFFDGWKERIFYPTLLGGIVGGAVGAVSKHRKVHGLANISATYATNFAIVAGCYCGAREFVRVTRKSEPDDLVNSALGGFCSGALLGRLQGGQRGAIRYSIMFAIAGTAADFAVLELQPLVKNYYDSLLGSDFKLPEWSPIRILDEEALAAKQAREEELRAQRAIIMRGKET
Viridiplantae	Streptophyta	Streptophytina	Embryophyta	Beta vulgaris subsp. vulgaris	tr|A0A0J8CNL4|A0A0J8CNL4_BETVU	Uncharacterized protein OS=Beta vulgaris subsp. vulgaris GN=BVRB_3g060550 PE=4 SV=1	NDUFA11	MDSLDPADRRYFEDDDTPMMKVVKGTTSGLAAGTIFGTVVATWYDVPRVERKVALPGLIRTLKMMGNYGLTFAAIGGVYIGVEQLMQHYRAKRDFVNGAVGGFAAGATVLGFRGRSIPTAISAGAALAVTSALIDAGGQTTRIDNGKEYYPYTVKKRPAPTE
Viridiplantae	Streptophyta	Streptophytina	Embryophyta	Brachypodium distachyon	tr|I1IWW4|I1IWW4_BRADI	Uncharacterized protein OS=Brachypodium distachyon GN=BRADI_5g07180 PE=4 SV=1	NDUFA11	MVSLAGEAAGAVTPEAAAPFSADWKERIMVPAAAAGVFGAGFGLLSRHRARLGALRAAATYAANLFIVAGCYGGARELARDARATTPDDLMNSVVGGLASGAVLGRIQGGHFGAVKYAVTLAVVGTALDYSALKLSPQWHGWKEHLSIDTKDWLTLPEWSPIQVLDEEALAKKREREEILFAQRALGKLNKDES
Viridiplantae	Streptophyta	Streptophytina	Embryophyta	Brachypodium distachyon	tr|I1ID83|I1ID83_BRADI	Uncharacterized protein OS=Brachypodium distachyon GN=BRADI_3g53410 PE=4 SV=1	NDUFA11	MEDDSPVVKTAKGAMTGLAAGTIWGTIVATWHDVPRVERHVALPGLIRTVKMCGSYGVTFAAVGGLYIGVEQLVQAQRKKRDFVNGAIGAFVAGATVYGYRGRSIKSALIGGSSLAFTSAVLDVGGNTTRVDNGKAYHAYTTEKKPAH
Viridiplantae	Streptophyta	Streptophytina	Embryophyta	Brachypodium distachyon	tr|I1IP05|I1IP05_BRADI	Uncharacterized protein OS=Brachypodium distachyon GN=BRADI_4g27030 PE=4 SV=1	NDUFA11	MEGSSLRDLVDEELVLKTSKAAGIGLAAGSVWGALVSMLHDGPQVASNVKYPELIRTGKVCGTYAASLAVLGATYVGVEQALENYRMKKDFVNGAVAGFTAGATMGFRVGRVPTAILSGSALALTSVLLDATGMKTTKEEEKGH
Viridiplantae	Streptophyta	Streptophytina	Embryophyta	Brassica napus	tr|A0A078G1U0|A0A078G1U0_BRANA	BnaC04g11550D protein OS=Brassica napus GN=BnaC04g11550D PE=4 SV=1	NDUFA11	MASILHCRRNQRASASSSHRPRYTATVARLRRRARASPSSSCSQSHLHLGSSSSSSRISHRSRKNQSSSLSNTPSPLLSPRLRRTWKKRTIKGSVTGFAAGTIYGTILATWKDVPRVERNVFLPGLIRTLKMMGTHGLTFAAIGGVYIGVEQVVQSYRGKRDFFNGAIGGFRVLSLHPRRQNSSSSS
Viridiplantae	Streptophyta	Streptophytina	Embryophyta	Brassica napus	tr|A0A078FPJ0|A0A078FPJ0_BRANA	BnaC04g48160D protein OS=Brassica napus GN=BnaC04g48160D PE=4 SV=1	NDUFA11	MDPAEMRYLEEEDGPMMKTIKGSVTGFAAGTIYGTILATWKDVPRVERNVALPGLIRTLKMMGTHGLTFAAIGGVYIGVEQVVQGYRGKRDFFNGAIGGFVAGASVLGYRARSIPTAIAAGATLAVTSALIDSGGQTTRVDNGREYYPYAPVEKTAKADA
Viridiplantae	Streptophyta	Streptophytina	Embryophyta	Brassica napus	tr|A0A078FYU0|A0A078FYU0_BRANA	BnaC09g30890D protein OS=Brassica napus GN=BnaC09g30890D PE=4 SV=1	NDUFA11	MASILHRRRNQRASASSSHRPRYTATVARLRRRARASPSSSFSQSHLHLGSSSSSSRISHRSRKNQSSFAESLILFVHLSYLRILKTIKGCVTGFAAGTIYGTILATWKDVPRVERNVALPGLIRMLKMMGTHGLTFAAIGGVYIGVEQHTRKQTDELEFGDLHVNAFKSRQYDEHSESGSR
Viridiplantae	Streptophyta	Streptophytina	Embryophyta	Brassica napus	tr|A0A078EJ15|A0A078EJ15_BRANA	BnaA04g07130D protein OS=Brassica napus GN=BnaA04g07130D PE=4 SV=1	NDUFA11	MESEDPKLSEEAIQLPTSTIEQPPSLSERLLIPTLLAGAIGGGVGLLSKRRKAHPNIPATYATNSAIVAACYCGVRELVKVTRKSQDDDLMNSAIGGLFSGALLGRLQGGPRGAFRYSIAFATFGTAFDYASLRSKPFLERVRNMDSITLPVWFPIQILDEEALAKKKAEEQKLFPRLNKEES
Viridiplantae	Streptophyta	Streptophytina	Embryophyta	Brassica napus	tr|A0A078JB33|A0A078JB33_BRANA	BnaCnng41500D protein OS=Brassica napus GN=BnaCnng41500D PE=4 SV=1	NDUFA11	MESGDPKLSEEAIQLPIEQPPSLSERLLIPSLLAGVTGGGVGLLSKRRKAHPNIPATYATNSAIVAACYCGVRELVKITRKSQDDDLMNSAIGGLFSGALLGRLQGGPRGAFRYSIAFATVGTAFDYASLRSKPFLERVRNMDSITLPVWFPIQILNEEALAKKKAEEQKLFPRLNKEES
Viridiplantae	Streptophyta	Streptophytina	Embryophyta	Brassica napus	tr|A0A078IWX7|A0A078IWX7_BRANA	BnaA05g02690D protein OS=Brassica napus GN=BnaC04g02530D PE=4 SV=1	NDUFA11	MDPAEMRYLEEEDGPMMKTIKGSVTGFAAGTIYGTILATWKDVPRVERNVALPGLIRTLKMMGTHGLTFAAIGGVYIGVEQVVQSYRGKRDFFNGAIGGFVAGASVLGYRARSIPTAIAAGATLAVTSALIDSGGQTTRVDNGREYYPYTPVEKRAQAES
Viridiplantae	Streptophyta	Streptophytina	Embryophyta	Brassica napus	tr|A0A078EJ60|A0A078EJ60_BRANA	BnaCnng00090D protein OS=Brassica napus GN=BnaCnng00090D PE=4 SV=1	NDUFA11	MASGDQKFAERKNQPVSPPTPIVQPTSPTKRVLITTLLAGVIGGGAALVSKHRKAYPNIPTVYATNFAIVAGCYCGAREFVKITRRSEHDDVLNSTIGGLFSGALLGRLQGRGPYGALRYSVIFAAMGTASAYAGHKAKAMLENHRNKDSIKLPEWFPIQILDDEALAKKKAQEQKIFAERSFGRLNKEET
Viridiplantae	Streptophyta	Streptophytina	Embryophyta	Brassica napus	tr|A0A078EXQ9|A0A078EXQ9_BRANA	BnaA04g24350D protein OS=Brassica napus GN=BnaA04g24350D PE=4 SV=1	NDUFA11	MDPAEMRYLEEEDGPMMKTIKGSVTGFAAGTIYGTILATWKDVPRVERNVALPGLIRTLKMMGTHGLTFAAIGGVYIGVEQVVQGYRGKRDFFNGAIGGFVAGASVLGYRARSIPTAIAAGATLAVTSALIDSGGQTTRVDNGREYYPYSPVEKTAQAADA
Viridiplantae	Streptophyta	Streptophytina	Embryophyta	Brassica napus	tr|A0A078G2A1|A0A078G2A1_BRANA	BnaC04g11530D protein OS=Brassica napus GN=BnaC04g11530D PE=4 SV=1	NDUFA11	MGTHGLTFAAIGGVYIGVEQVVQSYRGKRDFFNGAIGGFVAGASVLGYRARSIPTAIAAGATLAVTSA
Viridiplantae	Streptophyta	Streptophytina	Embryophyta	Brassica napus	tr|A0A078CQH5|A0A078CQH5_BRANA	BnaA07g05060D protein OS=Brassica napus GN=BnaA07g05060D PE=4 SV=1	NDUFA11	MASGDQKFAERKNQPVSPPTPIVQPTTPTKRVLITTLLAGVIGGGAGLVSKHRKAYPNIPTIYATNFAIVAGCYCGAREFVRITRRSEHDDVLNSTIGGLFSGVLLGRLQGGPYGALRYSVIFAAMGTASAYAGHKAKAMLENYRNKDSIKLPEWFPIQILDDEALAKKTAQEQKIFSERSFGRLNKEET
Viridiplantae	Streptophyta	Streptophytina	Embryophyta	Brassica oleracea var. oleracea	tr|A0A0D3C5S1|A0A0D3C5S1_BRAOL	Uncharacterized protein OS=Brassica oleracea var. oleracea PE=4 SV=1	NDUFA11	MDPAEMRYLEEEDGPMMKTIKGSVTGFAAGTIYGTILATWKDVPRVERNVALPGLIRTLKMMGTHGLTFAAIGGVYIGVEQVVQGYRGKRDFFNGAIGGFVAGASVLGYRARSIPTAIAAGATLAVTSALIDSGGQTTRVDNGREYYPYAPVEKTAKADA
Viridiplantae	Streptophyta	Streptophytina	Embryophyta	Brassica oleracea var. oleracea	tr|A0A0D3BZ33|A0A0D3BZ33_BRAOL	Uncharacterized protein OS=Brassica oleracea var. oleracea PE=4 SV=1	NDUFA11	MESEDPKLSEEAIQLPIEQPPSLSERLLIPSLLAGVTGGGVGLLSKRRKAHPNIPATYATNSAIVAACYCGVRELVKITRKSQDDDLMNSAIGGLFSGALLGRLQGGPRGAFRYSIAFATVGTAFDYASLRSKPFLERVRNMDSITLPVWFPIQILNEEALAKKKAEEQKLFPRLNKEES
Viridiplantae	Streptophyta	Streptophytina	Embryophyta	Brassica oleracea var. oleracea	tr|A0A0D3BP97|A0A0D3BP97_BRAOL	Uncharacterized protein OS=Brassica oleracea var. oleracea PE=4 SV=1	NDUFA11	MDPAEMRYLEEEDGPMMKTIKGSVTGFAAGTIYGTILATWKDVPRVERNVALPGLIRTLKMMGTHGLTFAAIGGVYIGVEQVVQSYRGKRDFFNGAIGGFVAGASVLGYRARSIPTAIAAGATLAVTSALIDSGGQTTRVDNGREYYPYTPVEKRAQAES
Viridiplantae	Streptophyta	Streptophytina	Embryophyta	Brassica oleracea var. oleracea	tr|A0A0D3D4U8|A0A0D3D4U8_BRAOL	Uncharacterized protein OS=Brassica oleracea var. oleracea PE=4 SV=1	NDUFA11	MASGDQKFAERKNQPVSPPTPIVQPTSPTKRVLITTLLAGVIGGGAALVSKHRKAYPNIPTVYATNFAIVAGCYCGAREFVRITRRSEHDDVLNSTIGGLFSGALLGRLQGGPYGALRYSVIFAAMGTASAYAGHKAKAMLENHRNKDSIKLPEWFPIQILDDEALAKKKAQEQKIFAERSFGRLNKEET
Viridiplantae	Streptophyta	Streptophytina	Embryophyta	Brassica oleracea var. oleracea	tr|A0A0D2ZUL6|A0A0D2ZUL6_BRAOL	Uncharacterized protein OS=Brassica oleracea var. oleracea PE=4 SV=1	NDUFA11	MIKGCVTGFAAGTIYGTILATWKDVPRVERNVALPGLIRMLKMMGTHGLTFAAIGGVYIGVEQHTRKQTDELEFGDLHVNAFKSRQYDEHSESGSR
Viridiplantae	Streptophyta	Streptophytina	Embryophyta	Brassica rapa subsp. pekinensis	tr|M4DK62|M4DK62_BRARP	Uncharacterized protein OS=Brassica rapa subsp. pekinensis PE=4 SV=1	NDUFA11	MDPAEMRYLEEEDGPMMKTIKGSVTGFAAGTIYGTILATWKDVPRVERNVALPGLIRTLKMMGTHGLTFAAIGGVYIGVEQVVQSYRGKRDFFNGAIGGFVAGASVLGYRARSIPTAIAAGATLAVTSALIDSGGQTTRVDNGREYYPYSPVEKTAQAADA
Viridiplantae	Streptophyta	Streptophytina	Embryophyta	Brassica rapa subsp. pekinensis	tr|M4EV53|M4EV53_BRARP	Uncharacterized protein OS=Brassica rapa subsp. pekinensis PE=4 SV=1	NDUFA11	MESEDPKLSEEAIQLPTSTIEQPPSLSERLLIPTLLAGAIGGGVGLLSKRRKAHPNIPATYATNSAIVAACYCGVRELVKVTRKSQDDDLMNSAIGGLFSGALLGRLQGGPRGAFRYSIAFATFGTAFDYASLRSKPFLERVRNMDSITLPVWFPIQILDEEALAKKKAEEQKLFPRLNKEES
Viridiplantae	Streptophyta	Streptophytina	Embryophyta	Brassica rapa subsp. pekinensis	tr|M4CKE0|M4CKE0_BRARP	Uncharacterized protein OS=Brassica rapa subsp. pekinensis PE=4 SV=1	NDUFA11	MDPAEMRYLEEEDGPMMKTIKGSVTGFAAGTIYGTILATWKDVPRVERNVALPGLIRTLKMMGTHGLTFAAIGGVYIGVEQVVQSYRGKRDFFNGAIGGFVAGASVLGYRARSIPTAIAAGATLAVTSALIDSGGQTTRVDNGREYYPYTPVEKRAQAES
Viridiplantae	Streptophyta	Streptophytina	Embryophyta	Brassica rapa subsp. pekinensis	tr|M4DF28|M4DF28_BRARP	Uncharacterized protein OS=Brassica rapa subsp. pekinensis PE=4 SV=1	NDUFA11	MASGDQKFAERKIQPVSPPTPIVQPTTPTKRVLITTLLAGVIGGGAGLVSKHRKAYPNIPTIYAANFAIVAGCYCGAREFVRITRRSEHDDVLNSTIGGLFSGALLGRLQGGPYGALRYSVIFAAMGTASAYAGHKAKAMLENYRNKDSIKLPEWFPIQILDDEALAKKTAQEQKIFADRSFGRLNKEET
Viridiplantae	Streptophyta	Streptophytina	Embryophyta	Capsella rubella	tr|R0I0Z9|R0I0Z9_9BRAS	Uncharacterized protein OS=Capsella rubella GN=CARUB_v10014714mg PE=4 SV=1	NDUFA11	MASGDRKSPEKTTQPLSPPTPIEQKNGTPTKRVLVTSLLAGVIGGGVGLVSKHRKAHPNIPTVYATNCAIVAGCYCGAREFVRITRRTEHDDLMNSAIGGLFSGALLGRLQGGPQGAIRYSLVFAAVGTAFDYATLKAKPMLESYRNMESFKLPEWSPIKILDEEALAKKKAQEEKIFPERVLGKLNKEQS
Viridiplantae	Streptophyta	Streptophytina	Embryophyta	Capsella rubella	tr|R0FZ42|R0FZ42_9BRAS	Uncharacterized protein OS=Capsella rubella GN=CARUB_v10024223mg PE=4 SV=1	NDUFA11	MDPAEMRYLEEEDGPMMKTMKGSVTGFGAGMIYGTILATWKDVPRVERNVALPGLIRTVKMMGIHGLTFAAIGGVYIGVEQLVQNFRSKRDFYNGAIGGFVAGASVLGYRARSIPTAIAAGATLAVTSALIDSGGQTTRVDTGREYYPYTVEKRAEADS
Viridiplantae	Streptophyta	Streptophytina	Embryophyta	Citrus clementina	tr|V4T0M9|V4T0M9_9ROSI	Uncharacterized protein OS=Citrus clementina GN=CICLE_v10012973mg PE=4 SV=1	NDUFA11	MDPSELRYLEDEDTPMMKTIKGATFGLVSGTIFGTVVATWQDVPRVERRVALPGLIRTLKMMGNYGMTFAAIGGVYIGVEQLVQHYRMKRDFVNGAVGGFVAGATVLGYKGKSISSAISAGAALAVTSSLIDAGGQTTRIDNGKEYYPYTTKKRSTADQ
Viridiplantae	Streptophyta	Streptophytina	Embryophyta	Citrus clementina	tr|V4TYH9|V4TYH9_9ROSI	Uncharacterized protein OS=Citrus clementina GN=CICLE_v10022385mg PE=4 SV=1	NDUFA11	MSQGDSKKLEGEAPSASSSSDGWKERIIVPTILAGLVGGVSGLLSKHRKVHGLANISATYATNLSIVTACYCGAREFVRVSRKTEPDDLVNSAIAGFGSGALLGRLQGGQRGALRYSVIFAVVGTTVDYATLRLAPIIRNFRESHKDGDWLKLPEWSPIQVLDEEALAEKKAREQKLYAQTQQALGKLRKEES
Viridiplantae	Streptophyta	Streptophytina	Embryophyta	Citrus sinensis	tr|A0A067FR85|A0A067FR85_CITSI	Uncharacterized protein OS=Citrus sinensis GN=CISIN_1g029467mg PE=4 SV=1	NDUFA11	MSQGDSKKLEGDAPSASSSSDGRKERIIVPAILAGLVGGVSGLLSKHRKVHGLANISATYATNLSIVTACYCGAREFVRVSRKTGPDDLVNSAIAGFGSGALLGRLQGGQRGALRYSVIFAVVGTTVDYATLRLAPIIRNFRESHKDGDWLKLPEWSPIQVLDEEALAEKKAREQKLYAQTQQALGKLRKEES
Viridiplantae	Streptophyta	Streptophytina	Embryophyta	Citrus sinensis	tr|A0A067EH04|A0A067EH04_CITSI	Uncharacterized protein OS=Citrus sinensis GN=CISIN_1g031437mg PE=4 SV=1	NDUFA11	MDPSELRYLEDEDTPMMKTIKGATFGLVSGTIFGTVVATWQDVPRVERRVALPGLIRTLKMMGNYGMTFAAIGGVYIGVEQLVQHYRMKRDFVNGAVGGFVAGATVLGYKGKSISSAISAGAALAVTSSLIDAGGQTTRIDNGKEYYPYTTKKRSTADQ
Viridiplantae	Streptophyta	Streptophytina	Embryophyta	Cucumis sativus	tr|A0A0A0LBC6|A0A0A0LBC6_CUCSA	Uncharacterized protein OS=Cucumis sativus GN=Csa_3G809960 PE=4 SV=1	NDUFA11	MDASERRYLEDDDTSLMKTIKGATMGFVSGTIFGTIVATWHDVPRVERNVALPGLVRTLKIMGNYGMTFAAIGGVYIGVEQLLQNYRMKRDFVNGAVGGFTAGASVLGYKGKSISTALSAGAALAFTSSVIDIGGQTTRIDTGKEYYPYTTKKRSHIE
Viridiplantae	Streptophyta	Streptophytina	Embryophyta	Cucumis sativus	tr|A0A0A0K6T5|A0A0A0K6T5_CUCSA	Uncharacterized protein OS=Cucumis sativus GN=Csa_7G352470 PE=4 SV=1	NDUFA11	MDSPDPKTPNSDTPPFSSSTSSDYGGWKERIFYPTLLAGIVGGGAGLLSKYRKVHGLANISATYATNLSIVAACYCGAREFVRVSRRSEPDDLMNSAIAGFGTGALLGRLQGGRLGSVRYSLMFTIVGTTVDYATLKLKPTLRSYKESIIEGSSSWMKLPEWSPIQVLDEEALAAKQAREQQLYAQRALGQLNKKDP
Viridiplantae	Streptophyta	Streptophytina	Embryophyta	Erythranthe guttata	tr|A0A022RNW1|A0A022RNW1_ERYGU	Uncharacterized protein OS=Erythranthe guttata GN=MIMGU_mgv1a025250mg PE=4 SV=1	NDUFA11	MASDEKTQDQLNPPSPSSSSDPWKERILIPTLLAGIAGGAVGLISKHRKVQGLSKIAATYAFNSAVVAGCYCGAREFSRVTRTGQPDDLFNSVLGGFASGTILGRLQGGRAGAVRYSFIFAAVGTAVDYATLELKPVITDFFTEMKNEDWFKVPEWSPIRVLDEEAVAAKKAQEEQIFRRVHNLNKEDSS
Viridiplantae	Streptophyta	Streptophytina	Embryophyta	Erythranthe guttata	tr|A0A022RI84|A0A022RI84_ERYGU	Uncharacterized protein OS=Erythranthe guttata GN=MIMGU_mgv1a015302mg PE=4 SV=1	NDUFA11	MAKMDVEELRQMEDDETPTMKTIKGATTGLVAGTVWGTVVATWHDVPRVERRVALPGLIRTLKMMGNYGVTCAAIGGIYIGVEQIVQKYRMKRDLINGAVGGFAAGSTVLGYRAKSVSTAMAAGAALAFTSGFIDSGGQARRVDTGKEYYPYTTQKRPNVN
Viridiplantae	Streptophyta	Streptophytina	Embryophyta	Eucalyptus grandis	tr|A0A059DI94|A0A059DI94_EUCGR	Uncharacterized protein OS=Eucalyptus grandis GN=EUGRSUZ_A02439 PE=4 SV=1	NDUFA11	MMGNYGMTFAAIGGVYIGVEQLLENQRMKRDFVNGAVGGFVAGATILGYKEKLGGLTFIPAFAGKSISSAISAGSALAVTSALLDIGGQTTRVDTGKEYYPYTTKKKTAVDS
Viridiplantae	Streptophyta	Streptophytina	Embryophyta	Eucalyptus grandis	tr|A0A059A541|A0A059A541_EUCGR	Uncharacterized protein OS=Eucalyptus grandis GN=EUGRSUZ_K02137 PE=4 SV=1	NDUFA11	MASNRDPKPSQAEPPPPSPSPSPSPSSSSDDWKGRVFLPALLAGIAGGGYGLVSKHRKVHGLANISAAYAANFAIVMGCYCGTREFVRVTRKSEPDDLLNSAIGGFASGAILGRLQGGQAGAIKYSFMFAVAGTAMDFAILKLRPILESSDSLKLPEWSPIQILDEEQLAAKKAREQKLYSQTTLGKLNKEDS
Viridiplantae	Streptophyta	Streptophytina	Embryophyta	Eutrema salsugineum	tr|V4MXD3|V4MXD3_EUTSA	Uncharacterized protein OS=Eutrema salsugineum GN=EUTSA_v10002682mg PE=4 SV=1	NDUFA11	MASGDRTNQPLSPPTPIVQPTTPTKRVLITSLLAGIVGGGVGLVSKHRKAYPNIPTIYATNFAIVAGCYCGAREFVRITRRSEHEDLMSSAIGGLFSGALLGRLQGGPHGAFRYSVIFAAMGTACDYAALRAKPMLESFRDMDSIKLPEWSPIQILDEEALAKKQEEQRIFAERSFGRLNKEEA
Viridiplantae	Streptophyta	Streptophytina	Embryophyta	Eutrema salsugineum	tr|V4NDZ7|V4NDZ7_EUTSA	Uncharacterized protein OS=Eutrema salsugineum GN=EUTSA_v10006285mg PE=4 SV=1	NDUFA11	MDPSEMRYLEEEDGAMMKTIKGAVTGFAAGTIYGTVVATWKDVPRVERNVALPGLIRTLKMMGSHGLTFAAIGGVFIGVEQLVQNYRAKRDFFNGSIGGFVAGASVLGYKARSIPTAISAGAALAITSALIDSGGQTTRVDTGREYYPYTVEKRAEADS
Viridiplantae	Streptophyta	Streptophytina	Embryophyta	Eutrema salsugineum	tr|V4LQP8|V4LQP8_EUTSA	Uncharacterized protein OS=Eutrema salsugineum GN=EUTSA_v10017352mg PE=4 SV=1	NDUFA11	MDPAEMRYLEEEDGPMMKTIKGSVTGFGAGTIYGTILATWKDVPRVERNVALPGLIRTLKMMGTHGLTFAAIGGVYIGVEQLVQHYRSKRDFFNGAIGGFVAGASVLGYRARSIPTAISAGAALAVTSALIDSGGQTTRVDNGREYYPYTVEKRAEADA
Viridiplantae	Streptophyta	Streptophytina	Embryophyta	Eutrema salsugineum	tr|V4M0D5|V4M0D5_EUTSA	Uncharacterized protein OS=Eutrema salsugineum GN=EUTSA_v10026882mg PE=4 SV=1	NDUFA11	MESNDPKKLSEEAIQPPATPIQQAPSLSERLLIPTLLAAHPNIPVTYATNFAIVAGYYCGARELVRVTRKSEHGDLMNSAIGGLFSGALLGRLQGGHRGAVRYSLAFATLGTAFDYASLRAKPILERVRNIDSITLPVWFPIQILDEEALAKKKAQEQKLFPRLNKEKS
Viridiplantae	Streptophyta	Streptophytina	Embryophyta	Genlisea aurea	tr|S8CQE7|S8CQE7_9LAMI	Uncharacterized protein (Fragment) OS=Genlisea aurea GN=M569_05809 PE=4 SV=1	NDUFA11	SSSSSSWDAMRDRILIPTLIGGAAGGAFGSISKHRKVIGFPRISAAYASNFAIVTGFYCGARELFRVSRSGEPDDLLNSAVGGLTSGALLGRLQGGPVGAARYAAIFAIVGTGVDYAMPRVKELYGRKDGWLRLPEWSPIRVLDEEAIVAEQRK
Viridiplantae	Streptophyta	Streptophytina	Embryophyta	Genlisea aurea	tr|S8D710|S8D710_9LAMI	Uncharacterized protein (Fragment) OS=Genlisea aurea GN=M569_16388 PE=4 SV=1	NDUFA11	ELEDMEIEDLKKLEDDDSPVLKTFKGAVTGLAAGTIWGIITATWQDVPRVERRVALPGLIRTFKMMGSHGLTFAAIGGVFIGVEQLVQHYRRKSDLFNGAVGGFVAGATVLGFKGRSISTAISAGSAFAFTSAFLDAGKQTIKHDTGKDYYPYTLKKREASE
Viridiplantae	Streptophyta	Streptophytina	Embryophyta	Glycine max	tr|C6T569|C6T569_SOYBN	Uncharacterized protein OS=Glycine max GN=GLYMA_03G142900 PE=2 SV=1	NDUFA11	MVDAAERRYLEDDDSSLMKTIKGATTGLVAGTIWGTVVATWYDVPRVERNVALPGLIRTIRMMGNYGLTFAAIGGVYIGVEQLVQNYRMKRDLVNGAVGGFVAGATILGYRGRSIKTALSAGSALAFTSAFLDFGDQTLKHDAGKEYAAYTTKKRPSTDA
Viridiplantae	Streptophyta	Streptophytina	Embryophyta	Glycine max	tr|C6T2R4|C6T2R4_SOYBN	Uncharacterized protein OS=Glycine max GN=GLYMA_17G151300 PE=2 SV=1	NDUFA11	MGSENKEAPGGELNNSSPSPSSSHAWKSRIVIPTLLAGVAGAGAGLISKHRRTLGLATVCSNYAVNFTIVTGCYCGAREFVAATRKTGPDDILNSAVAGFGTGALLGRLQGGQLGAIRYSVMFAVVGTTADFAILKLKDALRDHTKTIYQHIENSKKSGTWLKLPEWFPIQVLDEEALAAKRAQEEQFLQQRARIRSLREEES
Viridiplantae	Streptophyta	Streptophytina	Embryophyta	Glycine max	tr|C6SX98|C6SX98_SOYBN	Uncharacterized protein OS=Glycine max GN=GLYMA_19G145900 PE=2 SV=1	NDUFA11	MVDAAERRYLEDDDSSLMKTIKGATTGLVAGTIWGTVVATWYDVPRVERNVALPGLIRTFKMMGNYGLTFAAIGGVYIGVEQLVQNYRMKRDLVNGAVGGFVAGATILGYRGRSIKTALSAGSALAFTSAFLDFGDQTIKHDTGKEYAAYTTKKRPSTEA
Viridiplantae	Streptophyta	Streptophytina	Embryophyta	Glycine soja	tr|A0A0B2P1W6|A0A0B2P1W6_GLYSO	Uncharacterized protein OS=Glycine soja GN=glysoja_012969 PE=4 SV=1	NDUFA11	MGSENKEAPGGELNNSSPSPSSSHAWKSRIVIPTLLAGVAGAGAGLISKHRRTLGLATVCSNYAVNFTIVTGCYCGAREFVAATRKTGPDDILNSAVAGFGTGALLGRLQGGQLGAIRYSVMFAVVGTTADFAILKLKDALRDHTKTIYQHIENSKKSGTWLKLPEWFPIQVLDEEALAAKRAQEEQFLQQRARIRSLREEES
Viridiplantae	Streptophyta	Streptophytina	Embryophyta	Glycine soja	tr|A0A0B2R2X5|A0A0B2R2X5_GLYSO	Outer envelope pore protein 16-3, chloroplastic/mitochondrial OS=Glycine soja GN=glysoja_029327 PE=4 SV=1	NDUFA11	MVDAAERRYLEDDDSSLMKTIKGATTGLVAGTIWGTVVATWYDVPRVERNVALPGLIRTFKMMGNYGLTFAAIGGVYIGVEQLVQNYRMKRDLVNGAVGGFVAGATILGYRGRSIKTALSAGSALAFTSAFLDFGDQTIKHDTGKEYAAYTTKKRPSTEA
Viridiplantae	Streptophyta	Streptophytina	Embryophyta	Glycine soja	tr|A0A0B2PIN4|A0A0B2PIN4_GLYSO	Outer envelope pore protein 16-3, chloroplastic/mitochondrial OS=Glycine soja GN=glysoja_012710 PE=4 SV=1	NDUFA11	MVDAAERRYLEDDDSSLMKTIKGATTGLVAGTIWGTVVATWYDVPRVERNVALPGLIRTIRMMGNYGLTFAAIGGVYIGVEQLVQNYRMKRDLVNGAVGGFVAGATILGYRGRSIKTALSAGSALAFTSAFLDFGDQTLKHDAGKEYAAYTTKKRPSTDA
Viridiplantae	Streptophyta	Streptophytina	Embryophyta	Gossypium arboreum	tr|A0A0B0MF29|A0A0B0MF29_GOSAR	Outer envelope pore 16-3, chloroplastic/mitochondrial-like protein OS=Gossypium arboreum GN=F383_19261 PE=4 SV=1	NDUFA11	MAVDPSELRYYEDDDTPTMKTIKGATTGFVAGTIWGTVVATWYDVPRVERSVAIPGLVRTLKMMGNYGMTFAAIGGVYIGVEQLLQNYRMKRDFVNGAVGGFVAGASILGFKGRSISTAISAGSALAFTSAVIDAGGQTTRLDTGKEYYPYTTKKRPVES
Viridiplantae	Streptophyta	Streptophytina	Embryophyta	Gossypium raimondii	tr|A0A0D2Q9W7|A0A0D2Q9W7_GOSRA	Uncharacterized protein OS=Gossypium raimondii GN=B456_006G141500 PE=4 SV=1	NDUFA11	MDPSELRYYEDDDTPTMKTIKGATTGFVAGTIWGTVVATWYDVPRVERSVALPGLVRTLKMMGNYGMTFAAIGGVYIGVEQLLQNYRMKRSFVNGAVGGFVAGASILGFKGRSISTAISAGTALAVTSAVIDAGGQTTRIDTGKEYYPYTTKKRPADS
Viridiplantae	Streptophyta	Streptophytina	Embryophyta	Gossypium raimondii	tr|A0A0D2QH94|A0A0D2QH94_GOSRA	Uncharacterized protein OS=Gossypium raimondii GN=B456_002G225100 PE=4 SV=1	NDUFA11	MAADPSELRYYEDDDTPTMKTIKGATTGFVAGTIWGTVVATWYDVPRVERSVAIPGLVRTLKMMGNYGMTFAAIGGVYIGVEQLLQNYRMKRDFVNGAVGGFVAGASILGFKGRSISTAISAGSALAFTSAVIDAGGQTTRLDTGKEYYPYTTKKRPVES
Viridiplantae	Streptophyta	Streptophytina	Embryophyta	Gossypium raimondii	tr|A0A0D2PPN0|A0A0D2PPN0_GOSRA	Uncharacterized protein OS=Gossypium raimondii GN=B456_001G105200 PE=4 SV=1	NDUFA11	MASPNQQGDSPSPSSSTSVDWRRRILIPTILAGVAGGGVGLVSKHRKVYGLANISATYATNFAIVTGCYCGAREFVTATRKTGPDDLLNSAIAGFGTGAILGRLQGGQFGAYRYSLIFAVVGTAVDFAALKLRPKLHDFSESMFDKSSSLKLPEWSPIQVLDEEALAAKRAREEKLYGQRKALNKEES
Viridiplantae	Streptophyta	Streptophytina	Embryophyta	Hordeum vulgare var. distichum	tr|M0ZBR4|M0ZBR4_HORVD	Uncharacterized protein OS=Hordeum vulgare var. distichum PE=4 SV=1	NDUFA11	MEGSNLRAPVDDGLMSKTSKAAGIGLAAGSVWGLLVSMLHDGPKVGSNVKFPQLVRTGKVCGSYAGSLAVLGATYVGVEQSLEMLRKKK
Viridiplantae	Streptophyta	Streptophytina	Embryophyta	Jatropha curcas	tr|A0A067JYI6|A0A067JYI6_JATCU	Uncharacterized protein OS=Jatropha curcas GN=JCGZ_25515 PE=4 SV=1	NDUFA11	MDPSEIRYLEDDDTPIKKTIKGATMGLVAGTIWGTVVATWYDVPRVEKHVALPGLIRTVKMMGNYGATFAAIGGVYIGVEQLVQHYRMKRDFVNGAVGGFVAGASILGFKGRSISTAISAGAALAVTSAVIDAGGQTTRIDNGKEYYPYTTKKRSTAES
Viridiplantae	Streptophyta	Streptophytina	Embryophyta	Jatropha curcas	tr|A0A067K269|A0A067K269_JATCU	Uncharacterized protein OS=Jatropha curcas GN=JCGZ_17513 PE=4 SV=1	NDUFA11	MASGDSKPSQTVATNPPPPPPTSSSSFSENWKERMFIPTLLAGIAGAGVGLVSKHRKVHGLANISALYAANFAIVTGCYCGAREFVRVTRKSEPDDLINSAIAGFGSGALLGRLQGGQFGAYRYSIIFALVGTTVDFAAIKLRPSLRSFRESIYGDKEKKDGWFKLPEWSPIQVLDEEALAAKEAREKQLYNQRAFTKLSKEES
Viridiplantae	Streptophyta	Streptophytina	Embryophyta	Leersia perrieri	tr|A0A0D9W401|A0A0D9W401_9ORYZ	Uncharacterized protein OS=Leersia perrieri PE=4 SV=1	NDUFA11	MATPAGEPAGAATPEAAAPSPFSADWKERILVPAAVAGVVGAGFGLLSRHRVRLGAARATATYAANLFIVAGCYGGARELARDARASTLDDPMNSVVGGLASGAVLGRIQGGHFGAVKYAVTFAAVGTALDYAAVKLSPQLNVKWHALKEHFSGDKDWFKLPEWSPIQVLDEEALAKKRAREEKLFAQRALGKLSKEEP
Viridiplantae	Streptophyta	Streptophytina	Embryophyta	Leersia perrieri	tr|A0A0D9VK89|A0A0D9VK89_9ORYZ	Uncharacterized protein OS=Leersia perrieri PE=4 SV=1	NDUFA11	MGLEEDSAVTKTVKAAATGLAAGTIWGTVVATWHDVPRVERHVALPGLIRTLKMCGSYGATFAAVGGLYIGVEQLVQSQRKKRDFVNGAVGAFVAGATIFGYKGKSIPAALTAGSCLAFTSAVLDIGGNTTRVDNGKEYYPYTTEKKPAH
Viridiplantae	Streptophyta	Streptophytina	Embryophyta	Leersia perrieri	tr|A0A0D9XBZ3|A0A0D9XBZ3_9ORYZ	Uncharacterized protein OS=Leersia perrieri PE=4 SV=1	NDUFA11	MEVSNLRNLVDEEVVLKTGNAAGIGLAYGTVWGGIVSMIRDGPQVGSNVKYPELVRIGKVCGNYGASVALLGATYVGIEQSLEKYRKKKDYINGAVAGFAAGATVLGFRVRRLPTAILSGSALALTSVLLDVTGMKD
Viridiplantae	Streptophyta	Streptophytina	Embryophyta	Medicago truncatula	tr|A0A072TX76|A0A072TX76_MEDTR	Tim17/Tim22/Tim23/Pmp24 family protein OS=Medicago truncatula GN=MTR_8g012725 PE=4 SV=1	NDUFA11	MGSSENRENPDEVVNNTFHHSSSSSSRHDWKNRIFIPTLLAGVAGAGTGLLSKHRKSLGLANVAASYAANFAIVTGCYCGAREFVTATRKTGPEDLWSSAIAGFGSGALLGRLYGGQFGAIRYSVIFAVVGTTADFTILKLKDGWRDYSKTIYQDIENLKKNENWLRLPEWFPIKVLDEEELAAKRAQEEQFLAQRARIRSLRDKEDS
Viridiplantae	Streptophyta	Streptophytina	Embryophyta	Morus notabilis	tr|W9RMT8|W9RMT8_9ROSA	Uncharacterized protein OS=Morus notabilis GN=L484_007012 PE=4 SV=1	NDUFA11	MASGTPKTLEGEGPSQSPSSPPSPSSTSSDGWKERVFIPTLLAGIVGGGVGLVSKHRKVHGLADIAATYATNFAIVTGCYCGTREFVRVTRKSDPDDLFNSPIAGVFSGAILGRLQGGPAGAAKYSVIFAVAGTTLDFVINKLKASFRDISEEEKKNWFKLPDWSPIQVLDEEAQAKKEAREKQLYAERVLGKLNKEKS
Viridiplantae	Streptophyta	Streptophytina	Embryophyta	Morus notabilis	tr|W9SWA5|W9SWA5_9ROSA	Uncharacterized protein OS=Morus notabilis GN=L484_028046 PE=4 SV=1	NDUFA11	MVDPAERRYLEDEDTPVMKTIKGATMGLVSGTIFGTVVATWYDVPRVERSVALPGLIRTLKMMGNYGLTFAAIGGVYVGVEQLVQHYRMKRDFINGAVGGFVAGSTILGYKGRSLSTAISAGAALAVTSAVIDAGGQTTRIDTGKEYYPYTTKKRSSAES
Viridiplantae	Streptophyta	Streptophytina	Embryophyta	Musa acuminata subsp. malaccensis	tr|M0T4P8|M0T4P8_MUSAM	Uncharacterized protein OS=Musa acuminata subsp. malaccensis PE=4 SV=1	NDUFA11	MREMSSEERAADAPGSRPSDGWKGRIIVPTLLAGVVGGGAGLVSKHRKVLGTGTIAATYAADLAIVTGCYCGAREIARDARASEPDDLFNSVIGGIASGALLGRLQGGQLGAAKYAIIFAAAGTALDFTTIQLRPRFQSFKNTLTRIKNGNSSWSFPEWSPIQVLDEEALAAKRAREQQLYGKRTFDKLNKEE
Viridiplantae	Streptophyta	Streptophytina	Embryophyta	Musa acuminata subsp. malaccensis	tr|M0TZQ7|M0TZQ7_MUSAM	Uncharacterized protein OS=Musa acuminata subsp. malaccensis PE=4 SV=1	NDUFA11	MDQLDMGYLEDEDSPAMKTFKAATTGLVAGTIWGTIVATWHDVPRVERNVALPGLIRTLKLCGNYGLTFAAVGGLYIGVEQLVQKQRMKRDFINGAVGAFVAGATVYGFRGRNIQAALTGGSALAFTSAVLDIGGRTTRIDNGKVYAPVTIEKRPADS
Viridiplantae	Streptophyta	Streptophytina	Embryophyta	Oryza barthii	tr|A0A0D3FUW2|A0A0D3FUW2_9ORYZ	Uncharacterized protein OS=Oryza barthii PE=4 SV=1	NDUFA11	MLLCVVGAGFGLLSRHRVRLGAARATATYAANLAIVAGCYGGARELARDARASTPDDPMNSVVGGLASGAVLGRIQGGHFGAVKYAVTFAAAGTALDYAALKLRPQLNGKWHALKEHFSGGKGWFTLPEWSPIQVLDEEALAKKRAREEKLFAQRALGKLSKEEP
Viridiplantae	Streptophyta	Streptophytina	Embryophyta	Oryza barthii	tr|A0A0D3F9Q4|A0A0D3F9Q4_9ORYZ	Uncharacterized protein OS=Oryza barthii PE=4 SV=1	NDUFA11	MGLEEDTPVTKTVKAAATGLAAGTIWGTVVATWHDVPRVERHVALPGLIRTLKMCGSYGATFAAVGGLYIGVEQLVLSQRKKNDYVNGAVGAFVAGATIFGYRGRSIPSALIAGSCLAFTSAALDVGGNTTRVDNGKEYYPYTVENKPAH
Viridiplantae	Streptophyta	Streptophytina	Embryophyta	Oryza barthii	tr|A0A0D3H4J8|A0A0D3H4J8_9ORYZ	Uncharacterized protein OS=Oryza barthii PE=4 SV=1	NDUFA11	MELSNLRNPGLDEVVMKTGKAAGIGLASGTVWGGVVAMHFNGPHVGSNVKYPELVRIGKVSGNYAASFALLGATYVGIEQSLENCRKKDYINGAVAGFTAGATVLGFRARSLPTAVLSGCAIALTSVLLDVTGMKTTDEEAKTGKANH
Viridiplantae	Streptophyta	Streptophytina	Embryophyta	Oryza brachyantha	tr|J3LX36|J3LX36_ORYBR	Uncharacterized protein OS=Oryza brachyantha PE=4 SV=1	NDUFA11	MATPVGEHPGAETPEGSAPFSADWKERILVPAAVAGVVGAGFGLLSRHRARLGAARATATYAANLFIVAGCYGGARELARDARASTPDDPMNSVVGGLASGAVLGRIQGGHFGAVKYAVTFAAAGTAMDYAALKLSPQWHALKEQFSRDQDWFKLPEWSPIQVLDEEAMAKKRAREEKLFAQRAFGKLSKEEP
Viridiplantae	Streptophyta	Streptophytina	Embryophyta	Oryza brachyantha	tr|J3MW43|J3MW43_ORYBR	Uncharacterized protein OS=Oryza brachyantha PE=4 SV=1	NDUFA11	MESNLRNLVDEEVLRKTGKAAGIGLAAGTVWGGLVSMLIGGPQVSSNVKYPELVRTGKVCGNYAAGFALLGATYVGIEQSLENYRKKKDYINGAVAGFATGATVLGFRVRSLPTAVLSGSALALTSVLLDVTGMKTDETETAKEHH
Viridiplantae	Streptophyta	Streptophytina	Embryophyta	Oryza brachyantha	tr|J3LGH1|J3LGH1_ORYBR	Uncharacterized protein OS=Oryza brachyantha PE=4 SV=1	NDUFA11	MGLEEDTPVVKTVKATAMGLATGTIWGTVVATWHDVPRVERHVALPGLIRTLKMCGSYGATFAAVGGLYIGVEQLVESQRKKRDFVNGAVGAFVAGATIFGYRGRSIQSAIAAGSCLAFTSAVLDVGGNTTRVDNGKEYYPYTIEKKPAH
Viridiplantae	Streptophyta	Streptophytina	Embryophyta	Oryza glaberrima	tr|I1P3M2|I1P3M2_ORYGL	Uncharacterized protein OS=Oryza glaberrima PE=4 SV=1	NDUFA11	MGLEEDTPVTKTVKAAATGLAAGTIWGTVVATWHDVPRVERHVALPGLIRTLKMCGSYGATFAAVGGLYIGVEQLVLSQRKKNDYVNGAVGAFVAGATIFGYRGRSIPSALIAGSCLAFTSAALDVGGNTTRVDNGKEYYPYTVENKPAH
Viridiplantae	Streptophyta	Streptophytina	Embryophyta	Oryza glaberrima	tr|I1PKG6|I1PKG6_ORYGL	Uncharacterized protein OS=Oryza glaberrima PE=4 SV=1	NDUFA11	MATPASEPTGAGTPEPAAPFSADWKERILLPAAVAGVVGAGFGLLSRHRVRLGAARATATYAANLAIVAGCYGGARELARDARASTPDDPMNSVVGGLASGAVLGRIQGGHFGAVKYAVTFAAAGTALDYAALKLRPQLNGKWHALKEHFSGGKGWFTLPEWSPIQVLDEEALAKKRAREEKLFAQRALGKLSKEEP
Viridiplantae	Streptophyta	Streptophytina	Embryophyta	Oryza glaberrima	tr|I1QML1|I1QML1_ORYGL	Uncharacterized protein OS=Oryza glaberrima PE=4 SV=1	NDUFA11	MELSNLRNSGLDEVVMKTGKAAGIGLASGTVWGGVVAMHFNGPHVGSNVKYPELVRIGKVSGNYAASFALLGATYVGIEQSLENCRKKKDYINGAVAGFTAGATVLGFRARSLPTAVLSGCAIALTSVLLDVTGMKTTDEEAKTGKAHH
Viridiplantae	Streptophyta	Streptophytina	Embryophyta	Oryza glaberrima	tr|I1P639|I1P639_ORYGL	Uncharacterized protein OS=Oryza glaberrima PE=4 SV=1	NDUFA11	MATPASEPTGAGTPEPAAPFSADWKERILLPAAVAGVVGAGFGLLSRHRVRLGAARATATYAANLAIVAGCYGGARELARDARASTPDDPMNSVVGGLASGAVLGRIQGWGVGETVHLFKEVLGGIGQVSRMVLKSTT
Viridiplantae	Streptophyta	Streptophytina	Embryophyta	Oryza glumipatula	tr|A0A0E0B0P6|A0A0E0B0P6_9ORYZ	Uncharacterized protein OS=Oryza glumipatula PE=4 SV=1	NDUFA11	MELSNLRNPGLDEVVMKTGKAAGIGLASGTVWGGVVAMHFNGPHVGSNVKYPELVRIGKVSGNYAASFALLGATYVGIEQSLENCRKKKDYINGAVAGFTAGATVLGFRARSLPTAVLSGCAIALTSVLLDVTGMKTTDEEAKTGKAHH
Viridiplantae	Streptophyta	Streptophytina	Embryophyta	Oryza glumipatula	tr|A0A0D9ZJP8|A0A0D9ZJP8_9ORYZ	Uncharacterized protein OS=Oryza glumipatula PE=4 SV=1	NDUFA11	MATPASEPAGAGTPEPAAPFSADWKERILLPAAVAGVVGAGFGLLSRHRVRLGAARATATYAANLAIVAGCYGGARELARDARASTPDDPMNSVVGGLASGAVLGRIQGGHFGAVKYAVTFAAAGTALDYAALKLRPQLNGKWHALKEHFSGGKDWFTLPEWSPIQVLDEEALAKKRAREEKLFAQRALGKLSKEEP
Viridiplantae	Streptophyta	Streptophytina	Embryophyta	Oryza glumipatula	tr|A0A0D9YXF3|A0A0D9YXF3_9ORYZ	Uncharacterized protein OS=Oryza glumipatula PE=4 SV=1	NDUFA11	MGLEEDTPVTKTVKAAATGLAAGTIWGTVVATWHDVPRVERHVALPGLIRTLKMCGSYGATFAAVGGLYIGVEQLVLSQRKKNDYVNGAVGAFVAGATIFGYRGRSIPSALIAGSCLAFTSAALDVGGNTTRVDNGKEYYPYTVENKPAH
Viridiplantae	Streptophyta	Streptophytina	Embryophyta	Oryza punctata	tr|A0A0E0K4G2|A0A0E0K4G2_ORYPU	Uncharacterized protein OS=Oryza punctata PE=4 SV=1	NDUFA11	MGSDEDTPVMKTVKAAATGLAAGTIWGTVVATWHDVPRVERHVALPGLIRTLRMCGSYGATFAAVGGIYIGVEQLVQSQRKKSDYVNGAIGAFVAGATIFGYRGRSIPSALIAGSCLAFTSAALDIGGNTTRVDNGKEYYPYTVENKPAH
Viridiplantae	Streptophyta	Streptophytina	Embryophyta	Oryza punctata	tr|A0A0E0LZ71|A0A0E0LZ71_ORYPU	Uncharacterized protein OS=Oryza punctata PE=4 SV=1	NDUFA11	MELSNLRNPVFDEVVMKTGKAAGIGLASGTVWGGVVAMQFNGPHVGSNVKYPELARIGKVSGNYAASFALLGATYVGIEQSLENYRKKKDYINGAVAGFTAGATVLGFGARSLPTAVFSGCAVALTSVLLDVTGMKTTDEERKTGNAHHYSCN
Viridiplantae	Streptophyta	Streptophytina	Embryophyta	Oryza punctata	tr|A0A0E0KPI7|A0A0E0KPI7_ORYPU	Uncharacterized protein OS=Oryza punctata PE=4 SV=1	NDUFA11	MATPASDPTGAGTPEPAAPFSADWKERILLPAAVAGVVGAGFGLLSRHRARLGAARATATYAANLSIVAGCYGGARELARDARASTPDDPMNSVVGGLASGAVLGRIQGGHFGAVKYAVTFAAAGTALDYAALKLSPQLNGKWHALKEHFSGDKDWFTLPEWSPIQVLDEEALAKKRAREEKLFAQRALGKLSKEEP
Viridiplantae	Streptophyta	Streptophytina	Embryophyta	Oryza rufipogon	tr|A0A0E0P813|A0A0E0P813_ORYRU	Uncharacterized protein OS=Oryza rufipogon PE=4 SV=1	NDUFA11	MATPASEPAGAGTPEPAAPFSADWKERILLPAAVAGVVGAGFGLLSRHRARLGAARATATYAANLAIVAGCYGGARELARDARASTPDDPMNSVVGGLASGAVLGRLQGGHFGAVKYAVTFAAAGTALDYAALKLSPQINGKWHALKEHFSGDKDWFTLPEWSPIQVLDEEALAKKRAREEKLFAQRALSKLSKEEP
Viridiplantae	Streptophyta	Streptophytina	Embryophyta	Oryza rufipogon	tr|A0A0E0NK53|A0A0E0NK53_ORYRU	Uncharacterized protein OS=Oryza rufipogon PE=4 SV=1	NDUFA11	MGLEEDTPVTKTVKAAATGLAAGTIWGTVVATWHDVPRVERHVALPGLIRTLKMCGSYGATFAAVGGLYIGVEQLVLSQRKKNDYVNGAVGAFVAGATIFGYRGRSIPSALIAGSCLAFTSAALDVGGNTTRVDNGKEYYPYTVENKPAH
Viridiplantae	Streptophyta	Streptophytina	Embryophyta	Oryza rufipogon	tr|A0A0E0QP05|A0A0E0QP05_ORYRU	Uncharacterized protein OS=Oryza rufipogon PE=4 SV=1	NDUFA11	MELSNLRNSGLDEVVMKTGQAAGIGLASGTVWGGVVAMHFNGPHVGSNVKYPELVRIGKVSGNYAASFALLGATYVGIEQSLENCRKKKDYINGAVAGFTAGATVLGFRARSLPTAVLSGCAIALTSVLLDVTGMKTTDEEAKTGKAHH
Viridiplantae	Streptophyta	Streptophytina	Embryophyta	Oryza sativa subsp. indica	tr|A2YZA2|A2YZA2_ORYSI	Putative uncharacterized protein OS=Oryza sativa subsp. indica GN=OsI_30677 PE=4 SV=1	NDUFA11	MELSNLRNSGLDEVVMKTGKAAGIGLASGTVWGGVVAMHFNGPHVGSNVKYPELVRIGKVSGNYAASFALLGATYVGIEQSLENCRKKKDYINGAVAGFTAGATVLGFRARSLPTAVLSGCAIALTSVLLDVTGMKTTDEEAKTGKAHH
Viridiplantae	Streptophyta	Streptophytina	Embryophyta	Oryza sativa subsp. indica	tr|A2X8Y7|A2X8Y7_ORYSI	Putative uncharacterized protein OS=Oryza sativa subsp. indica GN=OsI_08700 PE=4 SV=1	NDUFA11	MGLEEDTPVTKTVKAAATGLAAGTIWGTVVATWHDVPRVERHVALPGLIRTLKMCGSYGATFAAVGGLYIGVEQLVLSQRKKNDYVNGAVGAFVAGATIFGYRGRSIPSALIAGSCLAFTSAALDVGGNTTRVDNGKEYYPYTVENKPAH
Viridiplantae	Streptophyta	Streptophytina	Embryophyta	Oryza sativa subsp. indica	tr|A2XSI2|A2XSI2_ORYSI	Putative uncharacterized protein OS=Oryza sativa subsp. indica GN=OsI_15570 PE=4 SV=1	NDUFA11	MATPASEPAGAGTPEPAAPFSADWKERILLPAAVAGVVGAGFGLLSRHRVRLGAARATATYAANLAIVAGCYGGARELARDARASTPDDPMNSVVGGLASGAVLGRIQGGHFGAVKYAVTFAAAGTALDYAALKLRPQLNGKWHALKEHFSGGKDWFTLPEWSPIQVLDEEALAKKRAREEKLFAQRALGKLSKEEP
Viridiplantae	Streptophyta	Streptophytina	Embryophyta	Oryza sativa subsp. indica	tr|B8AT04|B8AT04_ORYSI	Putative uncharacterized protein OS=Oryza sativa subsp. indica GN=OsI_15575 PE=4 SV=1	NDUFA11	MSTCVVGAGFGLLSRHRARLGAARATATYAANLAIVAGCYGGARELARDARASTPDDPMNSVVGGHFGAVKYAVTFAAAGTALDYAALKLSPQINGKWHALKEHFSGDKDWFTLPEWSPIQVLDEEALAKKRAREEKLFAQRALSKLSKEEP
Viridiplantae	Streptophyta	Streptophytina	Embryophyta	Oryza sativa subsp. japonica	tr|Q0J2Z3|Q0J2Z3_ORYSJ	Os09g0279300 protein OS=Oryza sativa subsp. japonica GN=Os09g0279300 PE=4 SV=1	NDUFA11	MELSNLRNSGLDEVVMKTGQAAGIGLASGTVWGGVVAMHFNGPHVGSNVKYPELVRIGKVSGNYAASFALLGATYVGIEQSLENCRKKDYINGAVAGFTAGATVLGFRARSLPTAVLSGCAIALTSVLLDVTGMKTTDEEAKTGKAHH
Viridiplantae	Streptophyta	Streptophytina	Embryophyta	Oryza sativa subsp. japonica	tr|Q7XMJ0|Q7XMJ0_ORYSJ	OSJNBb0006N15.9 protein OS=Oryza sativa subsp. japonica GN=Os04g0376100 PE=2 SV=2	NDUFA11	MATPASEPAGAGTPEPAAPFSADWKERILLPAAVAGVVGAGFGLLSRHRARLGAARATATYAANLAIVAGCYGGARELARDARASTPDDPMNSVVGGLASGAVLGRLQGGHFGAVKYAVTFAAAGTALDYAALKLSPQINGKWHALKEHFSGDKDWFTLPEWSPIQVLDEEALAKKRAREEKLFAQRALSKLSKEEP
Viridiplantae	Streptophyta	Streptophytina	Embryophyta	Oryza sativa subsp. japonica	tr|Q6ZGV9|Q6ZGV9_ORYSJ	Os02g0717300 protein OS=Oryza sativa subsp. japonica GN=Os02g0717300 PE=2 SV=1	NDUFA11	MGLEEDTPVTKTVKAAATGLAAGTIWGTVVATWHDVPRVERHVALPGLIRTLKMCGSYGATFAAVGGLYIGVEQLVLSQRKKNDYVNGAVGAFVAGATIFGYKGRSIPSALIAGSCLAFTSAALDVGGNTTRVDNGKEYYPYTVENKPAH
Viridiplantae	Streptophyta	Streptophytina	Embryophyta	Phaseolus angularis	tr|A0A0L9U7N3|A0A0L9U7N3_PHAAN	Uncharacterized protein OS=Phaseolus angularis GN=LR48_Vigan03g221700 PE=4 SV=1	NDUFA11	MVDAAERRYLEDEDTPLMKTIKGATTGLVAGTIWGTVVATWYDVPRVERSVALPGLMRTFKMMGNYGLTFAAIGGVYIGVEQLLQNYRMKRDLVNGAVGGFVAGATILGYKACPVTGFVVTGMSCDWTASGFRLSSLACPVTDFVVTGVPSYWAASGFRGCVQHHFDDLSALP
Viridiplantae	Streptophyta	Streptophytina	Embryophyta	Phaseolus angularis	tr|A0A0L9VTC2|A0A0L9VTC2_PHAAN	Uncharacterized protein OS=Phaseolus angularis GN=LR48_Vigan11g137000 PE=4 SV=1	NDUFA11	MGSKNEEASDEGPSNSPPSSSSSPSSHAWKTRIVIPTLLAGVAGAGIGLISKHRKTLGLANVCSSYAANFAIVTGCYCGAREFVAATRKTGPDDIWNSGLAGFGTGALLGRLQGGQLGAIRYSVVFAVVGTAADFTYLKSKDALRDYTKTIYQDIENSKNSGSWLKLPEWFPVQVLDEEALAAKRAQEEQFLQQRARIRNLKEEEP
Viridiplantae	Streptophyta	Streptophytina	Embryophyta	Phaseolus vulgaris	tr|V7ALJ0|V7ALJ0_PHAVU	Uncharacterized protein OS=Phaseolus vulgaris GN=PHAVU_010G021800g PE=4 SV=1	NDUFA11	MGSKNEEASDEGPINSPSSSSSHWTTRTVIPTVLAGVAGAGTGLISKHRKTLGLASVCSSYAVNFAIVTGCYSGAREFVAVTRKTGPDDLFNSALAGFGTGAILGRLQGGQRGALRYGVIFAVVGTAADFTFLKLKNAFRDQSKTIYQDIENSKKSGSWLKLPEWFPVRVLDEEALAAKRAQEEQFLQQRARIRSLKEEES
Viridiplantae	Streptophyta	Streptophytina	Embryophyta	Phaseolus vulgaris	tr|V7CY45|V7CY45_PHAVU	Uncharacterized protein OS=Phaseolus vulgaris GN=PHAVU_001G140800g PE=4 SV=1	NDUFA11	MVDAAERRYLEDEDTPLMKTIKGATTGLVAGTIWGTVVASWYDVPRVERSVALPGLIRTFKMMGNYGFTFAAIGGVYIGVEQLVQHYRMKRDLVNGAVGGFVAGATILGYKGRSIKSALSAGSALAFTSAYIDFGGQTLKHDEGKEYAAYTTKKRTSTEE
Viridiplantae	Streptophyta	Streptophytina	Embryophyta	Physcomitrella patens subsp. patens	tr|A9RQZ1|A9RQZ1_PHYPA	Predicted protein OS=Physcomitrella patens subsp. patens GN=PHYPADRAFT_118117 PE=4 SV=1	NDUFA11	MDPDELRNLGEYDTIAFRTASAAGSSGLAGMILGAITATWQDVPAVERNVAMPALRKTGRIMGNYGLTFAAIGGLFAFTDALASSIRGKKDVWNSALGGAAAGSVLGLRAGKLPVGIGAAAALAACAVIVDAGGQTVRTPTGREYLPYPRTNPDL
Viridiplantae	Streptophyta	Streptophytina	Embryophyta	Physcomitrella patens subsp. patens	tr|A9TTV2|A9TTV2_PHYPA	Predicted protein OS=Physcomitrella patens subsp. patens GN=PHYPADRAFT_150503 PE=4 SV=1	NDUFA11	MDPDELRNLGEYDTVAFRTASAAGSSGLVGMILGAITATWQDVPAVERNVALPALKKTGKIMGNYGLTFAAIGGLFAFTDAVAASIRGKKDIWNSALGGAAAGSVIGLRG
Viridiplantae	Streptophyta	Streptophytina	Embryophyta	Physcomitrella patens subsp. patens	tr|A9SEY9|A9SEY9_PHYPA	Predicted protein OS=Physcomitrella patens subsp. patens GN=PHYPADRAFT_233124 PE=4 SV=1	NDUFA11	MTVDGPGGRRWRREFDGRPMSPGGRPLDYRGSDGWGYRILSKSLAAGGFGAGAGLLVGAVRGQPALRLGLSVGTNFLIAASCFGAAQEISRELRAAEPENLIDAAVGGFASGALLGHFHGGRARTLPMGILFAVVGTGLQLGAAEYKEYRIRHFLNTLPSEPLIADANVEVPVVKEEETTEESSWKLPDWFPIQMLSAEQAAKRAAEQEKKRQKTVENLQIGELPLKQQKEDGKIELVKKFEEELACFIGWISSTIPRLIRAGFIYGSGDKCFRLSWFRSGHDDEVVHRRLLESFTTQESVLFSDVELLERIERGPEVHLKFY
Viridiplantae	Streptophyta	Streptophytina	Embryophyta	Populus trichocarpa	tr|B9GQL5|B9GQL5_POPTR	Mitochondrial import inner membrane translocase subunit Tim17/Tim22/Tim23 family protein OS=Populus trichocarpa GN=POPTR_0002s24740g PE=4 SV=1	NDUFA11	MGSSGMKPLEENAKAPPPPPPSSFSENWKERILIPTLLAGITGGGVGLVSKHRKVHGLANISTTYATNFSIVTGCYCGAREFVRVVRKSEPDDLVNSAVAGFGSGALLGRLQGGQFGAFRYSVIFAVVGTTVDFATIKLRPALSNFKESIFKEKEKKPGWLKLPEWSPIQVLDEEALAAKEAREKELYARSALGKLSKEES
Viridiplantae	Streptophyta	Streptophytina	Embryophyta	Populus trichocarpa	tr|B9N6X7|B9N6X7_POPTR	Mitochondrial import inner membrane translocase subunit Tim17/Tim22/Tim23 family protein OS=Populus trichocarpa GN=POPTR_0006s05840g PE=4 SV=1	NDUFA11	MDPSEMRYLEDDDTPMMKTIKGATMGLVSGTIWGTIVATWHDVPRVEKSVALPGLIRTIKMMGNHGVTFAAIGGVYIGVEQLVQHYRMKRDFINGAVGGFVAGSTILGFKGRNIKNAIAAGAALAVTSAIIDAGGQTTRMDTGKEYYPYTTKKRSAVEG
Viridiplantae	Streptophyta	Streptophytina	Embryophyta	Prunus persica	tr|M5VNP9|M5VNP9_PRUPE	Uncharacterized protein OS=Prunus persica GN=PRUPE_ppa011864mg PE=4 SV=1	NDUFA11	MASDDPKAIEAEPPSSSWKERIVFPTLLAGIVGGGAGLVSNHRKVVGLPTSCATYAANFAIVTACYCGAREYVSVTRKTGPDDLVNSAIAGFGTGAILGRLQGGRIGAVRYSIIFSVVGTTVDYATIKLRPVLKSYKESMLGSNDGKNAGSLKMPDWSPIKVLDEEALAAKQAREKQMYAQKAALGNLSKEES
Viridiplantae	Streptophyta	Streptophytina	Embryophyta	Prunus persica	tr|M5VRA9|M5VRA9_PRUPE	Uncharacterized protein OS=Prunus persica GN=PRUPE_ppa012593mg PE=4 SV=1	NDUFA11	MDSLDPAERRYLEDEDSPTMKTIKGATNGFVTGTIFGTIVATWYDVPRVERSVALPGLIRTLKMMGNYGITFAAIGGVYIGVEQIVQNYRMKRDFINGAVGGFVAGSTILGYKGKSISTAISAGAALAVTSSLIDAGGQTTRIDNGKEYYPYTTKKRSTADS
Viridiplantae	Streptophyta	Streptophytina	Embryophyta	Ricinus communis	tr|B9T3B8|B9T3B8_RICCO	Protein translocase, putative OS=Ricinus communis GN=RCOM_1750010 PE=4 SV=1	NDUFA11	MASKPLQGEATHPPPPPSSSSSFSENWKERILIPTILAGIGGGGVGLVSKHRQTHGLASISTAYATNFAIVTGCYCGAREFVRVSRKSEPDDLVNSAFAGFGTGALLGRLQGGQFGAFRYSIIFAVVGTTVDFATIKLKPKLRSFKQSLYGDKEKKGGWLKLPVWFPIQVLDEEALAAKEVREKQLYEQRMQRALGKLSKEES
Viridiplantae	Streptophyta	Streptophytina	Embryophyta	Ricinus communis	tr|B9T270|B9T270_RICCO	Protein translocase, putative OS=Ricinus communis GN=RCOM_0413450 PE=4 SV=1	NDUFA11	MDPSELRYLEDNDTPTMKTIKGATMGLAAGTLWGTIVATWHDVPRVEKHVALPGLIRTVKMMGNYGLTFAAIGGVYIGVEQLIQHFRMKRDFVNGTVGGFVAGASVIGFKGRSISTAMSAGAALAVTSALIDAGGQTTRIDNGKEYYPYTTKKRSTVEG
Viridiplantae	Streptophyta	Streptophytina	Embryophyta	Selaginella moellendorffii	tr|D8TB57|D8TB57_SELML	Putative uncharacterized protein OS=Selaginella moellendorffii GN=SELMODRAFT_448917 PE=4 SV=1	NDUFA11	MKINQCKIVDSLSTVALHIKGSNVVIQAFAIDENLEIVAFVSVLLSLWSVQFGFSSTASTSKAGTDQLKCCVKSPKAKRGMEEKINSGDGEEKRRAAFKHKTGGQGWAKRVLVGSSAATGIGATIGLIGGAAKGHPVRAFALPVTINFAIAGSFLSGMTEVTRAMLRTEPGSYTNTIGGGMISGIVLARLQGIAASPFSMGLLFAAVGTGCQFAANQWDEYRLKKFVDTLPDDAFPEEFRETRKEMVEEANKERSWPSWLPFRKLSEEEFQHKAELARRMKQERGSVDE
Viridiplantae	Streptophyta	Streptophytina	Embryophyta	Selaginella moellendorffii	tr|D8SW00|D8SW00_SELML	Putative uncharacterized protein OS=Selaginella moellendorffii GN=SELMODRAFT_426311 PE=4 SV=1	NDUFA11	MEEKINSGDGEEKRRAAFKHKTGGQGWAKRVLVGSSAATGIGATIGLIGGAAKGHPVRAFALPVTINFAIAGSFLSGMTEVTRAMLRTEPGSYTNTIGGGMISGIVLARLQGIAASPFSMGLLFAAVGTGCQFAANQWDEYRLKKFVDTLPDDAFPEEFRETRKEMVEEANKERSWPSWLPFRKLSEEEFQHKAELARRMKQERGSVDE
Viridiplantae	Streptophyta	Streptophytina	Embryophyta	Setaria italica	tr|K3YA78|K3YA78_SETIT	Uncharacterized protein OS=Setaria italica GN=SETIT_011120mg PE=4 SV=1	NDUFA11	MAASAGEAAGATTPEAPSPFSDDWKERIIFPAAGASVVGAAFGLLSRHRARLGAARAAVTYAANLAIVAGCYGGARELARDARATRPDDPMNSVVGGLASGAVLGRIQGGHFGAVKYAVTFAAAGTAMDYAALKLAPEWHAWKEQLSEKKDWFTLPEWSPIQVLDEEALAKKKAREEKLFAQRALGKLDKEDS
Viridiplantae	Streptophyta	Streptophytina	Embryophyta	Setaria italica	tr|K4A398|K4A398_SETIT	Uncharacterized protein OS=Setaria italica GN=SETIT_033351mg PE=4 SV=1	NDUFA11	LIFLRRKPSLASPSGGLEERGKPRRGRTRAPQAKRGRQGRLPGSASPPTRRARHPPGSSRPVRPTGRHSPLGSMEDSNLRGLVGEEIVMETGKAAGIGLAAGSVWGALFSMLHDGPQVGSNIKYPQLIRTGKVCGHYAANFAVIGATYVGVEQALEKYRMKKDIFNGVAAGFATGAAMGFRVGSSRTAVLSGSALALTSVLLDVTGMRTTNEEKKGHH
Viridiplantae	Streptophyta	Streptophytina	Embryophyta	Solanum lycopersicum	tr|K4D2B1|K4D2B1_SOLLC	Uncharacterized protein OS=Solanum lycopersicum PE=4 SV=1	NDUFA11	MCVVYWAEISILIHWINILPTLHKPSSSLPSLFTKIAKQISAISSLSKIMDEAAELRYYEEEDTAGMKTLKGATSGLVAGTLWGAIIATWHDVPRVERNVALPGLIRTLKMMGNHGLTFAAIGGVYIGVEQLVQNYRVKRDFINGAVGGFVAGASVLGYKGRSIPTALSAGAALAVTSGIIDGLGATTRTDNGKEYYPYTTKKRVVAE
Viridiplantae	Streptophyta	Streptophytina	Embryophyta	Solanum lycopersicum	tr|K4C3G1|K4C3G1_SOLLC	Uncharacterized protein OS=Solanum lycopersicum PE=4 SV=1	NDUFA11	MDSMRKSDSEEQVSSASSSSSDWKERFLFPTLLAGVAGGGAGLVSKHRKVHGLANICATYATNFAIVTACYCGAREFVRASRTGKPDDLLNSAIGGFGSGAILGRLQGGQLGAVRYSVMFAVVGTTVDYATIRVKPALRSYYDSLVNKKDDWLKLPEWSPIQVLDEEALAAKRAREEELYRSVHNLKKES
Viridiplantae	Streptophyta	Streptophytina	Embryophyta	Solanum tuberosum	tr|M1BZR1|M1BZR1_SOLTU	Uncharacterized protein OS=Solanum tuberosum GN=PGSC0003DMG400022033 PE=4 SV=1	NDUFA11	MDSMRKSNSEEQISSSSSPSSDWKERFLLPTFLAGVVGGGAGMVSKHRKVHGLANICATYATNFAIVTACYCGAREFVRASRTGKPDDLLNSAIGGFGSGAILGRLQGGQLGAVRYSVMFAVVGTTVDYATIRVKPALRSYYDSLVNKKDDWLKLPEWSPIQVLDEEALAAKHAREEELYRSVHNLKKES
Viridiplantae	Streptophyta	Streptophytina	Embryophyta	Solanum tuberosum	tr|M1ATB8|M1ATB8_SOLTU	Uncharacterized protein OS=Solanum tuberosum GN=PGSC0003DMG400011432 PE=4 SV=1	NDUFA11	MDEAAELRYYEEEDSPGMKTLKGATSGLVAGTLWGAIIATWHDVPRVERNVALPGLIRTLKMMGNHGLTFAAIGGVYIGVEQLVQNYRVKRDFINGAVGGFVAGASVLGYKGRSIPTALSAGAALAVTSGIIDGLGATTRTDNGKEYYPYTTKKRVVAE
Viridiplantae	Streptophyta	Streptophytina	Embryophyta	Sorghum bicolor	tr|C5X859|C5X859_SORBI	Putative uncharacterized protein Sb02g018630 OS=Sorghum bicolor GN=Sb02g018630 PE=4 SV=1	NDUFA11	MEGSNLKGLVDDEIVMKTGKAAGIGLAFGGVFGALNSMLHDGPQVGSNVKYPQLIRTTKVCGHYAANLAVVGATFVGVEQALARYRMKKDIINGAAAGFAAGAVLGFRVRSFRTAFFSGSALALTSVLLDVTGMKITDEEEKGNH
Viridiplantae	Streptophyta	Streptophytina	Embryophyta	Sorghum bicolor	tr|C5YDW4|C5YDW4_SORBI	Putative uncharacterized protein Sb06g009810 OS=Sorghum bicolor GN=Sb06g009810 PE=4 SV=1	NDUFA11	MAAPTDEAAGSGTPGTTDPLLADWRERIIIPAVAAGVVGAAFGLLSRHRARLGAARAAVTYAANLAIVAGCYGGARELARDARATTPNDPMNSVVGGLASGAVLGRIQGGHFGAVKYAVTFAAAGTALDYAALKYAPEWHALKEHLSGKKDWFTLPEWSPIQVLDEEALAKKKAREEKLFAQRALGKLDKEDP
Viridiplantae	Streptophyta	Streptophytina	Embryophyta	Sorghum bicolor	tr|C5XZV8|C5XZV8_SORBI	Putative uncharacterized protein Sb04g029860 OS=Sorghum bicolor GN=Sb04g029860 PE=4 SV=1	NDUFA11	MEEDSPLTKTVKGAVTGLAAGTIWGTVVATWYDVPRVERHVALPGLIRTLKMCGTYGATFATIGGLYIGVEQLVQSQRKKRDFVNGAVGAFVAGASVCGYRGKSIQSALIGGSCLAFTSAVLDIGGNTTRVDNGKEYYAYTTEKKPAN
Viridiplantae	Streptophyta	Streptophytina	Embryophyta	Spinacia oleracea	tr|A0A0K9R137|A0A0K9R137_SPIOL	Uncharacterized protein OS=Spinacia oleracea GN=SOVF_124340 PE=4 SV=1	NDUFA11	MDSISPAERRYFEDDDTPMMKVIKGTTSGLAAGTIFGTVVATWYDVPRVERQVALPGLIRTLKMMGNYGLTFAAIGGIYIGAEQLVQHYRAKRDFVNGAVGGFVAGAAVLGSKGRSIPTAISAGAALAVTSALIDVGGQTTRVDNGKEYYPYTVKKRPAPTE
Viridiplantae	Streptophyta	Streptophytina	Embryophyta	Spinacia oleracea	tr|A0A0K9RWN5|A0A0K9RWN5_SPIOL	Uncharacterized protein OS=Spinacia oleracea GN=SOVF_025740 PE=4 SV=1	NDUFA11	MANSSSSSSSSSSSSSSAAVVAKTPDVEAPPSTPSSSDGWMERIFYPTLLGGIVGGAVGAASKYRKVHGLANVSATYATNLAIVAGCYCGAREFARVTRKSEPDDLVNSAIGGFCSGALLGRLQGGQRGAIRYSFMFAIAGTAVDFTTLKLQPIVKSYYDSLLSSDLKLPEWLPIQILDEEALAAKRAREEELRARAVAIRGKES
Viridiplantae	Streptophyta	Streptophytina	Embryophyta	Theobroma cacao	tr|A0A061EYE5|A0A061EYE5_THECC	Mitochondrial import inner membrane translocase subunit Tim17/Tim22/Tim23 family protein OS=Theobroma cacao GN=TCM_024869 PE=4 SV=1	NDUFA11	MDPSDLRYYEDDDLPMLKTIKGATTGLVAGTIWGTIVATWYDVPRVERSVALPGLVRTLKMMGNHGITFAAIGGVYIGVEQLLQNYRMKRDFVNGAVGGFVAGASILGFKGRSISTAIAAGTALAVTSAVIDAGGQTTRIDTGKEYYPYTTKKRPTADS
Viridiplantae	Streptophyta	Streptophytina	Embryophyta	Theobroma cacao	tr|A0A061DM19|A0A061DM19_THECC	Mitochondrial import inner membrane translocase subunit Tim17/Tim22/Tim23 family protein, putative OS=Theobroma cacao GN=TCM_002837 PE=4 SV=1	NDUFA11	MASTTRQGESSSSSSSEDWRHRILIPTILAGVAGGGVGLVSKHRKVHGLANISATYAANFAIVTGCYCEIEVPWVFGFLGLDKYFKGIGWSIILRLTQLLSYMKVLDFVLADDFGACEFVRVTRKTGPDDLMNSAIAGFGTGALLGRLQVCIANPGGQLGAYRYSIIFAAVGTAADFAALKLRPKLCNLSESMFDKNSGVLKLPEWSPIQVLDEEALAAKQAREEKLLAQRALGKLSKEES
Viridiplantae	Streptophyta	Streptophytina	Embryophyta	Triticum aestivum	tr|W5F800|W5F800_WHEAT	Uncharacterized protein OS=Triticum aestivum PE=4 SV=1	NDUFA11	MEGSSLRGPVDDGLILKTGKGAGIGLAAGSVWGLLVSMLHDGPKVGSNVKYPELVRTGKVCGGYAGTLAILGATYVGVEQSLERVRGKKDIINGAVAGFAAGATMGFRAGRLRTLIVSGSALALTSVLLDVTGMRTTEEEGKVHH
Viridiplantae	Streptophyta	Streptophytina	Embryophyta	Triticum aestivum	tr|W5EYL0|W5EYL0_WHEAT	Uncharacterized protein OS=Triticum aestivum PE=4 SV=1	NDUFA11	MEGSSLRAPVDDGLILKTSKGAGIGLAAGSVWGLLVSMLHNGPKVGSNVKYPELVRTGKVCRSYAGTLAILGATYVGVEQSLERVRGKKDIINGAVAGFAAGATMGFRAGRLRTLLVSGSALALTSVLLDVTGMRTTEEEEKAENH
Viridiplantae	Streptophyta	Streptophytina	Embryophyta	Triticum aestivum	tr|W5BU28|W5BU28_WHEAT	Uncharacterized protein OS=Triticum aestivum PE=4 SV=1	NDUFA11	MSTPAGDGEDPGAGTPEAAAPFSADWKERILVPVVAAGVAGAGFGLLSRHRARLGPIRAAATYAANLSIVAGCYGGARELARDARATTPDDLMNSVVGGLASGAVLGRIQGGHFGAVKYAVTLAVAGTALDYAAMKLSPQWHDWKEHLFVDTKDWFTVPEWSPIQVLDEEALAKKREREELLFAQRALGKVSKEEP
Viridiplantae	Streptophyta	Streptophytina	Embryophyta	Triticum aestivum	tr|W5G0J8|W5G0J8_WHEAT	Uncharacterized protein OS=Triticum aestivum PE=4 SV=1	NDUFA11	MEGSNLRVPVDDGLILKTSKGAGTGLTAGSVWGLLVSMLHDGPKVGSNVKYPELVRTGKVCRSYAGTLAILGATYVGVEQSLERVRGKKDIINGAVAGFAAGATMGFREFKIVNFPVF
Viridiplantae	Streptophyta	Streptophytina	Embryophyta	Triticum aestivum	tr|W5GZB4|W5GZB4_WHEAT	Uncharacterized protein OS=Triticum aestivum PE=4 SV=1	NDUFA11	MEDDSPATKTVKGAVTGLAAGTIWGTIVATWYDVPRVERHVALPGLVRTLKMCGSYGVTFAAVGGLYIGVEQIVQSQRKKRDFVNGAIGAFVSGATVYGYRG
Viridiplantae	Streptophyta	Streptophytina	Embryophyta	Triticum aestivum	tr|W5G893|W5G893_WHEAT	Uncharacterized protein OS=Triticum aestivum PE=4 SV=1	NDUFA11	MEDDSPATKTVKGAVTGLAAGTIWGTIVATWYDVPRVERHVALPGLVRTLKMCGSYGVTFAAVGGLYIGVEQIVQSQRKKRDFVNGAIGAFVSGATVYGYRGKSIKSALIGGSSLAFTSAILDVGGNTTRVDNGKAYHAYTTEKKPEPAH
Viridiplantae	Streptophyta	Streptophytina	Embryophyta	Triticum urartu	tr|T1MR36|T1MR36_TRIUA	Uncharacterized protein OS=Triticum urartu PE=4 SV=1	NDUFA11	DPLSRFHPPTPPPFRPRNPNHFSASASAPPAHAAQGVGKGAMEDDSPATKTVKGAVTGLAAGTIWGTIVATWYDVPRVERHVALPGLVRTLKMCGSYGVTFAAVGGLYIGVEQIVLSQRKKRDFVNGAIGAFVSGATVYGYRGKSIKSALIGGSSLAFTSAILDVGGNTTRVDNGKAYHAYTTEKKPEPAH
Viridiplantae	Streptophyta	Streptophytina	Embryophyta	Triticum urartu	tr|M7Z8Y9|M7Z8Y9_TRIUA	Uncharacterized protein OS=Triticum urartu GN=TRIUR3_14174 PE=4 SV=1	NDUFA11	MSTPAGDGVVGAGFGLVSRHRARLGPIRAAATYAANLSIVAGCYGGARELARDARATTPDDLMNSVVGGLASGAVLGRIQGGHFGAVKYAVTLAVAGTALDYAAMKLSPQWRDWKEHLSVDTKDWFTVPEWSPIQVLDEEALAKKREREELLFAQRALGKVSKEEP
Viridiplantae	Streptophyta	Streptophytina	Embryophyta	Triticum urartu	tr|T1MZH0|T1MZH0_TRIUA	Uncharacterized protein OS=Triticum urartu PE=4 SV=1	NDUFA11	MEGSSLRAPVDDGLILKTSKGAGIGLAAGSVWGLLVSMLHDGPKVGSNVKYPELVRTGKVCRSYAGTLAILGATYVAVEQSLERVRGKKDIINGAVAGFAAGATMGFRAGRLRTLLVSGSALALTSVLLDVTGMRTTEEEEK
Viridiplantae	Streptophyta	Streptophytina	Embryophyta	Vitis vinifera	tr|D7TFY7|D7TFY7_VITVI	Putative uncharacterized protein OS=Vitis vinifera GN=VIT_00s0184g00020 PE=4 SV=1	NDUFA11	MASNEKNLESSSSSDSSSSSEFWKERFFIPTLLAGIVGGGTGLVSKYRKVHGLANISATYAANFAIVTGCYCGAREFVRRNRGTGPDDLISSAVGGFGSGAILGCLQGGRAGAVRYSVMFAVAGTSVDFAILKLKPVWKNFSESISQKSEDWLKLPEWSPIQVLDEEALAAKKAREQKLYGQRSLGSLNKEES
Viridiplantae	Streptophyta	Streptophytina	Embryophyta	Vitis vinifera	tr|F6HLK8|F6HLK8_VITVI	Putative uncharacterized protein OS=Vitis vinifera GN=VIT_08s0007g06230 PE=4 SV=1	NDUFA11	MIQTIRSNFFCLFLPSQRRVMDPSELRYLEDEDTSTMKVIKGATSGLVIGTIWGTIVASWHDVPRVEKHVALPGLIRTLKMMGSYGMTFAAIGGVYMGVEQLLENYRMKRDLYNGAVGGFVAGATILGYKGRSINTAMKAGATLAATSAFIDSGGRTARVDNGKEYFAYTTKKKSTIE
Viridiplantae	Streptophyta	Streptophytina	Embryophyta	Zea mays	tr|B4FFR3|B4FFR3_MAIZE	Protein translocase/ protein transporter OS=Zea mays GN=LOC100280772 PE=2 SV=1	NDUFA11	MEDDSPLTKTMKGAVTGLAAGTIWGTVVATWYDVPRVERHVALPGLIRTLKMCGTYGATFATIGGLYIGVEQLVQSQRKKRDFVNGAVGAFVAGASVCGYRGKSIQSALIGGSCLAFTSAVLDIGGNTTRVDNGKEYYAYTTEKKPAN
Viridiplantae	Streptophyta	Streptophytina	Embryophyta	Zea mays	tr|A0A096RBM0|A0A096RBM0_MAIZE	Uncharacterized protein OS=Zea mays GN=Zm.9523 PE=4 SV=1	NDUFA11	MEGSNLKGLVDDEIVVKTGKAAGIGLAFGSVYGALHSMLFDGPQVGNNVKYPQLIRTTKVCGHYAASLAVFGATFVGVEQALARYRMKKDIINGAVAGFAAGASLGFSAGSFRAAFFSGSAVALTSVVLDVTGTKTTDEEEKGQH
Viridiplantae	Streptophyta	Streptophytina	Embryophyta	Zostera marina	tr|A0A0K9PVE0|A0A0K9PVE0_ZOSMR	Outer envelope pore protein 16-3, chloroplastic/mitochondrial OS=Zostera marina GN=ZOSMA_16G01800 PE=4 SV=1	NDUFA11	MEPAEMRYLEDDTTPTMKTIKGATSGLVAGTIWGTIVATWHDVPRVERNVSMPGLIRTVKMMGSYGLTFGAIGGVYIGVEQIVENYRQKRDFVNGAVGGFVAGATILGYKGRSIPMALSAGAALAFTSAFIDVGQQSTRIDTGRENSAYTVKHRPSTS
Viridiplantae	Streptophyta	Streptophytina	Embryophyta	Zostera marina	tr|A0A0K9NW12|A0A0K9NW12_ZOSMR	Mitochondrial import inner membrane translocase subunit Tim17/Tim22/Tim23family protein OS=Zostera marina GN=ZOSMA_56G00690 PE=4 SV=1	NDUFA11	MGSESTVSSPSPRKSPPSSSSSQRSYSGWNERILIPTAIAGVVGAGIGLVSKHRKVIGVANICTEYATNLAVVAGCYCGTREFISVSRYSRPDDILNSVAAGIMSGAILGQIQGGQLGAARYAVLFAAAGTAMDYATIRLKPVVMQKYRDFSIPEFSLPEWSPIQILDEEALAAKRAREKQLHTRVLGNDVNNKES
Opisthokonta	Fungi	Dikarya	Ascomycota	Fusarium oxysporum f. sp. cubense	tr|N1RPR0|N1RPR0_FUSC4	NADH-ubiquinone oxidoreductase 21.3 kDa subunit OS=Fusarium oxysporum f. sp. cubense (strain race 4) GN=FOC4_g10013042 PE=4 SV=1	NDUFA11	MEHPSSANWKAHKKAENLFKPHDVLDDTAKAGVIGALSGLFLSSVKNAMAKNNVGILSVFTRGAHIIGIGAAAPAAYVFVSRSSMNLREKDDAFSAALGGFALGSVLGLPTRRMPVVMGLGGGLAIFQGMFHYLGGRYDSFKREDDEFERKEIIRRSTRLPIEQTISEIGEGRGIRPPGYEERRAERLSEKYGVEINPIKATVEAAAPAAYVFVSRSSMNLREKDDAFSAALGGFALGSVLGLPTRRMPVVMGLGGGLAIFQGMFHYLGGRYDSFKREDDEFERKEIIRRSTRLPIEQTISEIGEGRGIRPPGYEERRAERLSEKYGVEINPIKATVEGSQ
Alveolata	Ciliophora	Intramacronucleata	Oligohymenophorea	Ichthyophthirius multifiliis	tr|G0R3M5|G0R3M5_ICHMG	Mitochondrial import inner membrane translocase subunit Tim17 family protein, putative (Fragment) OS=Ichthyophthirius multifiliis (strain G5) GN=IMG5_186420 PE=4 SV=1	nogroup	RYQKNIWNCQEFCSFWFFFSVFECQVEKLRIRDDSINGFYAGAFTSMIISLNLMRGRGLIWAGFSGGLMGMVFYQFQFIFGH
Alveolata	Ciliophora	Intramacronucleata	Oligohymenophorea	Paramecium tetraurelia	tr|A0E768|A0E768_PARTE	Uncharacterized protein OS=Paramecium tetraurelia GN=GSPATT00023863001 PE=4 SV=1	nogroup	MAQEPNPFKHVTFMDTNCAAKAAMVTVAGGAMGFLMALFMNAVEMRDMDYGRTKQSTRYVLRRDINKMFGMAKGFAIFGAFYSIFECQLEKLRIRDDATNSFLSCMFSSMVLAAESVGWKGLMMSGLGGGMFGGVIL
Alveolata	Ciliophora	Intramacronucleata	Oligohymenophorea	Paramecium tetraurelia	tr|A0BZ17|A0BZ17_PARTE	Uncharacterized protein OS=Paramecium tetraurelia GN=GSPATT00033637001 PE=4 SV=1	nogroup	MAQEPNPFSNNIQYYQEHVTFMDTNCAAKAGMVTVAGGAMGFLMALFMNAVEMRDMDYGRTKQSTRYVLRRDINKMFGMAKGFAIFGAFYSIFECQLEKLRIRDDATNSFLSCMFSSMVLAAESVGWKGLMMSGLGGGMFGGVMYYVQIKFMNH
Alveolata	Ciliophora	Intramacronucleata	Oligohymenophorea	Pseudocohnilembus persalinus	tr|A0A0V0QAF3|A0A0V0QAF3_PSEPJ	Uncharacterized protein OS=Pseudocohnilembus persalinus GN=PPERSA_07396 PE=4 SV=1	nogroup	METNWILKSVVSFGAGGVMGLVMGLFMNAMESGRQFDVPGVKQPSTKMLLRKDARRILGQARGFALFGFFFSAFETNICQMRGRDDQWNDFWGCGLTSIILAIGTVQSIKGYLSTFAIGGLFGGAMYHVNLFG
Alveolata	Ciliophora	Intramacronucleata	Oligohymenophorea	Tetrahymena thermophila	tr|I7ME22|I7ME22_TETTS	Import inner membrane translocase protein OS=Tetrahymena thermophila (strain SB210) GN=TTHERM_00405540 PE=4 SV=1	nogroup	MSSSLQFGQDYKQNVLQQAYQLPTKFDQNYLKPIKLNNGAKLTNPYKRVTGIENNCALKAAFAAGGGWVMGFGMAMFMNAVEMRDIEQIGSGRVSTKMTIAKDLRKIKGTARSLAIFGTFFSVFECQVEKLRIRDDPINGFYSGACTSMIISMNLLRGKSLLWAGFTGGIMGIGFYYIGFLMMH
Amoebozoa	Mycetozoa	Dictyosteliida	Dictyostelium	Dictyostelium fasciculatum	tr|F4PRX3|F4PRX3_DICFS	Putative uncharacterized protein OS=Dictyostelium fasciculatum (strain SH3) GN=DFA_01293 PE=4 SV=1	nogroup	MTNNKQEEEGRTKILVDSEELKALTQERDVEHQRVHYLLFHKFESITDTLIKGAAVGAGVGVAVGLLTPLAIRNTDRVTSLLKSVVNFSFIGVVYQGTSYALDRSIAVQPVANSFISGGVSCAAASMILTGGAASGLRGGFIGSLMFGAATLTKRFINHDNTRTLRDDKDKLGEIKYILSRHVINLSPEEKTLLHQLSSTVHKHHHKSTASPTNNNNKKEEEEDSK
Amoebozoa	Mycetozoa	Dictyosteliida	Polysphondylium	Polysphondylium pallidum	tr|D3BGL0|D3BGL0_POLPA	Uncharacterized protein OS=Polysphondylium pallidum GN=PPL_07662 PE=4 SV=1	nogroup	MSSDNNINNNTNNNNNNGNNITITQKKAMDRVFEILHPQHETIGDYTWKGAKFGLVTGVAMGLAIPVFFKNTDRVSSLLKSVINMTFIGTSYQATSYFLDHRMFIPGISNALASGAVSCGITSGLLGGMRQAPVGAFAGSVIAGTGHLVYRAFIAKNPAPGAPGSQLAKAKELTDLINKNNLKLSPIDTSLYNRLVEEVSRPEQQTATEYLKSLSPFREIAPNERTDRIARRSGGQLEVPGAIVSQQQQQQQSSNQSQASTTSNSSNTPRQQ
Euglenozoa	Kinetoplastida	Bodonidae	Bodo	Bodo saltans	tr|A0A0S4J844|A0A0S4J844_BODSA	Uncharacterized protein OS=Bodo saltans GN=BSAL_92090c PE=4 SV=1	nogroup	MRKVLETSCVQRFFLMPWYTISPFRTGNDEVFQQIESNQTIYDSLGKELPENPYTVELAKYYEWRWRRGMIQSVLPVTCVGAVIGAALGYRNSRLEGRYVGRMKVWMRYFATGGSVGLTCAAVHHLLIVRNNYEEKFFYPMMAGASGSTIVTILSQSGTITVGFMAGAMIGSLYSAVCWCSRWYERRRLNFFLESQRTMQVPVHKISPELQPMYRAFLFDNRPIEEATDARRKAALLARTGDDMRLDAEAFLNNMMPEVYDWVNFPDWWPLKYPLQSEEQNLLVSRQRDEEVMRRKNKVLHMDDGAFLRRRMRAAEYRD
Euglenozoa	Kinetoplastida	Trypanosomatidae	Leishmaniinae	Leishmania braziliensis	tr|A4HAS3|A4HAS3_LEIBR	Contig, possible fusion of chromosomes 20 and 34 OS=Leishmania braziliensis GN=LBRM_20_1610 PE=4 SV=1	nogroup	MSLWPFRTGNDDRFQTTSGPSGTEDIYTTLRQGALPPHRYGVEVDNYLEWRWRRGFVQSVFPVSCYGAVAGFCVGFRQSRVEGRYVGRYRIMWRYTSTFAAVGLLTSAFHHLLVVRNHYHDKFYYPVVAGTGGAAVLSLASQMGTLGQGMFVGAFLGMLYGLGCYGMTYYHRRHLQIFLHEQQLRQVPVHKVSPELQPMYRAFLYDNRPLEEADKKHRETVALSRSIDDTRLDAQTFMSNMTPEVFEWVNFPDWWPLKWPMQTEEEQMLLERQRNEEVERRKNVFLETEDAGLLKRKNRAKRYRDG
Euglenozoa	Kinetoplastida	Trypanosomatidae	Leishmaniinae	Leishmania infantum	tr|A4IAM4|A4IAM4_LEIIN	Uncharacterized protein OS=Leishmania infantum GN=LINJ_34_1870 PE=4 SV=1	nogroup	MSLWPFRTGNDDRFQTSSGPSGADDIYATMRQGGLPPHSYGVEVDSYLEWRWRRGFLQSVFPVTCYGAVAGFCVGFRQSRIEGRYVGRYRIMWRYTSTFAAVGLLTSAFHHLLVVRNRYHDKFYYPIVAGTAGAVVLSLASQMGTIGQSMFVGAFLGVLYGLGCYGTTYYHRRRLRVFLHEQRVRQVPIHKVSPELQPMYRAFLYDNRPLEEEDKKSREAVTLSRSVDDTRLDAHTFMSNMTPEVFDWVNFPDWWPLKWPMQTEEEQMLLERQRNEEIERRKNTFLETEDAGLLKRKNRAKKYRDL
Euglenozoa	Kinetoplastida	Trypanosomatidae	Leishmaniinae	Leishmania major	tr|Q4Q2Y9|Q4Q2Y9_LEIMA	Uncharacterized protein OS=Leishmania major GN=LMJF_34_2120 PE=4 SV=1	nogroup	MSLWPFRTGNDDRFQTSSGPSGADDIYATMREGGLPPHSYGVEVDSYLEWRWRRGFLQSVFPVTCYGAVAGFCVGFRQSRIEGRYVGRYRIMWRYTSTFAAVGLLTSAFHHLLVVRNRYHDKFYYPVVAGTAGAVVLSLASQMGTIGQGMFVGAFLGILYGLGCYGVTYYHRRRLRVFLHEQRVRQVPIHKVSPELQPMYRAFLYDNRPLEEEDKKSREAVTLSRSVDDTRLDAHTFMSNMTPEVFDWVNFPDWWPLKWPMQTEEEQMLLERQRNEEIERRKNTFLETEDAGLLKRKNRAKRYRDL
Euglenozoa	Kinetoplastida	Trypanosomatidae	Leishmaniinae	Leptomonas pyrrhocoris	tr|A0A0M9G4S1|A0A0M9G4S1_9TRYP	Uncharacterized protein OS=Leptomonas pyrrhocoris GN=ABB37_03365 PE=4 SV=1	nogroup	MSLWPFRTGNDDRFQSSSRAASDKEDIYAAVRHGGLPPHRYGIEVNNYLEWRWRRGFLQSVFPVACYGALAGFCVGFRQSRVEGRYIGRYRIMWRYTSTFAAVGLLTSAFHQLLVMRNQYHDKFYYPIVAGTAGAVVLTLVSQMGSFGQGVFAGSFVGVLYGLGCYGMNYYHRRRLRTFLHEQQMNQVPIHKVSPELQPMYRAFLYDYRPMEEEDKRTREAVTLSRSADDTRLDARTFMSNMTPEVYDWVNFPDWWPLKFPTQTEEEQMLLERQRDEEVERRKVVFLETEDAGLLKRKNRAKQYRDR
Euglenozoa	Kinetoplastida	Trypanosomatidae	Leishmaniinae	Leptomonas seymouri	tr|A0A0N0P8X7|A0A0N0P8X7_LEPSE	Uncharacterized protein OS=Leptomonas seymouri GN=ABL78_0389 PE=4 SV=1	nogroup	MSLWPFRTGNDDRFQSSSSPRTDDIYASVRNGILPPHRYGVEVDNYMEWRWRRGFLQSVFPVACYGAIAGFCIGFRQSRVEGRYIGRYRIMWRYTSTFAAVGLLTSAFHHLLVVRNQYHDKFYYPIVAGTAGAVVLTLASQMGSLGQGMFVGGFLGVMYGLGCYGMNYYHRRRLNIFLHEQQIRQVPIHKVSPELQPMYRAFLYDNRPIEEEDKRTREAVMLSRAADDTRLDAQTFMSNMTPEVYDWVNFPDWWPLKFPMQTEEEQMLIERQRNEEVERRKVIFLETEDAGLLKRKNRAKEYRDR
Euglenozoa	Kinetoplastida	Trypanosomatidae	Phytomonas	Phytomonas sp. isolate em1	tr|W6KHN1|W6KHN1_9TRYP	Uncharacterized protein OS=Phytomonas sp. isolate EM1 GN=GSEM1_T00003139001 PE=4 SV=1	nogroup	MSLWPFRTGNDDRFQTTPDPSEQCIYDTLRGDLPPNPYSVEIDNYLQWRWRRGMVQNVVPTACYGSIVGFLVGFRQSRVEGRYVGRYRIMWRYTSSFAAVGLLTSAFHHILVVRNNYQDTLYYPILSAVSGSVIMMTASQMGSLGQGVFTGSMLGVLYALGCYGMRYYHRRRLNIFLSEQQLHQVPVHRLSPELQPMYRSYLFDNRPIEESSKARREALLLSRSDDDTRLDAFTFIQNMSPEVYDWVNFPDWWPLKWSPQTEEEDMLHERQRHEEAERRTRRALEEDNGSFLKRKFRSKQYRDA
Euglenozoa	Kinetoplastida	Trypanosomatidae	Phytomonas	Phytomonas sp. isolate hart1	tr|W6L058|W6L058_9TRYP	Uncharacterized protein OS=Phytomonas sp. isolate Hart1 GN=GSHART1_T00000843001 PE=4 SV=1	nogroup	MSLWPFRTGNDARFQTTPDAPEESIYDTIRGDLPPDPFGAELDRYLQWRWRRGILPSVVPTAAYGAILGFLVGFRQSRVEGRYVGRARVMGRYTTAFAAVGLLTAASHHAMVMRNDYRDTPYYPILSATSGSVLMMTGSQMGSIGQGVFAGVLLGMLYAAGCYAMRYYHRRRMTIFLSEQQLQQIPVCKLSPELQPMYRSYLFDNRPIEESSKARREALLLSRSEDDTRLDAYTFMQHMSPEIYDWVNFPDWWPLKWSPQSEEDEMLNERRRLEEAARLTRKALETDEGALLKRKFRAKKYRDV
Euglenozoa	Kinetoplastida	Trypanosomatidae	Strigomonadinae	Angomonas deanei	tr|S9VDA5|S9VDA5_9TRYP	Uncharacterized protein OS=Angomonas deanei GN=AGDE_04950 PE=4 SV=1	nogroup	MTPLHPFIFIYFKKSVAPRVMSLWPFRTGNDDRFQTTPEESIYDPIKSQLPPHRYEIEVDNYLEWRSRRGFLQSVFPVACYGAIAGFVIGFRQSRVDGRYIGRYKVMWRYTSTMAMVGLFTSGIHHYMIVRNDYKDKFFYPVLSGTMGAVAVTLIGQMGNTGQGVFVGSFIGILYALGCYGMNYYHRRRLRIFLQQQQIQQVPVHKVSPELQRMYRAFLFDHRPLEDSDVARREAVILSRGAEDDTRLDAQTFMNNMAPEVFDWVNFPDWWPLKWPLKTEEDQMLLERQREEEVARRTAAFLTTDDGGLLKRKNRAKQHRDV
Euglenozoa	Kinetoplastida	Trypanosomatidae	Strigomonadinae	Angomonas deanei	tr|S9UH38|S9UH38_9TRYP	Uncharacterized protein OS=Angomonas deanei GN=AGDE_10576 PE=4 SV=1	nogroup	MSLWPFRTGNDDRFQTTPEESIYDPIKSQLPPHRYEIEVDNYLEWRSRRGFLQSVFPVACYGAIAGFVIGFRQSRVDGRYIGRYKVMWRYTSTMAMVGLFTSGIHHYMIVRNDYKDKFFYPVLSGTMGAVAVTLIGQMGNTGQGVFVGSFIGILYALGCYGMNYYHRRRLRIFLQQQQIQQVPVHKVSPELQRMYRAFLFDHRPLEDSDVARREAVILSRGPRRTIPG
Euglenozoa	Kinetoplastida	Trypanosomatidae	Strigomonadinae	Strigomonas culicis	tr|S9W5J4|S9W5J4_9TRYP	Uncharacterized protein OS=Strigomonas culicis GN=STCU_03620 PE=4 SV=1	nogroup	MEWRWRRGFIQGIFPAACYSGLAGFIVGFRQSRVEGRYIGRYKVMWRYTSTFAAVGLLTSAVHHFLVVQNNYHDTTYYPLVAGTMGAVILTMAAQMGSLGQGVFVGSFVGVLYALGCYGMTYYHTRRLKIFLQQQQLQQVPVHKVSPEYQRMYRAFLYENRPLEERDLERREAVLLSRGAEDDTRLDAHTFMHNMTPEVFDWVNFPDWWPLKWPIQTEEEQMLLERQRDEEIERRKTSFLETDDGGLVKRKNRAKQYRDQ
Euglenozoa	Kinetoplastida	Trypanosomatidae	Strigomonadinae	Strigomonas culicis	tr|S9V8X0|S9V8X0_9TRYP	Uncharacterized protein OS=Strigomonas culicis GN=STCU_00054 PE=4 SV=1	nogroup	MSLWPFRTGNDDRFQTSKEHDLYDNIKSELPPQRYTAEIDNYMEWRWRRGFIQGIFPAACYSGLAGFIVGFRQSRVEGRYIGRYKVMWRYTSTFAAVGLLTSAVHHFLVVQNNYHDTTYYPLVAGTMGAVILTMAAQMGSLGQGVFVGSFVGVLYALGCYGMTYYHTRRLKIFLQQQQLQQVPVHKVSPEYQRMYRAFLYENRPLEERDLERREAVLLSRGAEDDTRLDAHTFMHNMTPEVFDWVNFPDWWPLKWPIQTEEEQMLLERQRDEEIERRKTSFLETDDGGLVKRKNRAKQYRDQ
Euglenozoa	Kinetoplastida	Trypanosomatidae	Trypanosoma	Trypanosoma brucei brucei	tr|Q584D2|Q584D2_TRYB2	Uncharacterized protein OS=Trypanosoma brucei brucei (strain 927/4 GUTat10.1) GN=Tb927.4.2550 PE=4 SV=1	nogroup	MSLWPFRTGNDERFQVTSTEETIYDAIKNEMPAYPYGTEVDRYLEWRWRRGLVQSIFPATCYGAFVGFAVGYRQARVEGRYIGRYKVVWRYSSTFAAVGLLTTAFHHVLVVRNNYHDRFYYPMMAGASGAVVLTVASQMGTLGQGMLAGSLVGVLYTLSCYGMTYYHRRRLKMFLRQQQTQQVPVHKVSPELQRMYRAYLYDNRPLEEKDVMVRRAVVLSMSEDDTCLDAKRVLQNMTPEIYDWVNFPDWWPLKFPQQTEEERMIYERQRDEEVERRKRAFLETDDGALIKRVNRAKKYRDL
Euglenozoa	Kinetoplastida	Trypanosomatidae	Trypanosoma	Trypanosoma cruzi	tr|K4E358|K4E358_TRYCR	Uncharacterized protein OS=Trypanosoma cruzi GN=TCSYLVIO_003889 PE=4 SV=1	nogroup	MSFWPFRTGNDDRFQVSSKEETIYDAIKGEMPPHRYETEVSNYLEWRWRRGLIQSVFPVTCYSAVLGLALGFRQARLEGRYIGRYRVLWRYSSTFAAVGLLTTAFHHLLVVRNKYNDRMHYPMIAGASGAVVLTMASQMGTISQGMLAGSFIGVLYTAGCYGMTYYHKHRLKIFLSQQQLQQVPIHRVSPELQPMYRAYLYDNRPLEEEDFLKRQAVVLSLGEEDVGLDAKRIVSNMVPEIVDWVNFPDWWPLKFPTQTEEERMILERKRHEEVERRKRLILESEDGALLKRVNRAKNYRDT
Euglenozoa	Kinetoplastida	Trypanosomatidae	Trypanosoma	Trypanosoma cruzi	tr|Q4E5C2|Q4E5C2_TRYCC	Uncharacterized protein OS=Trypanosoma cruzi (strain CL Brener) GN=Tc00.1047053506559.50 PE=4 SV=1	nogroup	MSFWPFRTGNDDRFQVSSKEETIYDAIKGEMPPHRYETEVSNYLEWRWRRGLIQSVFPVTCYSAVLGLALGFRQARLEGRYIGRYRVLWRYSSTFAAVGLLTTAFHHLLVVRNKYNDRMHYPMIAGASGAVVLTMASQMGTISQGMLAGSFIGVLYTAGCYGMTYYHKRRLKIFLSQQQLQQVPIHRVSPELQPMYRAYLYDNRPLEEEDFLKRQAVVLSLGEEDVGLDAKRIVSNMVPEIVDWVNFPDWWPLKFPTQTEEERMILERKRQEEVERRKRLILESEDGALLKRVNRAKNYRDA
Euglenozoa	Kinetoplastida	Trypanosomatidae	Trypanosoma	Trypanosoma cruzi	tr|Q4CVT2|Q4CVT2_TRYCC	Uncharacterized protein (Fragment) OS=Trypanosoma cruzi (strain CL Brener) GN=Tc00.1047053506631.10 PE=4 SV=1	nogroup	RWRRGLIQSVFPVTCYSAVLGLALGFRQARLEGRYIGRYRVLWRYSSTFAAVGLLTTAFHHLLVVRNKYNDRMHYPMIAGASGAVVLTMASQMGTISQGVLAGSFIGVLYTAGCYGMTYYHKRRLKIFLSQQQLQQVPIHRVSPELQPMYRAYLYDNRPLEEEDFLKRQAVFLSLGEEDVGLDAKRIVSNMVPEIVEWVNFPDWWPLKFPTQTEEERMILERKRHEEVERRKRLILESEDGALLKRVNRAKKYRDT
Euglenozoa	Kinetoplastida	Trypanosomatidae	Trypanosoma	Trypanosoma cruzi dm28c	tr|V5BQ04|V5BQ04_TRYCR	Uncharacterized protein OS=Trypanosoma cruzi Dm28c GN=TCDM_04740 PE=4 SV=1	nogroup	MSFWPFRTGNDDRFQVSSKEETIYDAIKGEMPPHRYETEVSNYLEWRWRRGLIQSVFPVTCYSAVLGLALGFRQARLEGRYIGRYRVLWRYSSTFAAVGLLTTAFHHLLVVRNKYNDRMHYPMIAGASGAVVLTMASQMGTISQGMLAGSFIGVLYTAGCYGMTYYHKHRLKIFLSQQQLQQVPIHRVSPELQPMYRAYLYDNRPLEEEDFLKRQAVVLSLGEEDVGLDAKRIVSNMVPEIVDWVNFPDWWPLKFPTQTEEERMILERKRHEEVERRKRLILESEDGALLKRVNRAKNYRDT
Euglenozoa	Kinetoplastida	Trypanosomatidae	Trypanosoma	Trypanosoma cruzi marinkellei	tr|K2NWB9|K2NWB9_TRYCR	Uncharacterized protein OS=Trypanosoma cruzi marinkellei GN=MOQ_000424 PE=4 SV=1	nogroup	MSLWPFRTGNDDRFQVSSKEETIYDAIKGEMPPHRYETEVSNYLEWRWRRGLIQSVFPVTCYSAVLGFVLGFRQARLEGRYIGRYRVLWRYSSTFAAVGLLTTAFHHFLVVRNHYNDRMHYPMIAGASGAVVLTMASQMGTISQGMLAGSFIGILYTAGCYGMTYYHKRRMKIFLSQQQLQQVPIHRVSPELQPMYRAYLYDNRPLEEEDFLKRQAVVLSLGEEDVGLDAKRIVNNMVPEIVDWVNFPDWWPLKFPTQTEEERMIMERKRHEEVERRKRLILESEDGALLKRVSRAKKYRDT
Parabasalia	Trichomonadida	Trichomonadidae	Trichomonas	Trichomonas vaginalis	tr|A2DDM1|A2DDM1_TRIVA	Mitochondrial import inner membrane translocase subunit Tim17 family protein OS=Trichomonas vaginalis GN=TVAG_198350 PE=4 SV=1	nogroup	MIHTALEPDATTVKGLASYLIPITAEEVLYRNAGENPVFQAAKDFATISTGMFVLGTGYSALKNLPVFNHGKPFSVKSTLKEGIQIGVSLGAQAALTNLCETTLAIYRGQQKFYDPIIAGAAVGATLNCYKGFKQMGIGAAKGATLAVFLVTAEAVSDRF
Parabasalia	Trichomonadida	Trichomonadidae	Trichomonas	Trichomonas vaginalis	tr|A2FHN8|A2FHN8_TRIVA	Uncharacterized protein OS=Trichomonas vaginalis GN=TVAG_370860 PE=4 SV=1	nogroup	MISTADETPIYAELGLGPNPSKMDMATKVLKKSYHTFQNTALEFSLVYSGCLIINDLVDKKPIQWRNNIVTATTYSLNIATSLALAEIINDSIALHRGERKIYDSIIASTISGGIVEIPHGASAVYRGAVSGALWSSAMAGMQYVFSKFLSDKPDSENK
Parabasalia	Trichomonadida	Trichomonadidae	Trichomonas	Trichomonas vaginalis	tr|A2DS29|A2DS29_TRIVA	Uncharacterized protein OS=Trichomonas vaginalis GN=TVAG_447580 PE=4 SV=1	nogroup	MQRPTFIEYAQRTGRGMITGHGFALMGSMKHALFEAPYGSKMAEFKSNFALTSKQNAVSMAKWALCSATITPYITSRIKNPIVADIAEGSMVGALLEWRNGMKGIASGAFQGALQSVFMTVVGKGLQIVLTPINTYRNNQRVKKFTIERNQNTLKSPFEAISTVFFNSPK
Rhizaria	Cercozoa	Plasmodiophorida	Plasmodiophoridae	Plasmodiophora brassicae	tr|A0A0G4ILH5|A0A0G4ILH5_PLABS	Uncharacterized protein OS=Plasmodiophora brassicae GN=PBRA_004736 PE=4 SV=1	nogroup	MGDVDDTKGAAPPASIRSIVGPALAYGTLGGSLYAIRQAYTGDPLVRPAARFGLNVGIGVAMYMAFRNRLGYDDPETDLRKVVFAGHATGAMIGLLNGSIRYAAQGAIVIGLGAGALRLGNDMLWNWARRRANAADEPGVQDPKATWLPKWSPIQRTDHEHNARRRQNALLIQTMVDDLEEFEKSQSSAAAG
Rhodophyta	Bangiophyceae	Cyanidiales	Cyanidiaceae	Galdieria sulphuraria	tr|M2X828|M2X828_GALSU	Uncharacterized protein OS=Galdieria sulphuraria GN=Gasu_63520 PE=4 SV=1	nogroup	MEEQESVLEKDCFMQTSKGMLYGLAAGVTYGVIYNFVSEFENDLREKALERYGHLVQRFSKPPVQFNAVSNLARYSLVGASTGALLLGGSCVVAHLRNKESFFNGLIASGLAGIPFAINSGVVRNGFYASGFLALCHTLLSLQGGRLVVNNGETVFKYEPK
Stramenopiles	Bacillariophyta	Bacillariophyceae	Bacillariophycidae	Phaeodactylum tricornutum	tr|B7G1Z2|B7G1Z2_PHATC	Predicted protein OS=Phaeodactylum tricornutum (strain CCAP 1055/1) GN=PHATRDRAFT_46963 PE=4 SV=1	nogroup	MSSWERARYIPWDRIPQTGTNLEEQKERIFRELQRETIEDEFLQQDRHSEQPVVTGEQSTDSAKPFTSNKVPYSNMELLRQAAFGGCLGTITGAVFGFMDGMRTAQESSVLQNASNVAKGRYLMQGTTRSATLFGVFFGGFHILKYGLKVTLDPGDVGEIGVAGAASVGTLFARPAWRPNIPYALMLVAMDGFNLYMRKSS
Stramenopiles	Bacillariophyta	Coscinodiscophyceae	Thalassiosirophycidae	Thalassiosira oceanica	tr|K0T834|K0T834_THAOC	Uncharacterized protein OS=Thalassiosira oceanica GN=THAOC_05138 PE=4 SV=1	nogroup	MSSWDRSRSLPWSRAIPVAPANAEAPPEDIDLQKERIWKDLAREAANEEKEIDEKSESAKRKLADGDPGQSLSAALNDASSSLKKNEPEVNFLGYVGRPYQTSDLLRNTAFGATIGSITGMCFGFMDSMRAATSSDVLKSASRSAQGKFVFQGTYRSGFFFGSFFGVFHTIKYGTRVLVDPGDVGEICAASLVTMGGVVARREWRASVPYAAMLIAMDSFHVFMREM
Stramenopiles	Bacillariophyta	Coscinodiscophyceae	Thalassiosirophycidae	Thalassiosira pseudonana	tr|B8C6E2|B8C6E2_THAPS	Uncharacterized protein OS=Thalassiosira pseudonana GN=THAPSDRAFT_23666 PE=4 SV=1	nogroup	MSSWDRTRSIPWSRATPVSPSSPSGENEDIDLNRERVFRDLAREAAQEEKEREERKKLEDDGVRGDGSVQTTTTETQQSNNNNNNNSNKVELNFLGYQGRPYQTSDLLRNAAFGATIGSITGMCFGFMDSLRTASSSSVLKSASRSAQGKFVFQGTYRSGMFFGAFFSLFHTVKYGTRVLVDPGDVGEIGVGSLVALGGLFARREWRASLPYAVMLVGMDGFHVLMRD
Stramenopiles	Blastocystis	Blastocystis hominis	Blastocystis hominis	Blastocystis hominis	tr|D8M8U5|D8M8U5_BLAHO	Uncharacterized protein OS=Blastocystis hominis GN=GSBLH_T00004217001 PE=4 SV=1	nogroup	MVWDWRRPEGWLCNADCLEETQAVFAPAVNCSDSGSYCVLVCSGHRLRCVSLNAAASASTRSIADLKATIANACMSEDGNLIAMTTNLGDVLYVTHTSKLVLSGKEKVTVLGLDYGHIDVLNKEQGVLRLGKSSLNMNKTNKSDAYWLTCCISGDQNRYILGYGGANNVFVVECINCFCLFESFSMSSWSSARNSKTPPKMKSKEVWTKLDDDEEDDDDIIEEEPEIDSTQTKIQIAKNKIKNVFMKEEKDEKGDEKSLGDQLKKVIPFGLSSGCMLGGMLSMLDIYGVVTKKGQSKATMMRAAARAVSLNMLSMGGFFTVYQVVKTTMEVKRRSSDFYNNITGVSVALLPFIKFPNFKHYVGYALLLAGLDTFGDWKRWQEARSSQCFVFWNKQAIER…
Stramenopiles	Blastocystis	Blastocystis hominis	Blastocystis hominis	Blastocystis hominis	tr|D8M6H2|D8M6H2_BLAHO	Uncharacterized protein OS=Blastocystis hominis GN=GSBLH_T00003552001 PE=4 SV=1	nogroup	MKPTDEKDYKRRITRGFWSGLCVGSFFGGVSTVWVRPPYRTPVNPTTLTQSAKMIIRPAIILALAGSAYEGFGSWMYTIREKNDWWTYFVSGSAAGAVVGLSRGNVPDLLKMTFFVGALASVLESCRAHHGVGPTLNARIEKKSKVLPDPVPREEMQH
Stramenopiles	Eustigmatophyceae	Eustigmatales	Monodopsidaceae	Nannochloropsis gaditana	tr|W7TUJ8|W7TUJ8_9STRA	Uncharacterized protein OS=Nannochloropsis gaditana GN=Naga_100010g47 PE=4 SV=1	nogroup	MRMLMCVYKQSSAFRWLNSTLQISNRHGGTLNFHSMSQVPWTRIREFKEEQERKKRHKVESGQEASRSQRDVLQHETRSQGQETEENSFLGRFKGTYFKERLLFGGVVGSVTGAFFGGLDAVQGIKKGKAFGVVLNNFQAKVKFSAEHVGSAAAIFSIFYSSYQGIKYITKVARSECDWGNPATAALCTIPPLLISTAFRRNVPYAVLLIGMDVISDASSSSPSSGTRTS
Stramenopiles	Oomycetes	Albuginales	Albuginaceae	Albugo candida	tr|A0A024GQ63|A0A024GQ63_9STRA	Uncharacterized protein OS=Albugo candida GN=BN9_102780 PE=4 SV=1	nogroup	MFGAIDGIRTYQKYGKVSSATTNAIAKTAVWTGASFSSFFLTYQGVKAALEFKQETRIDAINISVATAAATIPFLKVSYFRKNIPYALMLVALDYFHSE
Stramenopiles	Oomycetes	Peronosporales	Peronosporaceae	Hyaloperonospora arabidopsidis	tr|M4C3U1|M4C3U1_HYAAE	Uncharacterized protein OS=Hyaloperonospora arabidopsidis (strain Emoy2) PE=4 SV=1	nogroup	MSDSQKWSSFDDSEAPKRPSDVAEQALDVPITESNRGERRSGFVALMEPAALCNMRNRLMFGSLVGFVTGATFGGIDGAKLYMKQHGKQPSAAALSFVTRGAAVTGGAFSGFFFLYCGIKTALATQREDDLISVGISTVAAGLPFVRSTVMKQNLPYAVMLVALDHFHEELSEFRK
Stramenopiles	Oomycetes	Peronosporales	Peronosporaceae	Plasmopara halstedii	tr|A0A0N7L4I8|A0A0N7L4I8_9STRA	Uncharacterized protein OS=Plasmopara halstedii PE=4 SV=1	nogroup	MSDSQNWSSFEDPITPKRPTEAIESTENPKACSDEYNKGLSALVEPVALQNLRNRLIFGSLVGFVTGATFGGIDGARIYMKKQGRLSSDALSSVARGAATTGGAFSGFFFLYCGIKTAVATQRKDNLTSAGFSMVAAGIPFIRSAVFKRNIPYALMLVALDHFHEEISEFRK
Stramenopiles	Oomycetes	Peronosporales	Phytophthora	Phytophthora infestans	tr|D0NE70|D0NE70_PHYIT	Putative uncharacterized protein OS=Phytophthora infestans (strain T30-4) GN=PITG_10053 PE=4 SV=1	nogroup	MGDSQNWSSFDEPEAPKRPSAATQKAEKADTNENKSSMGLSALTEPAALRNMRNRLIFGSLVGFVTGATFGGIDGAKQYMKQHGKLAPAALSSIARGAATTGGAFSGFFFMYCGIKTALTTQREDDLTSAGISLVAAGLPFIRSTVMKQNIPYALMLVALDHFHEELSEYR
Stramenopiles	Oomycetes	Peronosporales	Phytophthora	Phytophthora infestans	tr|D0NCJ1|D0NCJ1_PHYIT	Protein kinase OS=Phytophthora infestans (strain T30-4) GN=PITG_09670 PE=4 SV=1	nogroup	MEMSLQQRWSRFAEEDLGTFVTCSALFTLFQTGVEFHAVKDKLLPTSQRAVLAMRRTGPKVPLLVCSAAAGIAGMKLSIAAVSHYRQDFSRDNVLMALPVCGALLNLHRGSHAMAKGALGLATVGYGADYVFSIYHRLKFEDALRQHEEKQALLRFQPTTSLDFE
Stramenopiles	Oomycetes	Peronosporales	Phytophthora	Phytophthora infestans	tr|D0RMB2|D0RMB2_PHYIT	Putative uncharacterized protein OS=Phytophthora infestans (strain T30-4) GN=PITG_22430 PE=4 SV=1	nogroup	MGDSQNWSSFDEPEAPKRSSAATQKAEKADTNENKSSMGLSALTEPAALRNMRNRLIFGSLVGFVTGATFGGIDGAKQYMKQHGKLAPAALSSIARGAATTGGAFSGFFFMYCGIKTALTTQREDDLTSAGISLVAAGLPFIRSTVMKQNIPYALMLVALDHFHEELSEYR
Stramenopiles	Oomycetes	Peronosporales	Phytophthora	Phytophthora nicotianae	tr|A0A0W8DC60|A0A0W8DC60_PHYNI	Uncharacterized protein OS=Phytophthora nicotianae GN=AM587_10013968 PE=4 SV=1	nogroup	MGDSQNWSSFDEPEAPKRPTAVTQQTEKTETNVDKYDKGLSALTEPTALHNMRNRLIFGSLVGFVTGATFGGIDGAKLYMKQHGKLAPAALSSVAXGAAKTGGAFSGFFFLYCGIKTALATQREDDLTTAGISTVAAGLPFIRSTVMKQNLPYALMLVALDHFHEELSEYR
Stramenopiles	Oomycetes	Peronosporales	Phytophthora	Phytophthora nicotianae	tr|A0A0W8BTC0|A0A0W8BTC0_PHYNI	Mitochondrial import inner membrane translocase subunit Tim17-B OS=Phytophthora nicotianae GN=AM587_10016445 PE=4 SV=1	nogroup	MVLGVVDPSSLLLPPKGERHDKRLPQTSKARLQRICRSVADSTGSGFVYGTMFGSVLAVVEGMRTAPKHQRLNGALHHAKVFVPEKAGRIAMVTCLFRVAAFGIEELRDKRDMWNTLMAAPVAGAMVKVRQGPKAALNSAIVFGSFAAVVVAFNLMEAKLMHEKSSPEEVLEEIAFAEEMTDC
Stramenopiles	Oomycetes	Peronosporales	Phytophthora	Phytophthora nicotianae	tr|A0A0W8DWT8|A0A0W8DWT8_PHYNI	Kinase protein OS=Phytophthora nicotianae GN=AM587_10001893 PE=4 SV=1	nogroup	MEMSLQQRWARFAEEDLGTFVTCSALFTAFQTGKELHAIKDKLLPTGQRVALAMRRTGPKVPLLVCSAAVGIAGMKLSVAAVSHYRQDFSRDNVLMALPVCGALLNVHRGSRAMAKGALGLAALGYGADYVFSIYHRLKFEDAMRQHEEEQALLSYQASTRFEQ
Stramenopiles	Oomycetes	Peronosporales	Phytophthora	Phytophthora parasitica	tr|W2QA00|W2QA00_PHYPN	Uncharacterized protein OS=Phytophthora parasitica (strain INRA-310) GN=PPTG_11780 PE=4 SV=1	nogroup	MGDSQNWSSFDEPEAPKRPTAVTQQTEKTETNVDKYDKGLSALTEPTALRNMRNRLIFGSLVGFVTGATFGGIDGAKLYMKQHGKLAPAALSSVARGAAKTGGAFSGFFFLYCGIKTALATQREDDLTTAGISTVAAGLPFIRSTVMKQNLPYALMLVALDHFHEELSEYR
Stramenopiles	Oomycetes	Peronosporales	Phytophthora	Phytophthora parasitica	tr|W2R8A7|W2R8A7_PHYPN	Uncharacterized protein OS=Phytophthora parasitica (strain INRA-310) GN=PPTG_01769 PE=4 SV=1	nogroup	MEMSLQQRWARFAEEDLGTFVTCSALFTAFQTGKELHAIKDKLLPTGQRVALAMRRTGPKVPLLVCSAAVGIAGMKLSIAAVSHYRQDFSRDNVLMALPVCGALLNVHRGSRAMAKGALGLAALGYGADYVFSIYHRLKFEDAMRQHEEEQALLSYQASTRFEQ
Stramenopiles	Oomycetes	Peronosporales	Phytophthora	Phytophthora parasitica	tr|W2QWG8|W2QWG8_PHYPN	Uncharacterized protein OS=Phytophthora parasitica (strain INRA-310) GN=PPTG_05796 PE=4 SV=1	nogroup	MFNLSLVQSLSCIVEKTNLTMVLGVVDPSSLLLPPKGERHDKRLPQTSKARLQRICRSVADSTGSGFVYGTMFGSVLAVVEGMRTAPKHQRLNGALHHAKVFVPETAGRIAMVTCLFRVAAFGIEELRDKRDMWNTLMAAPVAGAMVKVRQGPKAALNSAIVFGSFAAVVVAFNLMEAKLMHEKSSPEEVLEEIAFAEEMTDC
Stramenopiles	Oomycetes	Peronosporales	Phytophthora	Phytophthora parasitica p10297	tr|W2Y7U2|W2Y7U2_PHYPR	Uncharacterized protein OS=Phytophthora parasitica P10297 GN=F442_20281 PE=4 SV=1	nogroup	MLNLSLVQSLSCIVEKTNLTMVLGVVDPSSLLLPPKGERHDKRLPQTSKARLQRICRSVADSTGSGFVYGTMFGSVLAVVEGMRTAPKHQRLNGALHHAKVFVPETAGRIAMVTCLFRVAAFGIEELRDKRDMWNTSMAAPVAGAMVKVRQGPKAALNSAIVFGSFAAVVVAFNLMEAKLMHEKSSPEEVLEEIAFAEEMTDC
Stramenopiles	Oomycetes	Peronosporales	Phytophthora	Phytophthora parasitica p10297	tr|W2ZD43|W2ZD43_PHYPR	Uncharacterized protein OS=Phytophthora parasitica P10297 GN=F442_08355 PE=4 SV=1	nogroup	MGDSQNWSSFDEPEAPKRPTAVTQQTEKTETNVDKYDKGLSALTEPTALHNMRNRLIFGSLVGFVTGATFGGIDGAKLYMKQHGKLAPAALSSVARGAAKTGGAFSGFFFLYCGIKTALATQREDDLTTAGISTVAAGLPFIRSTVMKQNLPYALMLVALDHFHEELSEYR
Stramenopiles	Oomycetes	Peronosporales	Phytophthora	Phytophthora parasitica p10297	tr|W2Z6A4|W2Z6A4_PHYPR	Uncharacterized protein OS=Phytophthora parasitica P10297 GN=F442_10233 PE=4 SV=1	nogroup	MEMSLQQRWARFAEEDLGTFVTCSALFTAFQTGKELHAIKDKLLPTGQRVALAMRRTGPKVPLLVCSAAVGIAGMKLSIAAVSHYRQDFSRDNVLMALPVCGALLNVHRGSRAMAKGALGLAALGYGADYVFSIYHRLKFEDAMRQHEEEQALLSYQASTRFEQ
Stramenopiles	Oomycetes	Peronosporales	Phytophthora	Phytophthora parasitica p1569	tr|V9E1I8|V9E1I8_PHYPR	Uncharacterized protein OS=Phytophthora parasitica P1569 GN=F443_20467 PE=4 SV=1	nogroup	MLNLSLVQSLSCIVEKTNLTMVLGVVDPSSLLLPPKGERHDKRLPQTSKARLQRICRSVADSTGSGFVYGTMFGSVLAVVEGMRTAPKHQRLNGALHHAKVFVPETAGRIAMVTCLFRVAAFGIEELRDKRDMWNTLMAAPVAGAMVKVRQGPKAALNSAIVFGSFAAVVVAFNLMEAKLMHEKSSPEEVLEEIAFAEEMTDC
Stramenopiles	Oomycetes	Peronosporales	Phytophthora	Phytophthora parasitica p1569	tr|V9F740|V9F740_PHYPR	Uncharacterized protein OS=Phytophthora parasitica P1569 GN=F443_08418 PE=4 SV=1	nogroup	MGDSQNWSSFDEPEAPKRPTAVTQQTEKTETNVDKYDKGLSALTEPTALRNMRNRLIFGSLVGFVTGATFGGIDGAKLYMKQHGKLAPAALSSVARGAAKTGGAFSGFFFLYCGIKTALATQREDDLTTAGISTVAAGLPFIRSTVMKQNLPYALMLVALDHFHEELSEYR
Stramenopiles	Oomycetes	Peronosporales	Phytophthora	Phytophthora parasitica p1569	tr|V9F0G6|V9F0G6_PHYPR	Uncharacterized protein OS=Phytophthora parasitica P1569 GN=F443_10323 PE=4 SV=1	nogroup	MEMSLQQRWARFAEEDLGTFVTCSALFTAFQTGKELHAIKDKLLPTGQRVALAMRRTGPKVPLLVCSAAVGIAGMKLSIAAVSHYRQDFSRDNVLMALPVCGALLNVHRGSRAMAKGALGLAALGYGADYVFSIYHRLKFEDAMRQHEEEQALLSYQASTRFEQ
Stramenopiles	Oomycetes	Peronosporales	Phytophthora	Phytophthora ramorum	tr|H3HCZ2|H3HCZ2_PHYRM	Uncharacterized protein OS=Phytophthora ramorum PE=4 SV=1	nogroup	MGDSQNWSSFEPEAPKPAKQPQTTESDDIKSSKGLGALTEPVAVRNLRNRLIFGSLVGFVTGATFGGIDAAKTYHKTHGKLAPAALSSVARGAAVTGGAFSGFFFMYCGIKTVLATQREDDLVGAGIATVAAGLPFIRSTVMKQNLPYALMLVALDHFHEELSEYRK
Stramenopiles	Oomycetes	Peronosporales	Phytophthora	Phytophthora ramorum	tr|H3GIC1|H3GIC1_PHYRM	Uncharacterized protein OS=Phytophthora ramorum PE=4 SV=1	nogroup	METTLQQRWARFTEEDLGTFVTCSALFTAFQVGKEFRASAKDAMLPAAKRLALAARRTGPKVPLLVCSAAIGMAGMKLSIAAVSHYRQDFSRNNVLLAFPVCGVLLNVHRGPRAMAMGALGLTAMGYGADYVFGIYHRMQHEDALREHEEEQARLRHFQASTRFDSLAASPSECAENSGTTCCKARIAMSKTFDHAAHAQHRWRRFLNHDSKHYAGFSVMAGGLQFARVVSSHKRAKGIAYLTKRTAEKLPKLMVYPLVLGVTGAELLVWGASYLNDGKDDNTSQVARDAKLAPAAFAIYGTTLNSVYPLVGRWRRVRGFFRPIKWGLAGLGIDYAATKLMTDQSKTQTPALLEPKKEGNGTNTIAENVNEFDFAAPLQQFKCMYYNKGEPSSSSSSAE…
Stramenopiles	Oomycetes	Peronosporales	Phytophthora	Phytophthora sojae	tr|G4ZRB0|G4ZRB0_PHYSP	Putative uncharacterized protein OS=Phytophthora sojae (strain P6497) GN=PHYSODRAFT_562308 PE=4 SV=1	nogroup	MEPTLQQRWARFAEEDLSTFVTCSALFTAFQVGKEFRGVQDKLLPAAQRLALAARRTGPKVPLLVCSAAVGMAGMKLSIAAVSHYRQDFSRDNVLMAFPVCGALLNVHRGPRAMAKGAVALAALGYSADYVFGIYHRMKFEEARREHEEEMALLRHYQAATHLELEPLAVSAREY
Stramenopiles	Oomycetes	Peronosporales	Phytophthora	Phytophthora sojae	tr|G4Z5G9|G4Z5G9_PHYSP	Putative uncharacterized protein OS=Phytophthora sojae (strain P6497) GN=PHYSODRAFT_557589 PE=4 SV=1	nogroup	MGDSQNWSSFEEPEAPKRPSAASVQADDAQKADDKFGKGLSALTEPVAVRNLRNRLIFGSLVGFVTGATFGGIDGAKLYMKQHGKLAPAALGTIARGAATTGGAFSGFFFMYCGIKTALATQREDDLASAAVSTVAAGLPFVRSAIMKQNLPYAVMLVALDHFHEELNEYRK
Stramenopiles	Oomycetes	Peronosporales	Phytophthora	Phytophthora sojae	tr|G4Z3H9|G4Z3H9_PHYSP	Putative uncharacterized protein (Fragment) OS=Phytophthora sojae (strain P6497) GN=PHYSODRAFT_417813 PE=4 SV=1	nogroup	VADSTGTGFVYGTMFGSVLAAIEGMRAAPTQQRLLGALHNAKVSVPETAGRIAMVTCFFRVAALGIEELRDKRDMWNTLLAAQVAGAMVKARHGPKTAMSSACTFG
Stramenopiles	Oomycetes	Pythiales	Pythiaceae	Pythium ultimum daom br144	tr|K3X9K3|K3X9K3_PYTUL	Uncharacterized protein OS=Pythium ultimum DAOM BR144 GN=PYU1_G013873 PE=4 SV=1	nogroup	MGDSQNWSSFDDEPVAPARRARAKANAQSVGQTPPPEQPQAKGAFDKLQGLDLRNFRNRLMFGGLVGFCTGATFGAIDSVKLYARQHGKVSLAGLSTFARGAGVSGGSFAGFFLTYQGVKTLMEVQRGEEDLVNVGVATAVAALPFVGSTVMRQNVPYALMLIALDHFHEELSAHRK
Stramenopiles	Oomycetes	Pythiales	Pythiaceae	Pythium ultimum daom br144	tr|K3X3J3|K3X3J3_PYTUL	Uncharacterized protein OS=Pythium ultimum DAOM BR144 GN=PYU1_G011766 PE=4 SV=1	nogroup	MAASSTTLTLRERWTRFVDEEMSTFVFSTGVYAAAICAKEYKELQPTPQRMQQALRKTGAKMPLITLSCAIGIAGMKMCILGVSRLREDYTRSSVLVACPVAGALLRAHRGPRAMAIGALSFGALGYGSDYLFSMWHRRNADAEEVRYALSLREHHNVHHNDAFFIETLQSNAYLLEASQK
Stramenopiles	Oomycetes	Pythiales	Pythiaceae	Pythium ultimum daom br144	tr|K3WCW8|K3WCW8_PYTUL	Uncharacterized protein OS=Pythium ultimum DAOM BR144 GN=PYU1_G002806 PE=4 SV=1	nogroup	MASAADELLEQPQEEQRVQQRRHHSVQLPHAVRSLLDSTGAGFVYGAVFGSIVAGFEGVRASPSHQRLRGVLYHMKAEIPRTAGRIAMVTCLFRATALTLEKVRGHERNDLWDVVLAAPLAGAFIKARHGPKAALHSAFLFGSVGAIMVVFHEAETKVARHKHHDAAHEVLEEIAFAEEIDD
Stramenopiles	Oomycetes	Saprolegniales	Saprolegniaceae	Aphanomyces astaci	tr|W4GBL6|W4GBL6_9STRA	Uncharacterized protein OS=Aphanomyces astaci GN=H257_09159 PE=4 SV=1	nogroup	MGRREVWASYDDDATPVVAKSTTTTSAEAVQPRKPFNLELLRNKVIFGGLVGSTTGATFGFVGAFQNHHTKHGSVNSQALLGAARTAGTTGAVFGAFFLAYQGLKTTIEQLRGDEDFLNAGAAVAVAGLPFYRTITFRSHMGYAGLLVALDYFHDEMNNFRK
Stramenopiles	Oomycetes	Saprolegniales	Saprolegniaceae	Aphanomyces invadans	tr|A0A024U1P1|A0A024U1P1_9STRA	Uncharacterized protein OS=Aphanomyces invadans GN=H310_08185 PE=4 SV=1	nogroup	MGRREVWASYDDDAAPTAGKSTSNEKAAETAQRPAKPFNMELLRNKVLFGGLVGSTTGATFGFVGAFQSHHTKHGSVNSKALLGAARTAGTTGAVFGAFFLAYQGVKTTIEQLRGEEDFLNAGAAVAIAGLPFYRTITFRSHMGYAGLLIALDYFHEEMNNFRR
Stramenopiles	Oomycetes	Saprolegniales	Saprolegniaceae	Saprolegnia diclina vs20	tr|T0QC91|T0QC91_9STRA	Uncharacterized protein OS=Saprolegnia diclina VS20 GN=SDRG_07187 PE=4 SV=1	nogroup	MGRSWSSYEESSAPAKKTADAAPPAKPFNYTTLRHKLVFGGLVGLSTGLTFGSVDAVRQAHTQYGRINAQAIRSISRTAGICGMLFSGFFFSYQGIKTTMEQLRGAEDFANVGVAALLSGAPFIRHPVMRTNAMYAALLVGLDLFHEEINGARP
Stramenopiles	Oomycetes	Saprolegniales	Saprolegniaceae	Saprolegnia parasitica	tr|A0A067BGT6|A0A067BGT6_SAPPC	Uncharacterized protein OS=Saprolegnia parasitica (strain CBS 223.65) GN=SPRG_17212 PE=4 SV=1	nogroup	MGRSWSSYEESAAPAKKTADAAAAPPAKPFDYTTLRHKLVFGGLVGLSTGLTFGSVDAVRQAHTQYGRINAQAMRSISRTAGICGMLFSGFFFSYQGIKNTMEQLRGAEDFANVGVAALLSGAPFIRHPVMRTNAMYAALLVGLDLFHEEINGARP
Stramenopiles	Px clade	Phaeophyceae	Ectocarpales	Ectocarpus siliculosus	tr|D8LBN5|D8LBN5_ECTSI	Uncharacterized protein OS=Ectocarpus siliculosus GN=Esi_0000_0557 PE=4 SV=1	nogroup	MTVNVPWSTLRPNPRDQRERAAAEFPGGGEAPPLDKDGEPEIAWDVTDFGKRMAFGGIVGGVTGITFGASSGQQQHLADGRVRYSASKPPVDGHRAIRDDSMGKFPTTALKTKEFTRLTALSGTIFTGFFCTYQGMKYGAKLARKEDDFWNVLIASAGSFAPMLAVPAMRSRYPYAAILIAMDTLNNHIL
Stramenopiles	Px clade	Phaeophyceae	Ectocarpales	Ectocarpus siliculosus	tr|D7G1Y8|D7G1Y8_ECTSI	Similar to mitochondrial import inner membrane translocase,TIM17/22/23-like protein OS=Ectocarpus siliculosus GN=Esi_0046_0104 PE=4 SV=1	nogroup	MGWFGLGRRKPADESSPSSPTLSTDGINMSTGCGAQAASESTGRSCTPMAEPVGAPKTTLNAPAAAMRADACDKASPVEEQQEQQQGEGVADSSPGYAHRLKAAFLDTVATAKRAPETMEEAMAVIKGERAVKPDYGRAVGTVSAAFAGGCAHGWWHGAALAAKYPPHQRSIVRVRAGARRGLRFATFALIFEGSSAVMEALRRKKDFVGGTVGGALAGMAYGVSGGVAAARSGLFYGVWLGGVFGLFRNHVASLREQARLAEEDERLAQEERDAIGETALRRSIAGIDAQVRTWPTAAADSEDETDTTELASSQRTP
Viridiplantae	Streptophyta	Streptophytina	Embryophyta	Amborella trichopoda	tr|W1PIQ8|W1PIQ8_AMBTC	Uncharacterized protein OS=Amborella trichopoda GN=AMTR_s00154p00035690 PE=4 SV=1	nogroup	MKELIYCASNATDIHEIQWKDIVKFYTGCGLFGGAITGGVKDLIEVLRDIEDGDTLKLRANRVLNTSHLTREMYACKFIAKGMICTSLKIDITEFKHTDHISNGSFAGFWTRILYNVKSRPEATASARVIGGLAGGLGKKYIAS
Viridiplantae	Streptophyta	Streptophytina	Embryophyta	Selaginella moellendorffii	tr|D8RFR6|D8RFR6_SELML	Putative uncharacterized protein OS=Selaginella moellendorffii GN=SELMODRAFT_440966 PE=4 SV=1	nogroup	MGVVSDLFETLTEAPVLGSDDYRGVDLGEYDTVTYKTLSGGLGCGLLGALYGNLKTRWNYQMPTKGREIVRAVNRYQMIEYGATIGAMGAAYALTDALCERYRGKADYWNSIYAGWAAGAVLGLRNGSVGRGLAAAASIAAVTAVVDTLAQNSTLRKINKEYLPFPEDR
Viridiplantae	Streptophyta	Streptophytina	Embryophyta	Selaginella moellendorffii	tr|D8SP65|D8SP65_SELML	Putative uncharacterized protein OS=Selaginella moellendorffii GN=SELMODRAFT_424215 PE=4 SV=1	nogroup	MGVVSDLFETLTEAPVLGSDDYRGVDLGDYDTVTYKTLSGGLGCGLLGALYGNLKTRWNYQMPTKGREIVRAVNRYQMIEYGATIGAMGAAYALTDALCERYRGKADYWNSIYAGWAAGAVLGLRNGSVGRGLAAAASIAAVTAVVDTLAQNSTLRKINKEYLPFPEDR
Cryptophyta	Pyrenomonadales	Geminigeraceae	Guillardia	Guillardia theta ccmp2712	tr|L1JXR6|L1JXR6_GUITH	Uncharacterized protein OS=Guillardia theta CCMP2712 GN=GUITHDRAFT_150332 PE=4 SV=1	Oep16	MEQPKKRITAMCTAYGVDGAVRGGMIGLMWGLFQGTYYGWQDQLRGRLLGMHVARNLAANTVGFAAFLGIYQIAHCSMENSRKRSDWKNAAAAGLVTGGVMGLPLAVRTGEPRWALFAAGFTAALTGSLDLARPR
Haptophyceae	Isochrysidales	Noelaerhabdaceae	Emiliania	Emiliania huxleyi	tr|R1FKI8|R1FKI8_EMIHU	Uncharacterized protein OS=Emiliania huxleyi GN=EMIHUDRAFT_200025 PE=4 SV=1	Oep16	MTRKEKEKGASRKPDGGAAIGSAVDGCILGGALGGIFASGQALQLGLVGGGIFVLRSAARSAISLGGFLSFYNGGTCSLERARGKKDAFNPFAVGGLIGIAGGLPGYLTPMPHAPYLYRNTRALAGAGLSSALLCSALPFLFGGGTSREEAPGAPPVAAPEERVTPPAALPHALESAAGELAPAPAFDESPPSVDPAAGWGIAPSDGAVLAPVAAPAGGGGEALVDKWAAK
Stramenopiles	Eustigmatophyceae	Eustigmatales	Monodopsidaceae	Nannochloropsis gaditana	tr|W7TUB7|W7TUB7_9STRA	Mitochondrial inner membrane translocase subunit Tim17/Tim22/Tim23/peroxisomal protein PMP24 OS=Nannochloropsis gaditana GN=Naga_100046g38 PE=4 SV=1	Oep16	MAVVPPINSVYSPSCDARLAEGCIRGLYVGALWGAFFHRYDTVPLPTKASRGQIMLRIFRTRAVGACKHSFLLATFLGLYSGSSCVAEKTMGRRNWATSFVGGLSAGAFAGLTTGHPHHAMTWGVGTGLASMIVYGLQGG
Stramenopiles	Eustigmatophyceae	Eustigmatales	Monodopsidaceae	Nannochloropsis gaditana	tr|W7TT98|W7TT98_9STRA	Mitochondrial inner membrane translocase subunit Tim17/Tim22/Tim23/peroxisomal protein PMP24 OS=Nannochloropsis gaditana GN=Naga_100210g6 PE=4 SV=1	Oep16	MSWGRGGGGKETEFDWSGDGNGGVDVQGDGFRDPFDGGSGADSSGWNSNGTDDAMAWGTDNEGATDFDGMGDERGQQAQPRQSIRPQTQPSQAPWKGQKGPQQGMSQAETRRRLGYGKCVVDFLVNGVQACALGSIIGVFSGYHEAYSAGARGKTLVLYVLSRAKSSAFSFGAWIGSYSGSKCAFITLRDGKRDALNAFLAGGVAGALPAIASRNPRTILFSALGSAGFMGAMESLEGLFAGESKGQERGSAQ
Stramenopiles	Oomycetes	Albuginales	Albuginaceae	Albugo candida	tr|A0A024G6D7|A0A024G6D7_9STRA	Uncharacterized protein OS=Albugo candida GN=BN9_031740 PE=4 SV=1	Oep16	MRFSYASRYTSKCVKVLPYVTSLGFCTGIDCLSSRAYTKPAQCGPASQESDCSSTTALLLLRGIGAGIAWTISVDFYSLLKLPDHVWLKDKTLHTAPQRRVQIAREVFKSVALLCGRNVLGFVTFLGLFGGVSCGLEILRHRKDALNPFCGGFVAALAVLSNEVNKPRAVLTSALFCGITSMGLWWSIPTSGSQSGMTAGSEVKNQECI
Stramenopiles	Oomycetes	Peronosporales	Peronosporaceae	Hyaloperonospora arabidopsidis	tr|M4BS17|M4BS17_HYAAE	Uncharacterized protein OS=Hyaloperonospora arabidopsidis (strain Emoy2) PE=4 SV=1	Oep16	MGGLLPLLTVGNAISISESRDSLCAPPTASKRASSDCVSTTTLLIFRGIGAGLAWTIGVDGYALANKTGAEWKRQVAAHPGSSVSREVARSLARLSIRNMLGFATFLGIFSGVSCALEKGRGKSDLLNPFVGGCTAGTVILPRELRNPRTLLTAAILCGSASVALHYFIPSGDRKNESVLIETR
Stramenopiles	Oomycetes	Peronosporales	Peronosporaceae	Plasmopara halstedii	tr|A0A0P1AIH4|A0A0P1AIH4_9STRA	Mitochondrial inner membrane translocase subunit Tim17/Tim22/Tim23/peroxisomal protein PMP24 OS=Plasmopara halstedii PE=4 SV=1	Oep16	MNVLLPILTTKEPLTFVDRRIIHNDSSKPKTSPPDCMSTTALLTLRGLGAGLAWTLAVDAYLLASMPSIEWSKQVANWNHSSSLKRELAKSFGGLCKRNMLGFAGFLGIFAGVSCSLEIARGKNDLFNSFAGGFTAGMVFLWQEVRTPRALLISALMCGSTSMVLHHFVPAMGDNSNEGALSSEYSQSHDRSCS
Stramenopiles	Oomycetes	Peronosporales	Phytophthora	Phytophthora infestans	tr|D0NKX1|D0NKX1_PHYIT	Putative uncharacterized protein OS=Phytophthora infestans (strain T30-4) GN=PITG_12668 PE=4 SV=1	Oep16	MVGSASALVPLLTVAGVSAIADRREALNASNTSKTSNSECVTNTALLTLRGLGTGAAWTIAVDGYAMACVTDAEVARHMANRPGSSVAGEIARKLGPLCVRNMLGFAGFLGLYGGVSCSLEKARDKNDLLNPFMGGLTAGLIALWHDRRVPHVHLTSAAACGALAMVLHRFNSPITKESENVCATTTDAP
Stramenopiles	Oomycetes	Peronosporales	Phytophthora	Phytophthora nicotianae	tr|A0A0W8CB62|A0A0W8CB62_PHYNI	Calcium-dependent protein kinase OS=Phytophthora nicotianae GN=AM587_10014624 PE=4 SV=1	Oep16	MALRRRAATAMRMGSVGALLPLLTVAGASAVSNRREALNAPLKSQKSASECLTTTASLAFQGLKSGLAWTIAVDAYAMTSVTDAELARYMATRPGCSVVGEIARKLGPLCMRNVLGFAGFLGLFGGVSCSLEVLRSKNDLLNPFVGGFTAGLVFLQQEFRKPRTHLTSAIVCGVFAMAIHHLIPAISKESESEDVAAVETRSLDYEDFFGVVYGPREQNQAALSSSNRQTANYTGPEEDTDSTADSDCVVSLLRSKYESRKVHQVFRDWDIDKNGGVTLAEIESNLRRQGLRISKPELMKLFDTYDLDRDGRLLYDEFKRLVYGPVHEPRYSYLAEQRRQNAHKQPMHERDSLEFFRKSTVPEQSNHSIDNPRFRATLKLKLKEFAARLNDAYAEFDDD…
Stramenopiles	Oomycetes	Peronosporales	Phytophthora	Phytophthora parasitica	tr|W2QNR3|W2QNR3_PHYPN	Uncharacterized protein OS=Phytophthora parasitica (strain INRA-310) GN=PPTG_07040 PE=4 SV=1	Oep16	MALRRRAATAMRMGSVGALLPLLTVAGASAVSNRREALNAPLKSQKSASECLTTTASLAFQGLKSGLAWTIAVDAYAMTSVTDAELARYMATRPGCSVVGEIARKLGPLCMRNVLGFAGFLGLFGGVSCSLEVLRSKNDLLNPFVGGFTAGLVFLQQEFRKPRTHLTSAIVCGVFAMAIHHLIPAISKESESEDVAAVETRRRRSKRRWTMRQRRHVNGNSNALASTNTAENPSSSSWGSGRTVPVNIMSTSKRVAPPVVPAEHFTPTTINQGNTRGVTIPRRPQSSRLPSSRDHLAPCRPKRRVQSARGASEKNNQSNDAYTVLQSIGDNTLPKLQHQIGDLLNTKTRSSYSLQKPTPPESSAPTSGTDGKLHVQWAVKVSTAPTVQDLDGNSPEPTE…
Stramenopiles	Oomycetes	Peronosporales	Phytophthora	Phytophthora parasitica p10297	tr|W3A0Y5|W3A0Y5_PHYPR	Uncharacterized protein OS=Phytophthora parasitica P10297 GN=F442_02162 PE=4 SV=1	Oep16	MALRRRAATAMRMGSVGALLPLLTVAGASAVSNRREALNAPLKSQKSASECLTTTASLAFQGLKSGLAWTIAVDAYAMTSVTDAELARYMATRPGCSVVGEIARKLGPLCMRNVLGFAGFLGLFGGVSCSLEVLRSKNDLLNPFVGGFTAGLVFLQQEFRKPRTHLTSAIVCGVFAMAIHHLIPAISKESESEDVAAVETRRRRSKRRWTMRQRRHVNGNSNALASTNTAENPSSSSWGSGRTVPVNIMSTSKRVAPPVVPAEHFTPTTINQGNTRGVTIPRRPQSSRLPSSRDHLAPCRPKRRVQSARGASEKNNQSNDAYTVLQSIGDNTLPKLQHQIGDLLNTKTRSSYSLQKPTPPESSAPTSGTDGKLHVQWAVKVSTAPTVQDLDGNSPEPTE…
Stramenopiles	Oomycetes	Peronosporales	Phytophthora	Phytophthora parasitica p1569	tr|V9FWC9|V9FWC9_PHYPR	Uncharacterized protein OS=Phytophthora parasitica P1569 GN=F443_02204 PE=4 SV=1	Oep16	MALRRRAATAMRMGSVGALLPLLTVAGASAVSNRREALNAPLKSQKSASECLTTTASLAFQGLKSGLAWTIAVDAYAMTSVTDAELARYMATRPGCSVVGEIARKLGPLCMRNVLGFAGFLGLFGGVSCSLEVLRSKNDLLNPFVGGFTAGLVFLQQEFRKPRTHLTSAIVCGVFAMAIHHLIPAISKESESEDVAAVETRRRRSKRRWTMRQRRHVNGNSNALASTNTAENPSSSSWGSGRTVPVNIMSTSKRVAPPVVPAEHFTPTTINQGNTRGVTIPRRPQSSRLPSSRDHLAPCRPKRRVQSARGASEKNNQSNDAYTVLQSIGDNTLPKLQHQIGDLLNTKTRSSYSLQKPTPPESSAPTSGTDGKLHVQWAVKVSTAPTVQDLDGNSPEPTE…
Stramenopiles	Oomycetes	Peronosporales	Phytophthora	Phytophthora ramorum	tr|H3GFW2|H3GFW2_PHYRM	Uncharacterized protein OS=Phytophthora ramorum PE=4 SV=1	Oep16	MAHRRRATAVTHQALRVGSVGTLVPLLTVTAVSSFADRREALNAPSESSDSSSADCVSTTAQQVFRGLGAGLAWTIGVDGYELARTTDAQWKQLLSTRPDSSIAREAARTLGRNCGLNMLGFASFLGIYGGVSCSLEKVRGQSDLLNPLAGGFTAALIIMSAEMRGLKLVKAALLCGSGSMALHYFVSTGGTKKDSESE
Stramenopiles	Oomycetes	Peronosporales	Phytophthora	Phytophthora sojae	tr|G4ZSQ5|G4ZSQ5_PHYSP	Putative uncharacterized protein OS=Phytophthora sojae (strain P6497) GN=PHYSODRAFT_514217 PE=4 SV=1	Oep16	MATRTSAARALRVGSVGGLMPLLTVAGASCLADRREALNAPPQSSKTSSSDCVSTTALLVYRGLGAGLAWTIGVDGYFLASLSDAEWQQRVAARPGSSVAREAARWLGRLSVRNMLGFAGFLGVFGGMSCSLKKVRGKSDLLNPFVGGFTAGMVILPKEVRKPRALLTAAFLCGSASMALHYFIPTGENKSEGVSETR
Stramenopiles	Oomycetes	Pythiales	Pythiaceae	Pythium ultimum daom br144	tr|K3XB34|K3XB34_PYTUL	Uncharacterized protein OS=Pythium ultimum DAOM BR144 GN=PYU1_G014402 PE=4 SV=1	Oep16	MTHWSALPPLGVRPLVALPVAPMLAVVAASIYADRHAAAPVAQNANPNSSSSSKHTSSDCVSSTALLVYRGLGAGFAWTIGVDGYALLSAPDSLWAERVAAKKNATVGKEMVKSFAWLCGRNMFGFASFLGIFGGVSCSLEKIRGRNDLLNPFIGGFTAGLALLPGELRTPRAIMTTAALCGIASMGFHFFIPSSGENKNEGIDGDEL
Stramenopiles	Oomycetes	Saprolegniales	Saprolegniaceae	Aphanomyces astaci	tr|W4HDG3|W4HDG3_9STRA	Uncharacterized protein OS=Aphanomyces astaci GN=H257_00822 PE=4 SV=1	Oep16	MTQTGTCDARLAQLVYRGMMTGVLWTVSIDTYEHLGLVSKGKVPLNPRFLFASTGKNCVAFTMFLGTFGGVSCAAEKLRGQKDPLNTFLGGFASGLLLTSSPGTRVSARTSFLTGLTCATFAAAIDALSHDHDA
Stramenopiles	Oomycetes	Saprolegniales	Saprolegniaceae	Aphanomyces invadans	tr|A0A024URG9|A0A024URG9_9STRA	Uncharacterized protein OS=Aphanomyces invadans GN=H310_01014 PE=4 SV=1	Oep16	MSQTGKCDARLAQLVYRGVITGALWTVSIDVYEHLGLVRSGKAPFNSCFLLSSVGKNCAAFTMFLGTFGGVSCASEMLRGRKDPLNTFLGGFAAGLLLTQNPQTRMALPLRTSLLTGLTCATFAAAIDAISHDVDA
Stramenopiles	Oomycetes	Saprolegniales	Saprolegniaceae	Saprolegnia diclina vs20	tr|T0QFZ0|T0QFZ0_9STRA	Uncharacterized protein OS=Saprolegnia diclina VS20 GN=SDRG_09816 PE=4 SV=1	Oep16	MPQQTATCDARLAHLVYRGVMTGALWTISIDGYEHLAQVQRGAVPLDLKSLARAAGRNGGAFAIFLGTFGGVSCAAESLRGVRDWKNTFLGGFSAGLLLTHKANPTALSSLRATLMTASICGAFASLFGEFSNPE
Stramenopiles	Oomycetes	Saprolegniales	Saprolegniaceae	Saprolegnia parasitica	tr|A0A067CQK5|A0A067CQK5_SAPPC	Uncharacterized protein (Fragment) OS=Saprolegnia parasitica (strain CBS 223.65) GN=SPRG_02466 PE=4 SV=1	Oep16	MPQQTATCDARLAHLVYRGVMTGALWTISIDGYEHLAQVQRGAVPLDLKSLARAAGRNGGAFAIFLGTFGGVSCAAESLRGVRDWKNTFLGGFSAGLLLTHKANPTALSSLRATLMTASICGAFASVFGEFSNPE
Stramenopiles	Px clade	Phaeophyceae	Ectocarpales	Ectocarpus siliculosus	tr|D7FME6|D7FME6_ECTSI	Similar to mitochondrial import inner membrane translocase,TIM17/22/23-like protein OS=Ectocarpus siliculosus GN=Esi_0169_0013 PE=4 SV=1	Oep16	MEDWNVEPPEMTHKDYAPDCSSRAAEGFYVGALYGAVWGVIGRAAHAPTLPSTPAMGELKPPSGLQAQPAPGLETRGVSRQVRAFGRGAAGYGIAAASTAGVFGVFVGMVNAGTCGCERLRGKKDWFNNAFGGAAAGLSVALLSRHTRTPQMLAAHVAGAAAITSVVAKYQNWFANR
Viridiplantae	Streptophyta	Klebsormidiophyceae	Klebsormidiales	Klebsormidium flaccidum	tr|A0A0U9HJK0|A0A0U9HJK0_KLEFL	Outer envelope protein 16 OS=Klebsormidium flaccidum GN=KFL_000010320 PE=4 SV=1	Oep16	MVYSRGTDKAVALPTRIRLNTDNSTANSVLEAFINVGLVGASQALAHEAYDATRREGVTKHHLENAGKRAFSDALEWGAVAGVYEGMQIAIERVRERRDWVNAAVAGGATGAIFSLRRETGARTNNHIVTAAITGAAVSTAAEFLRQL
Viridiplantae	Streptophyta	Streptophytina	Embryophyta	Amborella trichopoda	tr|U5D6K7|U5D6K7_AMBTC	Uncharacterized protein OS=Amborella trichopoda GN=AMTR_s00057p00223080 PE=4 SV=1	Oep16	MEAKRFAKEAPCSAVAVNAFVHLGMAGLAWGVVSGPYRADKRGLAGVARTTFLMKRVGTYSLLWGSLGGAFHAIRCGVRRYRMQEDWVNSGIAGAIAGAALGMKTRSLTQIAITSVIVSGIVTVIDSSKPF
Viridiplantae	Streptophyta	Streptophytina	Embryophyta	Amborella trichopoda	tr|W1PIM3|W1PIM3_AMBTC	Uncharacterized protein OS=Amborella trichopoda GN=AMTR_s00012p00202200 PE=4 SV=1	Oep16	MPRSRISGGFSAPTIDVFVDLGHPFLNRTFDGFLKIGAVGASRVAAEEAYYSISKGTVSKHRLEHTLKKMCKEGALWGTVAGLYVGMEYGIERVRGTRDWKNAMIGGAMTGALISAASNNNRDRIMVDAITGGAVATAAVFINYIT
Viridiplantae	Streptophyta	Streptophytina	Embryophyta	Amborella trichopoda	tr|U5CXS0|U5CXS0_AMBTC	Uncharacterized protein OS=Amborella trichopoda GN=AMTR_s02234p00007680 PE=4 SV=1	Oep16	MEFVCGRQIGAVQAVCREAYFTALEGAGLDTSGVPDASKLARRQRLPDLKGETCAKSLEAMVKQTGKESIQWGLAAGMYSGITYGLKEARGSHDWKNSAIAGAVTGATLALTTEDPSHEQIVQCAITGAALSTAANLLTGIF
Viridiplantae	Streptophyta	Streptophytina	Embryophyta	Arabidopsis lyrata subsp. lyrata	tr|D7LK98|D7LK98_ARALL	Putative uncharacterized protein OS=Arabidopsis lyrata subsp. lyrata GN=ARALYDRAFT_481805 PE=4 SV=1	Oep16	MPSSTFSGTVSTPKLSVAVDMGNPFLNLTVDAFLKIGAVGITKSLAEDTYKAIDKGSLSKSTLEHALKKLCKEGVYWGAAGGVYIGTEYGIERIRGSRDWKNAMLAGAATGAVLSAVGKKGKDTIVIDAILGGALATASQFINNHYFY
Viridiplantae	Streptophyta	Streptophytina	Embryophyta	Arabidopsis lyrata subsp. lyrata	tr|D7LTA7|D7LTA7_ARALL	AtOep16-4 OS=Arabidopsis lyrata subsp. lyrata GN=ARALYDRAFT_486794 PE=4 SV=1	Oep16	MEEELLSAVPCSSLTVESVIRVATAGGLYGLCAGPRDARKIGLSGVSQASYVAKSIGRFGFQCGLVSGVFTMTHCGLQRYRGKNDWVNALVGGAVAGAAVAISTRNWTQVVGMAGLVSAFSVLANCTRTEPKQQ
Viridiplantae	Streptophyta	Streptophytina	Embryophyta	Arabidopsis lyrata subsp. lyrata	tr|D7MA70|D7MA70_ARALL	ATOEP16-2/ATOEP16-S OS=Arabidopsis lyrata subsp. lyrata GN=ARALYDRAFT_493268 PE=4 SV=1	Oep16	MDKSGGRMVMDEIRSFEKAHLFDLGHPLLNRIADSFVKAAGVGALQAVSREAYFTVVEGAGFDSNNVGPPSEITGNKKHRFPNLRGESSKSLDALVKNTGKESLQWGLAAGLYSGITYGMKEVRGGAHDWRNSAVAGALTGAAMAMTTSERTSHEQVVQSALTGAAISTAANLLSSVF
Viridiplantae	Streptophyta	Streptophytina	Embryophyta	Arabidopsis thaliana	sp|Q9LZH8|OP164_ARATH	Outer envelope pore protein 16-4, chloroplastic OS=Arabidopsis thaliana GN=OEP164 PE=2 SV=1	Oep16	MEEELLSAVPCSSLTVESVLRVATAGGLYGLCAGPRDARKIGLSGVSQASFVAKSIGRFGFQCGLVSGVFTMTHCGLQRYRGKNDWVNALVGGAVAGAAVAISTRNWTQVVGMAGLVSAFSVLANCTRTENPNNTN
Viridiplantae	Streptophyta	Streptophytina	Embryophyta	Arabidopsis thaliana	sp|Q9ZV24|OP161_ARATH	Outer envelope pore protein 16-1, chloroplastic OS=Arabidopsis thaliana GN=OEP161 PE=1 SV=1	Oep16	MPSSTFSGTVSTPKLSVAVDMGNPFLNLTVDAFLKIGAVGVTKSLAEDTYKAIDKGSLSKSTLEHALKKLCKEGVYWGAAGGVYIGTEYGIERIRGSRDWKNAMLAGAATGAVLSAVGKKGKDTIVIDAILGGALATASQFVNNHYFY
Viridiplantae	Streptophyta	Streptophytina	Embryophyta	Arabidopsis thaliana	sp|Q0WMZ5|OP162_ARATH	Outer envelope pore protein 16-2, chloroplastic OS=Arabidopsis thaliana GN=OEP162 PE=2 SV=1	Oep16	MEKSGGRIVMDEIRSFEKAHLFDLGHPLLNRIADSFVKAAGVGALQAVSREAYFTVVDGAGFDSNNVGPPSEITGNKKHRFPNLRGESSKSLDALVKNTGKESLQWGLAAGLYSGITYGMTEVRGGAHDWRNSAVAGALTGAAMAMTTSERTSHEQVVQSALTGAAISTAANLLSSVF
Viridiplantae	Streptophyta	Streptophytina	Embryophyta	Arabis alpina	tr|A0A087GQU9|A0A087GQU9_ARAAL	Uncharacterized protein OS=Arabis alpina GN=AALP_AA6G217900 PE=4 SV=1	Oep16	MPSSTLSGTVSTPKLSVAIDMGNPFLNLTVDAFLKIGAVGVTKSLAEDTYKAIDKGSLSKSSLEDGLKNMCKEGVYWGSAAGVYVGTEYGIERIRGTRDWKNAMLAGAVTGAVISAVSSKGKDKVVIDAITGGALATASKFLNDHYFY
Viridiplantae	Streptophyta	Streptophytina	Embryophyta	Arabis alpina	tr|A0A087FZS1|A0A087FZS1_ARAAL	Uncharacterized protein OS=Arabis alpina GN=AALP_AAs72355U000300 PE=4 SV=1	Oep16	MEKSGGRKVIDEIKSFEKASLFDLGHPLLNRIADSFVKAAGVGALQAVTREGYFTVVEGAGYDSNNVGPPSENNSSKKHRFPNLRGESSSKSLEALVKNTGKESLQWGLAAGLYSGITYGMKEARGGAHDWRNSAVAGALTGIAMAMTSEGTSHEQVVQSALTGAAISTAANLLSSVF
Viridiplantae	Streptophyta	Streptophytina	Embryophyta	Arabis alpina	tr|A0A087GQV0|A0A087GQV0_ARAAL	Uncharacterized protein OS=Arabis alpina GN=AALP_AA6G218100 PE=4 SV=1	Oep16	MPSSTFSGTVSSPKLSVAIDMGHPFLNLTVDGFLKIGAVGVTKSLAEDTYKAIDKGSLSKSNIEHALKKMCKEGVYWGSVAGVYVGTEYGIERIRGTRDWKNAMLAGAVTGAVVSAVSSKGKDKVVVDAITGGAIATASKFLNDHYFY
Viridiplantae	Streptophyta	Streptophytina	Embryophyta	Beta vulgaris subsp. vulgaris	tr|A0A0J8F8R6|A0A0J8F8R6_BETVU	Uncharacterized protein OS=Beta vulgaris subsp. vulgaris GN=BVRB_5g102480 PE=4 SV=1	Oep16	MPRTGIAKVNVVVDTGNPLLDRTVDGFFKIGTVAATRAAAEDVYHIAKKGSLSTKNVEESLKKMCKEGAYWGTIAGVYTGLEYGVARVRGTNDWKNAMIGGALTGALVSVVTKGSNDKIVMDTLTGAAVATAAEFISYVRY
Viridiplantae	Streptophyta	Streptophytina	Embryophyta	Beta vulgaris subsp. vulgaris	tr|A0A0J8C137|A0A0J8C137_BETVU	Uncharacterized protein OS=Beta vulgaris subsp. vulgaris GN=BVRB_7g164850 PE=4 SV=1	Oep16	MAVESIVHVGTAGALWGLCTGPYDATKSGLAGFSRASFVAKSICKTSGQCGLFAGIFALTRCGIQKYRGRSDVVNAAAAGAVVGAAIAAGTRSKKQVVGMATLLSILGAAADHSRTL
Viridiplantae	Streptophyta	Streptophytina	Embryophyta	Beta vulgaris subsp. vulgaris	tr|A0A0J8FJZ2|A0A0J8FJZ2_BETVU	Uncharacterized protein OS=Beta vulgaris subsp. vulgaris GN=BVRB_3g053840 PE=4 SV=1	Oep16	MSNKVTVSASSNGGSSGKFEKRSMMDEIRSFEKDGFFDLGHPLLNRITHSFIKVAGIGAIQAVSREAYFTAIDGVGIDSGSANGNGAKRRNTFSDLRGETSRKSVEALVKHTGKESFQWGLAAGVFSGLTYGLKEARGYHDWKNSAVAGALTGMTLALTSEDTTHEQVVQSAITGAAIATAANMLTGTF
Viridiplantae	Streptophyta	Streptophytina	Embryophyta	Brachypodium distachyon	tr|I1HMT9|I1HMT9_BRADI	Uncharacterized protein OS=Brachypodium distachyon GN=BRADI_2g38750 PE=4 SV=1	Oep16	MPRGGFSAGSRKLELAVDTGNPLLNRTLDGFIKIGAVGACKVAAEDAFECLHKGNVSTNKLEHTLKKMCKEGAYWGTVAGVYVGMEYGVERIRGRSDWKNALIGGVVSGALISAASNSHRDKIVKDAITGGAIATAAEFINYLT
Viridiplantae	Streptophyta	Streptophytina	Embryophyta	Brachypodium distachyon	tr|I1HEU7|I1HEU7_BRADI	Uncharacterized protein OS=Brachypodium distachyon GN=BRADI_2g11567 PE=4 SV=1	Oep16	MSTRLDTRTLKDEVANMDKRPLLDLGHPLLNRVADSFIRAAGVGATRAVSREAYFVTVEGLGSGDAAALDSNAKRNHFSSIRGDDGQKSLDAVVKSAGKEAFQWGLAAGVYSGITYGLREARGCHDWKNSAIAGAIAGAAVALTGDTGHADHVVHFAITGAALSSAATMLSGIF
Viridiplantae	Streptophyta	Streptophytina	Embryophyta	Brachypodium distachyon	tr|I1H693|I1H693_BRADI	Uncharacterized protein OS=Brachypodium distachyon GN=BRADI_1g64590 PE=4 SV=1	Oep16	MSTHEARKFVDEVRGLEKNWMLDLGHPLLNRVADSFAKAAGIGAIQAVTRDSYFMAVEGESGGTGAVSDATGTRKRTFGDIKGTNNSKSAEDMVKSVSKESFQWGLAAGMHSGLTYGLKEVRGTHDWKNSAVAGAVTGAAVALTSENASHEQIVQCAITGAALSAAANVLSDIL
Viridiplantae	Streptophyta	Streptophytina	Embryophyta	Brachypodium distachyon	tr|I1HMU0|I1HMU0_BRADI	Uncharacterized protein OS=Brachypodium distachyon PE=4 SV=1	Oep16	MGKAELVLGQMVDSGVQPDEVTYNAMIHGYSTSVRWKEAAKMFREMISEGLIPDIVTFTSLMNSLCKHQRSKEAAEIFHYMTAKGHKPNIVSYSVLLHGYATEGRLVEMNNLFHSMADKGIVANCHCFNILISAHAKRGMMDEAMLIFTEMRGKGVTPDVITYATVIAAFCRMGRLADAMEKFSQMISIGVGPNTAVYHSLIQGFCAHGDLVKVKELVSEMMSKGIPRPNITFFNSIIHSLCNEGRVMDAQDVFDLVIHIGDRPYTFTFNSLIDGYCLVGKMEKAFGVLDAMVSDGTEPDVVTYTTLVNGYCKSGKIDDGLILFREMLHKRVKPTTVTYNLVLDGLFHAGRSAAAKKMFLEMIDSGMTMSIATYSIILQGLIRNDCTDEATTLFDKLVA…
Viridiplantae	Streptophyta	Streptophytina	Embryophyta	Brassica napus	tr|A0A078GBL7|A0A078GBL7_BRANA	BnaA08g06060D protein OS=Brassica napus GN=BnaA08g06060D PE=4 SV=1	Oep16	MDKSGGRKPPVSELYKLCLGKLTSRWLMGQDLRQATWVHLLRMLAARNIGFLIFRGESSKSLDALVKNTGKESLQWGLAAGLYSGITYGMKEARGGAHDWRNSAVAGALTGGAMAMTPSESTSHEQVVQSALTGAAISTAANLLSSVF
Viridiplantae	Streptophyta	Streptophytina	Embryophyta	Brassica napus	tr|A0A078H3Y5|A0A078H3Y5_BRANA	BnaA01g17620D protein OS=Brassica napus GN=BnaA01g17620D PE=4 SV=1	Oep16	MEKSGGRKVMDEIRSFEKASLFDLGHPLLNRVADSFVKAAGVGALQAVSREAYFTVVDGTGFDSSSMGPPSEDTGSKKHRFPNLRGENSSKSLEALVKNTGKESLQWGLAAGLYSGITYGMKEARGGAHDWRNSAVAGALTGAAMAMTTSERTSHEQVVQSALTGAAISTAANLLSSVF
Viridiplantae	Streptophyta	Streptophytina	Embryophyta	Brassica napus	tr|A0A078DN32|A0A078DN32_BRANA	BnaA03g42410D protein OS=Brassica napus GN=BnaA03g42410D PE=4 SV=1	Oep16	METSGGKKITVEIKRFENEKASLFDLGHPLLNSIADSFVKAAGVGALQAVSREAYFTVADGAGSDSSENNGSKQHRFPNLRGESSKSLEALVKNTGKESLQWGLAAGLYSGITYGMKEARGGAHDWRNSVVAGALTGAAMAVTTSERTSHDQVVQSALTGAAISAAANLLSSIF
Viridiplantae	Streptophyta	Streptophytina	Embryophyta	Brassica napus	tr|A0A078DIY7|A0A078DIY7_BRANA	BnaA04g00310D protein OS=Brassica napus GN=BnaA04g00310D PE=4 SV=1	Oep16	MEEELLAGVPCSSRAVESVIRVSTAGGLYGFCAGPHNARKLGLSGVSQASYVAKSIGKIGFQCGIVSGIFTLTNCGLQRYRGKSDWVNALVGGAVAGAAVALRTRNWSHVLTTAGLVSIFSVLANSTRTDLKQQQQH
Viridiplantae	Streptophyta	Streptophytina	Embryophyta	Brassica napus	tr|A0A078H9U2|A0A078H9U2_BRANA	BnaC01g21960D protein OS=Brassica napus GN=BnaC01g21960D PE=4 SV=1	Oep16	MEKSGGRKVMDEIRSFEKASLFDLGHPLLNRVADSFVKAAAVGALQAVSREAYFTVVDGTGFDSSSMGPPSEDTGSKKHRFPNLRGENNSKSLEALVKNTGKESLQWGLAAGLYSGITYGMKEARGGAHDWRNSAVAGALTGAAMAMTTSERTSHEQVVQSALTGAAISTAANLLSSVF
Viridiplantae	Streptophyta	Streptophytina	Embryophyta	Brassica napus	tr|A0A078ICP5|A0A078ICP5_BRANA	BnaA07g14320D protein OS=Brassica napus GN=BnaA07g14320D PE=4 SV=1	Oep16	MPSSTFSGTVSSPKLSVAVDMGNPFLNLTVDGFLKIGAVGVTKSLVEDTYKAIDKGSVSKSTLEHALKKMCKEGFYWGSVAGVYVGTEYGIERIRGTRDWKNAMLAGAATGAVISAATNKGKDKVVIDAIMGGALATASQFLNNHYFY
Viridiplantae	Streptophyta	Streptophytina	Embryophyta	Brassica napus	tr|A0A078DZU4|A0A078DZU4_BRANA	BnaC04g21130D protein OS=Brassica napus GN=BnaC04g21130D PE=4 SV=1	Oep16	MEDELLAGVPCSSRAVESVIRVSTAGGLYGFCAGPRNARKLGLSGVSQASYVAKSIGKIGFQCGIVSGIFTLTNCGLQRYRGKSDWVNALVGGAVAGAAVALRTRNCSHVVTTAGLVSIFSVLANSTRTDLKQQH
Viridiplantae	Streptophyta	Streptophytina	Embryophyta	Brassica napus	tr|A0A078F5I1|A0A078F5I1_BRANA	BnaC07g33510D protein OS=Brassica napus GN=BnaC07g33510D PE=4 SV=1	Oep16	MSEERSKRTIETSGGKKITVEIKRFENEKASLFDLGHPLLNSIADSVVKAAGVGALQAVSREAYFTVVDGAGSDSSENNGSNKHRFPNLRGESSKSLEALVKNTGKESLQWGLAAGLYSGITYGMKEARGGTHDWRNSVVAGALTGAAMAVTTSERTSHDQVVQSALTGAAISAAANLLSSVF
Viridiplantae	Streptophyta	Streptophytina	Embryophyta	Brassica napus	tr|A0A078HQA4|A0A078HQA4_BRANA	BnaC04g15130D protein OS=Brassica napus GN=BnaC04g15130D PE=4 SV=1	Oep16	MPSSTFSGTVSSPKLSVAVDTGNPFLNLTVDGFLKIGAVGVTKSLVEDTYKAIDKGSVSKSTLEHALKKMCKEGVYWGSVAGVYVGTEYGIERIRGTRDWKNAMLAGAATGAVISAATNKGKDKVVIDAIMGGALATASQFLNNHYFY
Viridiplantae	Streptophyta	Streptophytina	Embryophyta	Brassica oleracea var. oleracea	tr|A0A0D3A7Q6|A0A0D3A7Q6_BRAOL	Uncharacterized protein OS=Brassica oleracea var. oleracea PE=4 SV=1	Oep16	MEKSGGRKVMDEIRSFEKASLFDLGHPLLNRVADSFVKAAAVGALQAVSREAYFTVVDGTGFDSSSMGPPSEDTGSKKHRFPNLRGENNSKSLEALVKNTGKESLQWGLAAGLYSGITYGMKEARGGAHDWRNSAVAGALTGAALAMTTSERTSHEQVVQSALTGAAISTAANLLSSVF
Viridiplantae	Streptophyta	Streptophytina	Embryophyta	Brassica oleracea var. oleracea	tr|A0A0D3DEC8|A0A0D3DEC8_BRAOL	Uncharacterized protein OS=Brassica oleracea var. oleracea PE=4 SV=1	Oep16	MSEERSKRTMETSGGKKITVEIKRFENEKASLFDLGHPLLNGIADSFVKAAGVGALQAVSREAYFTVVDGAGSDSSENNGSNKLRFPNLRGESSKSLEALVKNTGKESLQWGLAAGLYSGITYGMKEARGGTHDWRNSVVAGALTGAAMAVTTSERTSHDQVVQSALTGAAISAAANLLSSVF
Viridiplantae	Streptophyta	Streptophytina	Embryophyta	Brassica oleracea var. oleracea	tr|A0A0D2ZVJ9|A0A0D2ZVJ9_BRAOL	Uncharacterized protein OS=Brassica oleracea var. oleracea GN=OEP16 PE=4 SV=1	Oep16	MPSSTFSGTVSSPKLSVAVDTGNPFLNLTVDGFLKIGAVGVTKSLVEDTYKAIDKGSVSKSTLEHALKKMCKEGVYWGSVAGVYVGTEYGIERIRGTRDWKNAMLAGAATGAVISAATNKGKDKVVIDAIMGGALATASQFLNNHYFY
Viridiplantae	Streptophyta	Streptophytina	Embryophyta	Brassica oleracea var. oleracea	tr|A0A0D3BW70|A0A0D3BW70_BRAOL	Uncharacterized protein OS=Brassica oleracea var. oleracea GN=ATOEP16-4 PE=4 SV=1	Oep16	MEDELLAGVPCSSRAVESVIRVSTAGGLYGFCAGPRNARKLGLSGVSQASYVAKSIGKIGFQCGIVSGIFTLTNCGLQRYRGKSDWVNALVGGAVAGAAVALRTRNCSHVVTTAGLVSIFSVLANSTRTDLKQQH
Viridiplantae	Streptophyta	Streptophytina	Embryophyta	Brassica rapa subsp. pekinensis	tr|M4FAC5|M4FAC5_BRARP	Uncharacterized protein OS=Brassica rapa subsp. pekinensis PE=4 SV=1	Oep16	MDKSGGRKVMDEIRSFEKASLFDLGHPLLNRIADSFVKAAGVGALQAVSREAYFTVVDGESSKSLDALVKNTGKESLQWGLAAGLYSGITYGMKEARGGAHDWRNSAVAGALTGGAMAMTTSESTSHEQVVQSALTGAAISTAANLLSSVF
Viridiplantae	Streptophyta	Streptophytina	Embryophyta	Brassica rapa subsp. pekinensis	tr|M4EXK4|M4EXK4_BRARP	Uncharacterized protein OS=Brassica rapa subsp. pekinensis PE=4 SV=1	Oep16	MEKSGGRKVMDEIRSFEKASLFDLGHPLLNRVADSFVKAAGVGALQAVSREAYFTVVDGTGFDSSSMGPPSEDTGSKKHRFPNLRGENSSKSLEALVKNTGKESLQWGLAAGLYSGITYGMKEARGGAHDWRNSAVAGALTGAAMAMTTSERTSHEQVVQSALTGAAISTAANLLSSVF
Viridiplantae	Streptophyta	Streptophytina	Embryophyta	Brassica rapa subsp. pekinensis	tr|M4FIJ8|M4FIJ8_BRARP	Uncharacterized protein OS=Brassica rapa subsp. pekinensis PE=4 SV=1	Oep16	MPSSTFSGTVSSPKLSVAVDMGNPFLNLTVDGFLKIGAVGVTKSLVEDTYKAIDKGSVSKSTLEHALKKMCKEGFYWGSVAGVYVGTEYGIERIRGTRDWKNAMLAGAATGAVISAATNKGKDKVVIDAIMGGALATASQFLNNHYFY
Viridiplantae	Streptophyta	Streptophytina	Embryophyta	Brassica rapa subsp. pekinensis	tr|M4D8C7|M4D8C7_BRARP	Uncharacterized protein OS=Brassica rapa subsp. pekinensis PE=4 SV=1	Oep16	METSGGKKITVEIKRFENEKASLFDLGHPLLNSIADSFVKAAGVGALQAVSREAYFTVADGAGSDSSENNGSKQHRFPNLRGESSKSLEALVKNTGKESLQWGLAAGLYSGITYGMKEARGGSHDWRNSVVAGALTGAAMAMTTSERTSHDQVVQSALTGAAISAAANLLSSIF
Viridiplantae	Streptophyta	Streptophytina	Embryophyta	Brassica rapa subsp. pekinensis	tr|M4DD18|M4DD18_BRARP	Uncharacterized protein OS=Brassica rapa subsp. pekinensis PE=4 SV=1	Oep16	MEEELLAGVPCSSRAVESVIRVSTAGGLYGFCAGPHNARKLGLSGVSQASYVAKSIGKIGFQCGIVSGIFTLTNCGLQRYRGKSDWVNALVGGAVAGAAVALRTRNWSHVLTTAGLVSIFSVLANSTRTDLKQQQQH
Viridiplantae	Streptophyta	Streptophytina	Embryophyta	Capsella rubella	tr|R0GX48|R0GX48_9BRAS	Uncharacterized protein OS=Capsella rubella GN=CARUB_v10006765mg PE=4 SV=1	Oep16	MEKSGGRMVMDEIRSFEKAHLFDLGHPLLNRIADSFVKAAGVGALQAVSREAYFTVVDGFDSNNVGPPSESKKHRFPNLRGESSKSLDALVKNTGKESLQWGLAAGLYSGITYGMKEVRGGAHDWKNSAVAGALTGAAMAMTTSDRTSHEQVVQSALTGAAISTAANLLSSVF
Viridiplantae	Streptophyta	Streptophytina	Embryophyta	Capsella rubella	tr|R0HQF1|R0HQF1_9BRAS	Uncharacterized protein OS=Capsella rubella GN=CARUB_v10019636mg PE=4 SV=1	Oep16	MEEELLSAVPCSSLAVESVLRVATAGGLYGFCAGPRDARKIGLSGVSQASFVAKSIGRFGFQCGLVSGVFTMTHCGLQRYRGKSDWVNALVGGAVAGAAVAISTRNWAHVVGTAGLVSAFSVLANSTRTEPKQD
Viridiplantae	Streptophyta	Streptophytina	Embryophyta	Capsella rubella	tr|R0FZ61|R0FZ61_9BRAS	Uncharacterized protein OS=Capsella rubella GN=CARUB_v10024257mg PE=4 SV=1	Oep16	MPSSTFSGTVSTPKLSVAVDMGNPFLNLTVDAFLKIGAVGVTKSIAEDTYKAIDKGSLSKSTLENALKKLCKEGVYWGAAAGVYVGTEYGIERVRGTRDWKNAMLAGAATGAVLSAAGKKGKDTVVIDAILGGALATASQFLNNHYFY
Viridiplantae	Streptophyta	Streptophytina	Embryophyta	Citrus clementina	tr|V4U0P1|V4U0P1_9ROSI	Uncharacterized protein OS=Citrus clementina GN=CICLE_v10022836mg PE=4 SV=1	Oep16	MEEELIDAVPCSSLAVDAILRIGTAGAIWGLCAGPQLARKRGLSGITRASFVAKSIGKYGFQCGLVAGVFSSTRCGIQRYRKQNDWVNALIAGAVTGAAIAAGTRRWTQVIGVAGIVSAFSAAADYSRTN
Viridiplantae	Streptophyta	Streptophytina	Embryophyta	Citrus clementina	tr|V4S1S8|V4S1S8_9ROSI	Uncharacterized protein OS=Citrus clementina GN=CICLE_v10006030mg PE=4 SV=1	Oep16	MTSNMENRSLFHELPGFEKGGFFDLGHPLLNRITESFVKAAGIGAIQAVTREAYFTAVEGSGFDSSNNVSDMGGAKKHQFPNLKGETNRKSLEAMVKNTGKESLQWGVVAGIYSGLTYGLREARGAHDWKNSAVAGAITGVALALTTDDSSHEQVVQCAITGAAISTAANLLTGIF
Viridiplantae	Streptophyta	Streptophytina	Embryophyta	Citrus clementina	tr|V4SLV4|V4SLV4_9ROSI	Uncharacterized protein OS=Citrus clementina GN=CICLE_v10029517mg PE=4 SV=1	Oep16	MPKSSFAGALTTPRVDVGIDTGNDFLNHTVDGFLKIGAVAATRAVAEDTYNIVKGGNFSRHHLEHALKKMCKEGAYWGTVAGVYVGMEYGVEKVRGTKDWKNAMIGGAFTGALVSAVGKNKRDKVVMDALTGGAIAAAAEFLSYRS
Viridiplantae	Streptophyta	Streptophytina	Embryophyta	Citrus sinensis	tr|A0A067HGQ4|A0A067HGQ4_CITSI	Uncharacterized protein OS=Citrus sinensis GN=CISIN_1g032960mg PE=4 SV=1	Oep16	MEEELIDAVPCSSLAVDAILRIGTAGAIWGLCAGPQLARKRGLSGITRASFVAKSIGKYGFQCGLVAGVFSSTRCGIQRYRKQNDWVNALIAGAVTGAAIAAGTRRWTQVIGVAGIVSAFSAAADYSRTN
Viridiplantae	Streptophyta	Streptophytina	Embryophyta	Citrus sinensis	tr|A0A067FX04|A0A067FX04_CITSI	Uncharacterized protein OS=Citrus sinensis GN=CISIN_1g036913mg PE=4 SV=1	Oep16	MTSNMENRSLFHELPGFEKGGFFDLGHPLLNRITESFVKAAGIGAIQAVTREAYFTAVEGSGFDSSNNVSDMGDAKKHQFPNLKGETNRKSLEAMVKNTGKESLQWGVVAGIYSGLTYGLREARGAHDWKNSAVAGAITGVALALTIDDSSHEQVVQCAITGAAISTAANLLTGIF
Viridiplantae	Streptophyta	Streptophytina	Embryophyta	Citrus sinensis	tr|A0A067GBV3|A0A067GBV3_CITSI	Uncharacterized protein OS=Citrus sinensis GN=CISIN_1g036056mg PE=4 SV=1	Oep16	MPKSSFAGALTTPRVDVGIDTGNDFLNHTVDGFLKIGAVAATRAVAEDTYNIVKGGNFSRHHLEHALKKMCKEGAYWGTVAGVYVGMEYGVEKVRGTKDWKNAMIGGAFTGALVSAVGKNNRDKVVMDALTGGAIAAAAEFLSYRS
Viridiplantae	Streptophyta	Streptophytina	Embryophyta	Cucumis sativus	tr|A0A0A0K992|A0A0A0K992_CUCSA	Uncharacterized protein OS=Cucumis sativus GN=Csa_7G397550 PE=4 SV=1	Oep16	MEDELNGVVPCSSLAVESSIRVGTAGALWGLCLGPYNSRKNGLTGVAHAAFVARSVGKYGFQCGLVAGTFTLTHCGIQRYRKRNDWLNGLIAGAVAGAAIATKTRSWSQVVGMAALVSAFSAAAEYSRSL
Viridiplantae	Streptophyta	Streptophytina	Embryophyta	Cucumis sativus	tr|A0A0A0KCC7|A0A0A0KCC7_CUCSA	Uncharacterized protein OS=Cucumis sativus GN=Csa_6G307410 PE=4 SV=1	Oep16	MPTNYIFFIFLGPGSACEHFFSLTLAIKSTAVPDFAVSISDSIQDFEEEMGSRSIDNLSMVDEIRCSHGGTFLYDLGHPLLNRVADSFVKAAGIGALQSVSREAYFTVAGSVDSNIAPPPELSSMRKQRFPGLKGETNKESLEAMVKSVGKESIQWGLAAGVYSGLTYGLKEARGAHDWKNSAIAGAVTGVAVALTADKSSHEHIVQYAITGAAMSTAANIFAGIF
Viridiplantae	Streptophyta	Streptophytina	Embryophyta	Cucumis sativus	tr|A0A0A0LVB9|A0A0A0LVB9_CUCSA	Uncharacterized protein OS=Cucumis sativus GN=Csa_1G515470 PE=4 SV=1	Oep16	MPPTGFVGSSSTPKIDVVIDTGYPFLNLTVDGFLKIGSLKKMCKEGAYWGAVAGAYVGMEYGVERIRGTRDWKNAMIGGALTGALVSAASNNNRDKVVIDAITGGAVATAAEFINYLT
Viridiplantae	Streptophyta	Streptophytina	Embryophyta	Erythranthe guttata	tr|A0A022S2S8|A0A022S2S8_ERYGU	Uncharacterized protein OS=Erythranthe guttata GN=MIMGU_mgv1a016244mg PE=4 SV=1	Oep16	MEDFSESVPCSSLAVDSVLRMSSAGFIWGSCFGPFDAKRLGLSGSARASFIARTVGQCGFSCGLFAAIFSFSHCGLERYRRKKDWVNTLTAGAVAGAAFGAGTRNWKQVACFTGLFLSFFQLAKDSRSV
Viridiplantae	Streptophyta	Streptophytina	Embryophyta	Erythranthe guttata	tr|A0A022PRL6|A0A022PRL6_ERYGU	Uncharacterized protein OS=Erythranthe guttata GN=MIMGU_mgv1a015773mg PE=4 SV=1	Oep16	MPRSTLVGGFSSPRVDLIVDMGNPFLNATLDGFLKIGTVAAGKVVAEEVYGVVKRGSISSNNFEKSLKKMCKEGAYWGTVAGVYVGFEYGVERVRGTRDWKNAMIGGALTGAVVSAACNRNRDKIVMDAIAGGAIATASEFLNYLT
Viridiplantae	Streptophyta	Streptophytina	Embryophyta	Erythranthe guttata	tr|A0A022S0T2|A0A022S0T2_ERYGU	Uncharacterized protein OS=Erythranthe guttata GN=MIMGU_mgv1a015003mg PE=4 SV=1	Oep16	MSLEKRSLIDELSSFDSGGFLDLGHPLLNRMAESFTKAAGIGAIQAVSREAYFTAVESGSGSTSENGASKKHHHFPDLRGENNRKSVEALVKSTGKESMQWGLAAGVYSGLTYGLKEARGVHDWKNSALAGAITGAALALTSEDHSHEQVVQCAMTGAAISTAANLLTGIF
Viridiplantae	Streptophyta	Streptophytina	Embryophyta	Erythranthe guttata	tr|A0A022RYH8|A0A022RYH8_ERYGU	Uncharacterized protein OS=Erythranthe guttata GN=MIMGU_mgv1a014750mg PE=4 SV=1	Oep16	MSGSNLETRSLLDELKNFEKGLFFDLGHPLLNRVAETFVRAAGIGAVHAVSREAYLTAVESVSGDATGGLPREIGAPKKRHVFPDLRGENNRKSVEALVKSTGKESLQWGVAAGMYSGLTYGLKEARGVHDWKSSALAGAVTGAAMALTLDNHSHEQVVQCAITGAAVSTAANLLTGIF
Viridiplantae	Streptophyta	Streptophytina	Embryophyta	Erythranthe guttata	tr|A0A022QK64|A0A022QK64_ERYGU	Uncharacterized protein OS=Erythranthe guttata GN=MIMGU_mgv1a022258mg PE=4 SV=1	Oep16	MSSAGFIWGSCFGPFDAKRLGLSGSARASFIARTVGQCGFSCGLFAAIFSFSHCGLERYRRKKDWVSECLFGFSTAYL
Viridiplantae	Streptophyta	Streptophytina	Embryophyta	Eucalyptus grandis	tr|A0A059AH13|A0A059AH13_EUCGR	Uncharacterized protein OS=Eucalyptus grandis GN=EUGRSUZ_J02053 PE=4 SV=1	Oep16	MPRSRFGGSVSGPMVDVAIDLGNPFLNVTVDGFLKIGTVAATRAAAEDAYFTVKSGKFSGHKFEDTLKKMCKEGAYWGTVAGVYAGMEYGVERIRGTRDWKNAMIGGALTGLTISAASKNNRDRVVMDAITGGAIATAADFLNYLT
Viridiplantae	Streptophyta	Streptophytina	Embryophyta	Eucalyptus grandis	tr|A0A059AXT2|A0A059AXT2_EUCGR	Uncharacterized protein OS=Eucalyptus grandis GN=EUGRSUZ_H01109 PE=4 SV=1	Oep16	MKDELSDAVPCSSLAVDSILRVGTAGAIWGLCIGPYDARKSGLSGMPRASFVAKSVGKFSFQCGLVAGVFTVTRCGIQRYRRRDDWVNGLVAGAVAGAAVAAGTRSWTHVLGMAGLVSVCSAAADFSRTN
Viridiplantae	Streptophyta	Streptophytina	Embryophyta	Eucalyptus grandis	tr|A0A059DB56|A0A059DB56_EUCGR	Uncharacterized protein OS=Eucalyptus grandis GN=EUGRSUZ_A00350 PE=4 SV=1	Oep16	MTTSNMEARTQSLLSELNFDKGGFFDLGHPLLNRIAESFIKAAGIGAIQAVSREAYFTAVEGAGLDSSNGVPEIPGAKKHRFPELRGETNRNSLEAMVKSTGKESLQWGLAAGVYSGLTYGLKETRGAHDWKNSAVAGAITGVALALTADDTSHEQIVQCAITGAAISTAANLLSGIF
Viridiplantae	Streptophyta	Streptophytina	Embryophyta	Eutrema salsugineum	tr|V4LYR1|V4LYR1_EUTSA	Uncharacterized protein OS=Eutrema salsugineum GN=EUTSA_v10026380mg PE=4 SV=1	Oep16	MEKSGRNVMDEIRSFEKASLFDLGHPLLNRIADSFVKAAGVGALQAVSREAYFTVVDGFDSSNLGPPSENNGSKKHRFPNLRGESSKSLDALVKNTGKESLQWGLAAGLYSGIAYGMKEARGGAHDWRNSAVAGALTGAAMAMTTSERTNHEQVVQSALTGAAISTAANLLSNVF
Viridiplantae	Streptophyta	Streptophytina	Embryophyta	Eutrema salsugineum	tr|V4LJ72|V4LJ72_EUTSA	Uncharacterized protein OS=Eutrema salsugineum GN=EUTSA_v10006304mg PE=4 SV=1	Oep16	MEEELLSAVPCSSLAVESVLRVSTIFEHAQAGGLYGFCAGPRDARRIGLSGLSQASYVAKSVGRIGFQCGIVSGIFTMTHCGLQRYRGKNDWVNALVGGAVAGAAVAIGTRNWTHVVGTAGLVSAFSVLANCTRTDLKQL
Viridiplantae	Streptophyta	Streptophytina	Embryophyta	Eutrema salsugineum	tr|V4MFQ8|V4MFQ8_EUTSA	Uncharacterized protein OS=Eutrema salsugineum GN=EUTSA_v10017379mg PE=4 SV=1	Oep16	MPSSTFSGTVSTPKVSVAVDMGHPFLNLTVDSFLKIGAVGVTKSLAEDTYKAIDKGSLSKSTLEHALKKMCKEGVYWGSVAGVYVGTEYGIERIRGTRDWKNAMLAGAATGAVISAASNKGKDTIVVDAIMGGGLATASHFLNNHYFY
Viridiplantae	Streptophyta	Streptophytina	Embryophyta	Genlisea aurea	tr|S8CYG4|S8CYG4_9LAMI	Uncharacterized protein (Fragment) OS=Genlisea aurea GN=M569_02294 PE=4 SV=1	Oep16	ETRSFLDDIRNFDRGCFFDLGHPILNRMADSFVRAAVISSVQAVTREAYFTAIETGGIVKSETGPQKKNHPFPELRGEDSRKSVEALVKSTGKESLQWGMAAGLYSGLTYGLKEARGTHDWKNSAVAGAITGAVVALTTDDRSHERVVQCAITGAALSAAANLLSGI
Viridiplantae	Streptophyta	Streptophytina	Embryophyta	Genlisea aurea	tr|S8BYC5|S8BYC5_9LAMI	Uncharacterized protein OS=Genlisea aurea GN=M569_15434 PE=4 SV=1	Oep16	MRKADGFEPTFRRRPRRDDFAGDSSSIPGVHMTEDLSDSVPCSSIAVDSSIRLGAAGAIWGSCFGPYESRKLGLTRGARMAFIAKSIGHNGISCAIFSFTHCGIQRYRHQKDLVSTFAAGAIAGAAFGAGTGNWKQAAAITGLFCTIFHFAKDSTST
Viridiplantae	Streptophyta	Streptophytina	Embryophyta	Genlisea aurea	tr|S8CRN9|S8CRN9_9LAMI	Uncharacterized protein OS=Genlisea aurea GN=M569_07245 PE=4 SV=1	Oep16	MPESRLSGALMSPKVNLMVDMGNPFLNHTLDGFLKIGGVAAAKAAAEETYKMGKRGSVSGQSLEQSVRKMCKEGAYWGTVAGVYVGMEFGVEKVRGTRDWKNSLIGGALTGAIVSTASGHDKDKIVFNTIAAAAIATAKDFLAYLT
Viridiplantae	Streptophyta	Streptophytina	Embryophyta	Genlisea aurea	tr|S8DGM5|S8DGM5_9LAMI	Uncharacterized protein (Fragment) OS=Genlisea aurea GN=M569_16286 PE=4 SV=1	Oep16	GHNLQTRSFFDELKGFDGDDLFDLGHPLLNRIGESFIKAAGVGAVQALSRQTVLKIHDVSGQNSSDNPHETGGSKRYRCFLGLGENNSKSVEALVKSSGKESLKWGLAAGIYSGVSYGLKEATGVHDWKNSAFAGAVTGAALALTSDDHSGEEVMQCAISGAAISTAAHLLSGIL
Viridiplantae	Streptophyta	Streptophytina	Embryophyta	Glycine max	tr|C6SWV4|C6SWV4_SOYBN	Uncharacterized protein OS=Glycine max GN=GLYMA_15G142900 PE=2 SV=1	Oep16	MNLNTSSDLETRSLLDELCNFNKKGLLDLGHPLLNRIFESFVKAAGIGAVQAVSREAYFTAIDGTGADNSGGLPPEISSAKKNRLPGLKGETSNKSLEAMVKSTGKESLQWGVAAGLYSGLTYGLKEARGAHDWKNSAVAGAITGATLALTLEDSTHEQIVQCAITGAAISTAANLLTGIF
Viridiplantae	Streptophyta	Streptophytina	Embryophyta	Glycine max	tr|C6TFJ4|C6TFJ4_SOYBN	Uncharacterized protein OS=Glycine max GN=GLYMA_02G184800 PE=2 SV=1	Oep16	MPSARLSGSPRLDVAIDMGNPFLNLTVDGFLKIGAVAATRSAAEDTYHIIRNGNISSHDFEKTLKKMCKEGVYWGTLAGVYLGMEYGVERIRGTRDWKNAMIGGAVTATLLSVATTNNKDKIVPDAITGAAIATAAEFINYLT
Viridiplantae	Streptophyta	Streptophytina	Embryophyta	Glycine max	tr|C6SW13|C6SW13_SOYBN	Uncharacterized protein OS=Glycine max GN=GLYMA_15G038200 PE=2 SV=1	Oep16	MPWVRLSESPRLDVAIDMGNPFLNLTVDGFLKIGAVAATRSAAEDTYHIIQKGNISSRDFEKTLKKMCKEGVYWGTIAGVYVGMEYGVERIRGTRDWKNAMIGGAVTGALVSAASNNKKDKIAIDAITGAAIATAAEFINYLT
Viridiplantae	Streptophyta	Streptophytina	Embryophyta	Glycine max	tr|I1L0S5|I1L0S5_SOYBN	Uncharacterized protein OS=Glycine max GN=GLYMA_09G037800 PE=4 SV=1	Oep16	MNLNTSSNLETRSLLDELCNFHKKGLFDLGHPLLNRILETFVKAAGIGAVQAVSREAYFTAIEGTGTDNSGGLPPEISSAKKNRLPSLKGETNNKSLEAMVKNTGKESLQWGVAAGLYAGLTYGLKEARGAHDWKNSAVAGAITGATLALTLEDSTHEQIVQCAITGAAISTAANLLTGIF
Viridiplantae	Streptophyta	Streptophytina	Embryophyta	Glycine max	tr|I1KMS6|I1KMS6_SOYBN	Uncharacterized protein OS=Glycine max GN=GLYMA_07G241400 PE=4 SV=1	Oep16	MSSSSSNVNLETRSPLDEVICFNKGGLFDLGHPLLNRIAESFVKASGIGAVQAVSREAYFSAVDGNRMDNTGGMPSEVSNAKKHRLHGLRGETSSKSLEAMVKNTGKESLQWGLAAGIYSGLTYGLKEARGANDWKNSAMAGGITGATLALTSGDTSQEHMVHCAITGAAISTAANLLTGIF
Viridiplantae	Streptophyta	Streptophytina	Embryophyta	Glycine max	tr|K7LGW8|K7LGW8_SOYBN	Uncharacterized protein OS=Glycine max PE=4 SV=1	Oep16	MEEDLDGVAPCSSLAVEAMIRVGAAGAIWGLCAGPYDARQQGLRGSAKASFVAKSVGRFGTRCGFVAGVFSITRCGVQRYRGRNDWVNGLIGGAVAGAAAAAAAGTRSWSQVIGMAGLVSVFCAAADYSRTS
Viridiplantae	Streptophyta	Streptophytina	Embryophyta	Glycine max	tr|I1M4W7|I1M4W7_SOYBN	Uncharacterized protein OS=Glycine max GN=GLYMA_13G336100 PE=4 SV=1	Oep16	MPWARLSGSPRLDVAIDMGNPFLNLTVDGFLKIGAVAATRSAAEDTYHIIQKGNISSHDFEKTLKKMCKEGVYWGTIAGVYVGMEYGVERIRGTRDWKNAMIGGAVTGALVSAASNNKKDKIAIDAITGAAIATAAEFINYLT
Viridiplantae	Streptophyta	Streptophytina	Embryophyta	Glycine soja	tr|A0A0B2PZB5|A0A0B2PZB5_GLYSO	Outer envelope pore protein 16-2, chloroplastic OS=Glycine soja GN=glysoja_029426 PE=4 SV=1	Oep16	MNLNTSSNLETRSLLDELCNFHKKGLFDLGHPLLNRILETFVKAAGIGAVQAVSREAYFTAIEGTGTDNSGGLPPEISSAKKNRLPSLKGETNNKSLEAMVKNTGKESLQWGVAAGLYAGLTYGLKEARGAHDWKNSAVAGAITGATLALTLEDSTHEQIVQCAITGAAISTAANLLTGIF
Viridiplantae	Streptophyta	Streptophytina	Embryophyta	Glycine soja	tr|A0A0B2PZB7|A0A0B2PZB7_GLYSO	Outer envelope pore protein 16-2, chloroplastic OS=Glycine soja GN=glysoja_024761 PE=4 SV=1	Oep16	MNLNTSSDLETRSLLDELCNFNKKGLLDLGHPLLNRIFESFVKAAGIGAVQAVSREAYFTAIDGTGADNSGGLPPEISSAKKNRLPGLKGETSNKSLEAMVKSTGKESLQWGVAAGLYSGLTYGLKEARGAHDWKNSAVAGAITGATLALTLEDSTHEQIVQCAITGAAISTAANLLTGIF
Viridiplantae	Streptophyta	Streptophytina	Embryophyta	Glycine soja	tr|A0A0B2P343|A0A0B2P343_GLYSO	Outer envelope pore protein 16-4, chloroplastic OS=Glycine soja GN=glysoja_010950 PE=4 SV=1	Oep16	MEEDLDGVAPCSSLAVEAMIRVGAAGAIWGLCAGPYDARQQGLRGSAKASFVAKSVGRFGTRCGFVAGVFSITRCGVQRYRGRNDWVNGLIGGAVAGAAAAAAAGTRSWSQVIGMAGLVSVFCAAADYSRTS
Viridiplantae	Streptophyta	Streptophytina	Embryophyta	Glycine soja	tr|A0A0B2R6Y3|A0A0B2R6Y3_GLYSO	Outer envelope pore protein 16, chloroplastic OS=Glycine soja GN=glysoja_010549 PE=4 SV=1	Oep16	MPWARLSGSPRLDVAIDMGNPFLNLTVDGFLKIGAVAATRSAAEDTYHIIQKGNISSHDFEKTLKKMCKEGVYWGTIAGVYVGMEYGVERIRGTRDWKNAMIGGAVTGALVSAASNNKKDKIAIDAITGAAIATAAEFINYLT
Viridiplantae	Streptophyta	Streptophytina	Embryophyta	Glycine soja	tr|A0A0B2RMQ6|A0A0B2RMQ6_GLYSO	Outer envelope pore protein 16, chloroplastic OS=Glycine soja GN=glysoja_005425 PE=4 SV=1	Oep16	MPWVRLSESPRLDVAIDMGNPFLNLTVDGFLKIGAVAATRSAAEDTYHIIQKGNISSRDFEKTLKKMCKEGVYWGTIAGVYVGMEYGVERIRGTRDWKNAMIGGAVTGALVSAASNNKKDKIAIDAITGAAIATAAEFINYLT
Viridiplantae	Streptophyta	Streptophytina	Embryophyta	Glycine soja	tr|A0A0B2P5J6|A0A0B2P5J6_GLYSO	Outer envelope pore protein 16-2, chloroplastic OS=Glycine soja GN=glysoja_009773 PE=4 SV=1	Oep16	MSSSSSNVNLETRSPLDEVICFNKGGLFDLGHPLLNRIAESFVKASGIGAVQAVSREAYFSAVDGNRMDNTGGMPSEVSNAKKHRLHGLRGETSSKSLEAMVKNTGKESLQWGLAAGIYSGLTYGLKEARGANDWKNSAMAGGITGATLALTSGDTSQEHMVHCAITGAAISTAANLLTGIF
Viridiplantae	Streptophyta	Streptophytina	Embryophyta	Glycine soja	tr|A0A0B2SAD2|A0A0B2SAD2_GLYSO	Outer envelope pore protein 16, chloroplastic OS=Glycine soja GN=glysoja_033722 PE=4 SV=1	Oep16	MPSARLSGSPRLDVAIDMGNPFLNLTVDGFLKIGAVAATRSAAEDTYHIIQKETVRNISSHDFEKTLKKMCKEGVYWGTLAGVYLGMEYGVERIRGTRDWKNAMIGGAVTATLLSVATTNNKDKIVPDAITGAAIATAAEFINYLT
Viridiplantae	Streptophyta	Streptophytina	Embryophyta	Gossypium arboreum	tr|A0A0B0MVJ9|A0A0B0MVJ9_GOSAR	Outer envelope pore 16, chloroplastic OS=Gossypium arboreum GN=F383_24150 PE=4 SV=1	Oep16	MPSTRFLGSLSTPRVDITIDTGNLFFNHALEGFLKIGSVAATRSIAEDSFKAINGGKLSKHCLERSLKKMCKEGAYWGSVAGVYVGMEYGVGRIRGTWDWKNAMIGGALTGALVSAVTNNNKDQIVSDALTGGAVATASVLLNYLT
Viridiplantae	Streptophyta	Streptophytina	Embryophyta	Gossypium raimondii	tr|A0A0D2UVH5|A0A0D2UVH5_GOSRA	Uncharacterized protein OS=Gossypium raimondii GN=B456_011G199300 PE=4 SV=1	Oep16	MSSNSEAKSLLDELRFDKGDIFDLGHPLLNWTAQSFVKTAGIGALQAIAREACHIAFEGKRTGPIKSTDITGVKNKKQGFPGLRGETSRNSLEAMVKHTGKESLQWGLAAGLYSGLTYGLKEARGSHDWTNSAVAGAITGMAVALTCDNTTHEQVLHYAISGAALSTAANLLDF
Viridiplantae	Streptophyta	Streptophytina	Embryophyta	Gossypium raimondii	tr|A0A0D2PXA2|A0A0D2PXA2_GOSRA	Uncharacterized protein OS=Gossypium raimondii GN=B456_001G110700 PE=4 SV=1	Oep16	MPSTRFLGSLSTPRVDITIDTGNLFFNHALEGFLKIGSVAATRSIAEDSFKAINGGKLSKHCLERSLKKMCKEGAYWGSVAGVYVGMEYGVGRIRGTWDWKNAMIGGALTGALVSAATNNNKDQIVSDALTGGAVATASVLLNYLT
Viridiplantae	Streptophyta	Streptophytina	Embryophyta	Gossypium raimondii	tr|A0A0D2QH29|A0A0D2QH29_GOSRA	Uncharacterized protein OS=Gossypium raimondii GN=B456_006G259100 PE=4 SV=1	Oep16	MATSLETRSLLDELRSFDKGGFFDLGHPLLNRIAESFVKAAGIGAIKGVAREGCYLALEGTKPRSSSTDISAKNNKKNPFPYLRGETNRKSLEAMVKSTGKESLQWGLAAGLYSGITYGLQEARGAHDWKNSAVAGALTGMTVALTCEKPCQEHVLQCAITGAALSTAANLLTGVF
Viridiplantae	Streptophyta	Streptophytina	Embryophyta	Gossypium raimondii	tr|A0A0D2T0H8|A0A0D2T0H8_GOSRA	Uncharacterized protein OS=Gossypium raimondii GN=B456_008G145100 PE=4 SV=1	Oep16	MEEEFTAVVPCSSLAVDSVLRFAMAGVFWGFCSAPYDARKRGLTGIAQASFVAKSVGKFGFQSGLVAGVFATTRCGLQKYRKRNDPLNTLIAGAVAGAAVAAQTRNWNNIIGVACLVSAFSVAADHISRAN
Viridiplantae	Streptophyta	Streptophytina	Embryophyta	Hordeum vulgare var. distichum	tr|F2D350|F2D350_HORVD	Predicted protein OS=Hordeum vulgare var. distichum PE=2 SV=1	Oep16	MPRAGLAAGSSKVDIAIDLGNPLLNRTVDGFLKIGAVGACRVAAEDAFDCLQSGSVSKRKLEQTLKKMCKEGAYWGAVAGVYVGMEYGVERVRGQYDWKNALIGGIASGALISAASDNKGNKIAQDAITGGAIATAVEFINYLT
Viridiplantae	Streptophyta	Streptophytina	Embryophyta	Hordeum vulgare var. distichum	tr|M0XHZ5|M0XHZ5_HORVD	Uncharacterized protein OS=Hordeum vulgare var. distichum PE=4 SV=1	Oep16	MPTAGLAAGSNKVDVAIDLGNPLLNRTVDGFLKIGAVGACRVVAEDAFDCLHRGDISKRQLEETLKKMCKEGAYWGAVAGVYVGMEYGVERVRGDRDWKNALIGGIATGALVSAASNNKGNKIAQDAITGGAIATAVEFINYLT
Viridiplantae	Streptophyta	Streptophytina	Embryophyta	Hordeum vulgare var. distichum	tr|M0UFB1|M0UFB1_HORVD	Uncharacterized protein OS=Hordeum vulgare var. distichum PE=4 SV=1	Oep16	MGSRLDARTLKDEVASMDRRPLLDLGHPLLNRVADSFIRAAGVGAARAVSREAYFVTVEGMGGDSTGLDTSAKRSNFSSARGDDGQKSLDAVVKSAGKEAIQWGLAAGVYSGITYGLREARGHHDWKNSAIAGAIAGAAVALTGDNGHSDHVVHFAITGAALSSAATMLSGIF
Viridiplantae	Streptophyta	Streptophytina	Embryophyta	Jatropha curcas	tr|A0A067KEE6|A0A067KEE6_JATCU	Uncharacterized protein OS=Jatropha curcas GN=JCGZ_11047 PE=4 SV=1	Oep16	MPSKRFAGSLSTPRVDVAIDMGNPFLNLTVDGFLKIGTVAATRALAEDAYYVVKRGNISRRNLEQTLKKMCKEGAYWGTVAGVYVGMEYGMERIRGTRDWKNAMLGGALTGALISAASNKGKDKIVTDAITGGAIATAATFLNYLT
Viridiplantae	Streptophyta	Streptophytina	Embryophyta	Jatropha curcas	tr|A0A067JW21|A0A067JW21_JATCU	Uncharacterized protein OS=Jatropha curcas GN=JCGZ_13937 PE=4 SV=1	Oep16	MEEEDLSGVIPCSSLAVDSILRVGTAGAIWGSCAGPYVARKRGLTGAAYASFVAKSIGKFGFQCGLVAGVFTFSHCEVQRYRKKNDWVNALIAGGMAGAAVAAGTRSWRQVLGMAGLISAFSVANDCSKTL
Viridiplantae	Streptophyta	Streptophytina	Embryophyta	Jatropha curcas	tr|A0A067JV93|A0A067JV93_JATCU	Uncharacterized protein OS=Jatropha curcas GN=JCGZ_18976 PE=4 SV=1	Oep16	MSSNLETRSLMDEFRNLEKGWSFDLGHPLLNRIAESFVKAAGIGAIQAVSREAYLTASQGNGLDSSSGLPPELSGAAKKRRFPNLKGETSVKSLEALVKRTGEESLQWGLAAGVYSGLTYGLREARGAHDWKNSAVAGALTGLALGLTTDDVSHEQLVQCAITGAAISAAANLLTGIF
Viridiplantae	Streptophyta	Streptophytina	Embryophyta	Leersia perrieri	tr|A0A0D9VT59|A0A0D9VT59_9ORYZ	Uncharacterized protein OS=Leersia perrieri PE=4 SV=1	Oep16	MSGSSNSSLETRTFLDEVRGLEKNWMVDLGHPLLNRVAESFVKAAVAAGEGGSVSDSTGAKKRSFPDLNGGNSSKSAEAMVKSVSKESLQWGLAAGLHSGLTYGLTEARGTHDWKNSVVAGALTGAAVALTSDRASHERVVQCAIAGAALSTAANVLSGIF
Viridiplantae	Streptophyta	Streptophytina	Embryophyta	Leersia perrieri	tr|A0A0D9WBZ0|A0A0D9WBZ0_9ORYZ	Uncharacterized protein OS=Leersia perrieri PE=4 SV=1	Oep16	MPRSGLYGSISSPKIDVAIDMGNPFLNRTVDGFLKIGAVGACKVAAEETFECLHRGDVSKHKLEHTLKKMCREGAYWGTIAGVYVGMEYGVERIRGRYDWKNAMIGGALSGALISAASNNHRDKIVKDAITGGAVATAVEFINYLT
Viridiplantae	Streptophyta	Streptophytina	Embryophyta	Leersia perrieri	tr|A0A0D9V041|A0A0D9V041_9ORYZ	Uncharacterized protein OS=Leersia perrieri PE=4 SV=1	Oep16	MSSRLDTRTLKDEVASMDKRWLVDLGHPLVNRVADSFIRAAGVGAARAVSREAYFVTVEGLGGDTAGLDNAVKRSNFSSARGDDGQKSLEVVVKSAGKEAFQWGLAAGVYSGVTYGLREARGCHDWKNSAVAGAIAGVAVALTGDTGNTDHMVHFAITGAALSSAASMLSGIF
Viridiplantae	Streptophyta	Streptophytina	Embryophyta	Medicago truncatula	tr|G7IF50|G7IF50_MEDTR	Outer envelope pore protein OS=Medicago truncatula GN=MTR_1g088460 PE=4 SV=1	Oep16	MEEDQNDAVPCSSLAVESMLRVGTAGAIWGLCTGPYDATIQGLRGIPRASFVANSVRIYGTQCGLVAGVFSITRCGVKKYRGRNDWVNGLIGGAVAGATVAARTRSRMQVFGMAGLVSVFCAVAEYSRT
Viridiplantae	Streptophyta	Streptophytina	Embryophyta	Medicago truncatula	tr|Q2HU23|Q2HU23_MEDTR	Mitochondrial import inner membrane translocase, subunit Tim17/22 OS=Medicago truncatula GN=MTR_2g034550 PE=4 SV=1	Oep16	MNLKTSSEVETRALLDEICSFDRKGLFDLGHPLLNRIAESFVKAAGIGAVQAVSREAYFTAIDGHKVDKGGVIPQDVSPTNKRRLPAGLRGETSNKSLDAMVINTGKESLQWGVAAGIYSGLTYGLKEARGAHDWKNSAVAGAITGATLALTLEDSTHEHVVQCAITGAAISTVANLLKGIF
Viridiplantae	Streptophyta	Streptophytina	Embryophyta	Medicago truncatula	tr|G7JMT8|G7JMT8_MEDTR	Outer envelope pore protein OS=Medicago truncatula GN=MTR_4g121900 PE=4 SV=2	Oep16	MNSNSNLETRTLLDELSDFNKGGLFDFGHPLVNRIAESFVKAAGIGAVQAVSREAYFTVIEGTGIDNAGGMPPEISGAKKNRFHGLRGETSSKSIEAMVKNTGKESFQWGLAAGLYSGLTYGMKEARGTHDWKNSAVAGAITGAALACTSDNTSHEQIAQCAITGAAISTAANLLTGIF
Viridiplantae	Streptophyta	Streptophytina	Embryophyta	Medicago truncatula	tr|I3SSC7|I3SSC7_MEDTR	Outer envelope pore protein OS=Medicago truncatula GN=MTR_2g096920 PE=2 SV=1	Oep16	MPWSRISGSVSSPQVDVVIDMGNPFLNLAVDGFLKIGTVAATRALAEDTFHIVRKGSVSSNDFEKTLKKMCKEGAYWGAIGGVYVGTEYGVERIRGTRDWKNAMIGGAVTGALVSAVNNNKKDKIAVDAITGAAIATAAEFINHFT
Viridiplantae	Streptophyta	Streptophytina	Embryophyta	Medicago truncatula	tr|A0A072VMU1|A0A072VMU1_MEDTR	Outer envelope pore protein OS=Medicago truncatula GN=MTR_2g096900 PE=4 SV=1	Oep16	MPHSSISGSVSSPKVDVVIDMGNPLLNLTVDGFLKIGAVAATRALAEDTYHIVRKGSVSSSDFEKTLKKTFKEGAYWGAIAGVYVGTEYGVQRIRGTRDWKNATFGGAVTGALVSAASNEKADKIVIGAITGAAIATAAEFINGWSF
Viridiplantae	Streptophyta	Streptophytina	Embryophyta	Morus notabilis	tr|W9SIP5|W9SIP5_9ROSA	Uncharacterized protein OS=Morus notabilis GN=L484_025232 PE=4 SV=1	Oep16	MPSSRFSGTLSSPKVDVSIDTGIPFINLTVDGFLKIGTIAATRVVAEDTYHIVKKGTVAGLYVGMEYGIGRIRGTRDWKNAMIGGAVTGALVSIATQNNKDKVLTDAITGSAVATAAEFINYLT
Viridiplantae	Streptophyta	Streptophytina	Embryophyta	Morus notabilis	tr|W9RIB0|W9RIB0_9ROSA	Uncharacterized protein OS=Morus notabilis GN=L484_007726 PE=4 SV=1	Oep16	MSSGKLENKSFMEELRSFDKGGFFELGHPLLNRVAESFIKAAGIGAIQAVSREAYFTAFEGENSSSSVGATEIPGAKKHRFPDLRGETNRKSLEAMVKNTGKESLQWGLAAGVYSGLTYGLKEARGAHDWKNSAVAGALTGVALALTSDDTTHEQVVHCAITGAAISTAANLLSGIF
Viridiplantae	Streptophyta	Streptophytina	Embryophyta	Musa acuminata subsp. malaccensis	tr|M0SWD9|M0SWD9_MUSAM	Uncharacterized protein OS=Musa acuminata subsp. malaccensis PE=4 SV=1	Oep16	MLLSPEVGVWVGETPSAPALARRWPAKQCPRALDRRPVGGSRGGGEDDCRICSATGDMWARLNGGEGRDVIGQSGGFSHESEHDLAVMVCDFLENGSGSAESRYSSDSDSRFSELAHLAEKVLLYKRAVTQYENDLQSIVGSLLFSIDEVDLYLVKEEQCNASCIRQSLVKLLKLSGYDAAVCSSRWQGFDKVPGGDHEYIDVVVSDGGDSKHLIIDIDFRSYFEIARAVESYDAILSSLPVVFVGSFPRLQQILQVMVDAAKFSLKQNSMPLPPWRSLAYLQAKWCSKYERKHNVDKKHQQNCSSDHRQCVGHLQRLKASLELEIESERLLKPATNDKKRTIKSERWRLSLRGRGLRGGKAAGEQPSGREMPRSTFSGSITAPEVYVTVDMGNPFLNR…
Viridiplantae	Streptophyta	Streptophytina	Embryophyta	Musa acuminata subsp. malaccensis	tr|M0S2U1|M0S2U1_MUSAM	Uncharacterized protein OS=Musa acuminata subsp. malaccensis PE=4 SV=1	Oep16	MSSGKLETRTLLDEIRDMDNGWLFDFGHPLINRVAECFFKAAGIGAVQAVTREAYFTAVEGSGVDTGGVADVTGGKKRRFSDLRGENCKKSLEAMVKSTGKESFQWGMAAGMYSGLTYGLKEARGSHDWKSSAVAGAITGAALALTADGTSHEQIVQCAITGAALSTAANLLSGIF
Viridiplantae	Streptophyta	Streptophytina	Embryophyta	Musa acuminata subsp. malaccensis	tr|M0RKJ5|M0RKJ5_MUSAM	Uncharacterized protein OS=Musa acuminata subsp. malaccensis PE=4 SV=1	Oep16	MPRSVLAGSISSPKIDVVIDTGNPFLNRTVDGFLKIGTVAASKVAVEETYHCMDKGSISKGKLEAALKKMCKEGVYWGTAAGVYAGMEYGVERIRGKRDWKNATLGGAISGLLISAASNNGRDKVIKDAITAGAVATAAEFINYFT
Viridiplantae	Streptophyta	Streptophytina	Embryophyta	Oryza barthii	tr|A0A0D3G2G4|A0A0D3G2G4_9ORYZ	Uncharacterized protein OS=Oryza barthii PE=4 SV=1	Oep16	MPRGGFSGSISSPRIDVAIDMGNPFLNRTVDGFLKIGAVGACKVAAEDTFDCLHRGDVSKHKLEHMLKKMCKEGAYWGTVAGVYVGMEYGVERIRGHHDWKNAMIGGALSGALISAASNNHKDKIIKDAITGGAVATAVEFINYLT
Viridiplantae	Streptophyta	Streptophytina	Embryophyta	Oryza barthii	tr|A0A0D3FHJ2|A0A0D3FHJ2_9ORYZ	Uncharacterized protein OS=Oryza barthii PE=4 SV=1	Oep16	MSGSSNSSLETRTFLDEVRGLEKNWMVDLGHPLLNRVAESFVKAAGIGAVQAVARESYFMAMEGTCLVAAATGEGGGTGAVSDSTGARKRSFPDLNGGNSSKSAEAMVKSVSKESLQWGLAAGLHSGLTYGLTEARGTHDWKNSVVAGALTGAAVALTSDRASHERVVQCAIAGAALSTAANVLSGIF
Viridiplantae	Streptophyta	Streptophytina	Embryophyta	Oryza barthii	tr|A0A0D3EMJ6|A0A0D3EMJ6_9ORYZ	Uncharacterized protein OS=Oryza barthii PE=4 SV=1	Oep16	MTALRLATRPSPRRKTPWGAAPSPAPRGELATTGDTSPCAPTHVALLPRPLYTNPRQPPPSRLHRSPPHPPPPPLRRTHVAASLVERVRRRMSSSRLDTRTLKEEVASMDKRWLVDLGHPLVNRVADSFIRAAGVGAARAVSREAYFVTVEGLGGDTAGLDNAVKRSNFSRGDDGQKSLDAVVKSAGKEAFQWGLAAGVYSGLTYGLREARGCHDWKNSAVAGAMAGVAVALTGDTGNADHMVHFAITGAALSSAASLLSGIY
Viridiplantae	Streptophyta	Streptophytina	Embryophyta	Oryza barthii	tr|A0A0D3EZA0|A0A0D3EZA0_9ORYZ	Uncharacterized protein OS=Oryza barthii PE=4 SV=1	Oep16	MAHSGFSGSLTSPRFDLTVDMGHPFLNRTVDGFLKIGAVGACKVAAEETFECLHRGDVSKHKVESALKKMCKEGAYWGTIAGVYVGMEYGIERIRGHRDWKNAMVGGAVTGALVSAASNSHRQNVVKNAITGGAIATAAEFLNYLT
Viridiplantae	Streptophyta	Streptophytina	Embryophyta	Oryza brachyantha	tr|J3M3B1|J3M3B1_ORYBR	Uncharacterized protein OS=Oryza brachyantha PE=4 SV=1	Oep16	MPRGGFSGSISSPKIDVAIDMGNPFLNRTVDGFLKIGAVGACKVAAEETFDCLHRGDVSKHRLEHMLKKMCKEGAYWGTIAGVYVGMEYGVERIRGRHDWKNAMIGGALSGALISAASNNHREKIIKDAITGGAVATAVEFINYLT
Viridiplantae	Streptophyta	Streptophytina	Embryophyta	Oryza brachyantha	tr|J3L8C6|J3L8C6_ORYBR	Uncharacterized protein OS=Oryza brachyantha PE=4 SV=1	Oep16	MAHSGFSGSLTSPRFDLAVDMGHPFLNRTVDGFIKIGALKKMCKEGAYWVDAWPWIDAIEQKNAMLGGAVTGALVSAASNSHRQNVVKNAITGGAIATAAEFLNYLT
Viridiplantae	Streptophyta	Streptophytina	Embryophyta	Oryza brachyantha	tr|J3KZ45|J3KZ45_ORYBR	Uncharacterized protein OS=Oryza brachyantha PE=4 SV=1	Oep16	MGSRLDTRTLKDEVASMDKRWLVDLGHPLVNRVADSFIRAAGVGAARAVSREAYFVTVEGLGGETAGLDGNVKRSNFSSVRGDDGQKSLDAVVKSAGKEAFQWGLAAGVYSGLTYGLREVRGCHDWKNSAVAGAVAGVAVALTGDTGNADHMVHFAITGAALSSAASLLSGIF
Viridiplantae	Streptophyta	Streptophytina	Embryophyta	Oryza glaberrima	tr|I1NM93|I1NM93_ORYGL	Uncharacterized protein OS=Oryza glaberrima PE=4 SV=1	Oep16	MTALRLATRPSPRRKTPWGAAPSPAPRGELATTGDTSPCAPTHVALLPRPLYTNPRQPPPSRLHRSPPHPPPPPLRRTHVAASLVERVRRRMSSSRLDTRTLKEEVASMDKRWLVDLGHPLVNRVADSFIRAAGVGAARAVSREAYFVTVEGLGGDTAGLDNAVKRSNFSRGDDGQKSLDAVVKSAGKEAFQWGLAAGVYSGLTYGLREARGCHDWKNSAVAGAMAGVAVALTGDTGNADHMVHFAITGAALSSAASLLSGIY
Viridiplantae	Streptophyta	Streptophytina	Embryophyta	Oryza glaberrima	tr|I1PAK7|I1PAK7_ORYGL	Uncharacterized protein OS=Oryza glaberrima PE=4 SV=1	Oep16	MSGSSNSSLETRTFLDEVRGLEKNWMVDLGHPLLNRVAESFVKAAGIGAVQAVARESYFMAMEGEGGGTGAVSDSTGARKRSFPDLNGGNSSKSAEAMVKSVSKESLQWGLAAGLHSGLTYGLTEARGTHDWKNSVVAGALTGAAVALTSDRASHERVVQCAIAGAALSTAANVLSGIF
Viridiplantae	Streptophyta	Streptophytina	Embryophyta	Oryza glaberrima	tr|I1PRU0|I1PRU0_ORYGL	Uncharacterized protein OS=Oryza glaberrima PE=4 SV=1	Oep16	MPRGGFSGSISSPRIDVAIDMGNPFLNRTVDGFLKIGAVGACKVAAEDTFDCLHRGDVSKHKLEHMLKKMCKEGAYWGTVAGVYVGMEYGVERIRGHHDWKNAMIGGALSGALISAASNNHKDKIIKDAITGGAVATAVEFINYLT
Viridiplantae	Streptophyta	Streptophytina	Embryophyta	Oryza glumipatula	tr|A0A0D9Y7A8|A0A0D9Y7A8_9ORYZ	Uncharacterized protein OS=Oryza glumipatula PE=4 SV=1	Oep16	MTALRLATRPSPRRKTPGGAAPSPAPRGELATTGDTSPRAPTHVALLPRPLYTNPRQPPPSRLHRSPPHPPPPPLRRTHVAARLVERVRRRMSSSRLDTRTLKEEVASMDKRWLVDLGHPLVNRVADSFIRAAGVGAARAGLEGTRPGWTTPSRGAISREVKSAGKEAFQWGLAAGVYSGLTYGLREARGCHDWKNSAVAGAIAGVAVALTGDTGNADHMVHFAITGAALSSAASLLSGIY
Viridiplantae	Streptophyta	Streptophytina	Embryophyta	Oryza glumipatula	tr|A0A0D9Z661|A0A0D9Z661_9ORYZ	Uncharacterized protein OS=Oryza glumipatula PE=4 SV=1	Oep16	MASTAQAQRRIYRRFHGTRRRSRTFQKSATSRAAPRNVSGAPVYVSCLLLPEDATSRIGFSSPLADDLFHGDHDSLSLCIRTRLACCSVSSGIANLSPKLSIAREREREREREQGAAPERRKMSGSINSSLETRTFLDEVRGLEKNWMVDLGHPLLNRVAESFVKAAGGGGTGAVSDSTGARKRSFPDLNGGNSSKSAEAMVKSVSKESLQWGLAAGLHSGLTYGLTEARGTHDWKNSVVAGALTGAAVALTSDRASHERVVQCAIAGAALSTAANVLSGIF
Viridiplantae	Streptophyta	Streptophytina	Embryophyta	Oryza glumipatula	tr|A0A0D9ZTC1|A0A0D9ZTC1_9ORYZ	Uncharacterized protein OS=Oryza glumipatula PE=4 SV=1	Oep16	MLVRRPLPAETDGAGGWAPQGATAPGPFFFFFFFFFSLTITNKREEERRMPRGGFSGSISSPRFDVAIDMGNPFLNRTVDGFLKIGAVGACKVAAEDTFDCLHRGDVSKHKLEHMLKKMCKEGAYWGTVAGVYVGMEYGVERIRGRHDWKNAMIGGALSGALISAASNNHKDKIIKDAITGGAVATAVEFINYLT
Viridiplantae	Streptophyta	Streptophytina	Embryophyta	Oryza punctata	tr|A0A0E0JHK6|A0A0E0JHK6_ORYPU	Uncharacterized protein OS=Oryza punctata PE=4 SV=1	Oep16	MGSRLDTRTLKEEVASMDKRWLVDLGHPLVNRVADSFIRAAGVGAARAVSREAYFVTVEGLGGDTAGLDNAVKRSSFSSVRGDDGQKSLDAVVKSAGKEAFQWGLAAGVYSGLTYGLREARGCHDWKNSAVAGAIAGVAVALTGDTGNADHMIHFAITGAALSSAASLLSGIF
Viridiplantae	Streptophyta	Streptophytina	Embryophyta	Oryza punctata	tr|A0A0E0KXN8|A0A0E0KXN8_ORYPU	Uncharacterized protein OS=Oryza punctata PE=4 SV=1	Oep16	MPRGGFSGSISSPRIDVAIDMGNPFLNRTVDGFLKIGAVGACKVAAEETFDCLHRGDVSKHKLEHMLKKMCKEGAYWGTVAGVYVGMEYGVERIRGHHDWKNAMIGGALSGALISAAGNNHRDKIIKDAITGGAVATAVEFINYLT
Viridiplantae	Streptophyta	Streptophytina	Embryophyta	Oryza punctata	tr|A0A0E0KCQ9|A0A0E0KCQ9_ORYPU	Uncharacterized protein OS=Oryza punctata PE=4 SV=1	Oep16	MSGSSNSSLETRTFLDEVRGLEKNWMLDLGHPLLNRVAESFVKAAGSRRSRGTREGGGTGAVSDSTGARKRSFPDLNGGSSSKSAEAMVKSVSKESLQWGLAAGLHSGLTYGLTEARGTHDWKNSVVAGALTGAAVALTSDRASHERVVQCAIAGAALSTAANVLSGIF
Viridiplantae	Streptophyta	Streptophytina	Embryophyta	Oryza punctata	tr|A0A0E0JUA0|A0A0E0JUA0_ORYPU	Uncharacterized protein OS=Oryza punctata PE=4 SV=1	Oep16	MAHSGFSGSLTSPRFDLAVDMGHPFLNRTVDGFLKIGAVGACKVAAEETFECLHRGDVSKHKVERALKKMCKEGAYWGTIAGVYVGMEYGIERIRGHRDWKNAMLGGAVTGALVSAASNSHRQNVVKNAITGGAIATAAEFLNYLT
Viridiplantae	Streptophyta	Streptophytina	Embryophyta	Oryza rufipogon	tr|A0A0E0PGK6|A0A0E0PGK6_ORYRU	Uncharacterized protein OS=Oryza rufipogon PE=4 SV=1	Oep16	MPRGGFSGSISSPRIDVAIDMGNPFLNRTVDGFLKIGAVGACKVAAEDTFDCLHRGDVSKHKLEHMLKKMCKEGAYWGTVAGVYVGMEYGVERIRGRHDWKNAMIGGALSGALISAASNNHKDKIIKDAITGGAVATAVEFINYLT
Viridiplantae	Streptophyta	Streptophytina	Embryophyta	Oryza rufipogon	tr|A0A0E0NU03|A0A0E0NU03_ORYRU	Uncharacterized protein OS=Oryza rufipogon PE=4 SV=1	Oep16	MSGSSNSSLETRTFLDEVRGLEKNWMVDLGHPLLNRVAESFVKAAGIGAVQAVARESYFMAMEGTCLVAAATGEGGGTGAVSDSTGARKRSFPDLNGGNSSKSAEAMVKSVSKESLQWGLAAGLHSGLTYGLTEARGTHDWKNSVVAGALTGAAVALTSDRASHERVVQCAIAGAALSTAANVLSGIF
Viridiplantae	Streptophyta	Streptophytina	Embryophyta	Oryza rufipogon	tr|A0A0E0MV74|A0A0E0MV74_ORYRU	Uncharacterized protein OS=Oryza rufipogon PE=4 SV=1	Oep16	MTALRLATRPSPRRKTPWGAAPSPAPRGELGTTGDTSPRAPTHVALLPRPLYTNPRQPPPSRLHRSPPHPPPPPLRRTHVAARLVERVRRRMSSSRLDTWTLKEEVASMDKRWLVDLGHPLVNRVADSFIRAAGVGAARAVKSAGKEAFQWGLAAGVYSGLTYGLREARGCHDWKNSAVAGAIAGVAVALTGDTGNADHMVHFAITGAALSSAASLLSGIY
Viridiplantae	Streptophyta	Streptophytina	Embryophyta	Oryza sativa subsp. indica	tr|B8AWZ4|B8AWZ4_ORYSI	Putative uncharacterized protein OS=Oryza sativa subsp. indica GN=OsI_18168 PE=4 SV=1	Oep16	MPRGGFSGSISSPRIDVAIDMGNPFLNRTVDGFLKIGAVGACKVAAEDTFDCLHRGDVSKHKLEHMLKKMCKEGAYWGTVAGVYVGMEYGVERIRGRHDWKNAMIGGALSGALISAASNNHKDKIIKDAITGGAVATAVEFINYLT
Viridiplantae	Streptophyta	Streptophytina	Embryophyta	Oryza sativa subsp. indica	tr|A2XFS7|A2XFS7_ORYSI	Putative uncharacterized protein OS=Oryza sativa subsp. indica GN=OsI_11222 PE=4 SV=1	Oep16	MSGSSNSSLETRTFLDEVRGLEKNWMVDLGHPLLNRVAESFVKAAGIGAVQAVARESYFMAMEGTCLVAAATGEGGGTGAVSDSTGARKRSFPDLNGGNSSKSAEAMVKSVSKESLQWGLAAGLHSGLTYGLTEARGTHDWKNSVVAGALTGAAVALTSDRASHERVVQCAIAGAALSTAANVLSGIF
Viridiplantae	Streptophyta	Streptophytina	Embryophyta	Oryza sativa subsp. indica	tr|B8A9Y0|B8A9Y0_ORYSI	Putative uncharacterized protein OS=Oryza sativa subsp. indica GN=OsI_05414 PE=4 SV=1	Oep16	MAHSGFSGSLTSPRFDLAVDMGHPFLNRTVDGFLKIGAVGACKVAAEETFECLHRGDVSKHKVESALKKMCKEGAYWGTIAGVYVGMEYGIERIRGHRDWKNAMVGGAVTGALVSAASNSHRQNVVKNAITGGAIATAAEFLNYLT
Viridiplantae	Streptophyta	Streptophytina	Embryophyta	Oryza sativa subsp. indica	tr|B8A6Q5|B8A6Q5_ORYSI	Putative uncharacterized protein OS=Oryza sativa subsp. indica GN=OsI_01558 PE=4 SV=1	Oep16	MSSSRLDTWTLKEEVASMDKRWLVDLGHPLVNRVADSFIRAAGVGAARAVSREAYFVTVEGLGGDTAGLDNAVKRSNFSRGDDGQKSLDAVVKSAGKEAFQWGLAAGVYSGLTYGLREARGCHDWKNSAVAGAIAGVAVALTGDTGNADHMVHFAITGAALSSAASLLSGIY
Viridiplantae	Streptophyta	Streptophytina	Embryophyta	Oryza sativa subsp. japonica	tr|Q10MK4|Q10MK4_ORYSJ	Mitochondrial import inner membrane translocase subunit Tim17/Tim22/Tim23 family protein, putative, expressed OS=Oryza sativa subsp. japonica GN=Os03g0305600 PE=2 SV=1	Oep16	MSGSSNSSLETRTFLDEVRGLEKNWMVDLGHPLLNRVAESFVKAAGIGAVQAVARESYFMAMEGEGGGTGAVSDSTGARKRSFPDLNGGNSSKSAEAMVKSVSKESLQWGLAAGLHSGLTYGLTEARGTHDWKNSVVAGALTGAAVALTSDRASHERVVQCAIAGAALSTAANVLSGIL
Viridiplantae	Streptophyta	Streptophytina	Embryophyta	Oryza sativa subsp. japonica	tr|B9EVR3|B9EVR3_ORYSJ	Os01g0303300 protein OS=Oryza sativa subsp. japonica GN=Os01g0303300 PE=4 SV=1	Oep16	MSSSRLDTWTLKEEVASMDKRWLVDLGHPLVNRVADSFIRAAGVGAARAVSREAYFVTVEGLGGDTAGLDNAVKRSNFSRGDDGQKSLDAVVKSAGKEAFQWGLAAGVYSGLTYGLREARGCHDWKNSAVAGAIAGVAVALTGDTGNADHMVHFAITGAALSSAASLLSGIY
Viridiplantae	Streptophyta	Streptophytina	Embryophyta	Oryza sativa subsp. japonica	tr|A0A0P0VDD8|A0A0P0VDD8_ORYSJ	Os01g0974100 protein OS=Oryza sativa subsp. japonica GN=Os01g0974100 PE=4 SV=1	Oep16	MAHSGFSGSLTSPRFDLAVDMGHPFLNRTVDGFLKIGAVGACKVAAEETFECLHRGDVSKHKVESALKKICKEGAYWGTIAGVYVGMEYGIERIRGHRD
Viridiplantae	Streptophyta	Streptophytina	Embryophyta	Oryza sativa subsp. japonica	tr|Q65XV6|Q65XV6_ORYSJ	Os05g0111200 protein OS=Oryza sativa subsp. japonica GN=Os05g0111200 PE=2 SV=1	Oep16	MPRGGFSGSISSPRIDVAIDMGNPFLNRTVDGFLKIGAVGACKVAAEDTFDCLHRGDVSKHKLEHMLKKMCKEGAYWGTVAGVYVGMEYGVERIRGRHDWKNAMIGGALSGALISAASNNHKDKIIKDAITGGAVATAVEFINYLT
Viridiplantae	Streptophyta	Streptophytina	Embryophyta	Phaseolus angularis	tr|A0A0L9TEY7|A0A0L9TEY7_PHAAN	Uncharacterized protein OS=Phaseolus angularis GN=LR48_Vigan635s008300 PE=4 SV=1	Oep16	MNLNTSSNLETRSLLDELCSFDKKGLFDLGHPLLNRILESFVKAAGIGAVQAVSREAFFSAVEGNGANSSGLPAEVSNTKKNQLPGLRGETSNKSLEAMVMSTGKESLQWGLAAGLYSGLTYGLKEARGAHDWKNSAVAGAITGATLALTLDDSTHEHIVQCAITGAAISTAANLLTGIF
Viridiplantae	Streptophyta	Streptophytina	Embryophyta	Phaseolus angularis	tr|A0A0L9UNJ3|A0A0L9UNJ3_PHAAN	Uncharacterized protein OS=Phaseolus angularis GN=LR48_Vigan05g189600 PE=4 SV=1	Oep16	MAWVRVSGPPRVEVAIDMGNPFLNLTVDAFLRIGTIAATRAGAEDTYHIIQKRNISSHDFEKTLKKMCKEGVYWGTVAGFYVGTEYGVERIRGTRDWKNAMIGGAVTGAVVSAVSNNKKDKIAIDAITGAAIATAAEFINYLT
Viridiplantae	Streptophyta	Streptophytina	Embryophyta	Phaseolus angularis	tr|A0A0L9VHK0|A0A0L9VHK0_PHAAN	Uncharacterized protein OS=Phaseolus angularis GN=LR48_Vigan10g029900 PE=4 SV=1	Oep16	MEENLDGVAPCSSLAVEAIIRVGAAGAIWGLCSGPYDARQQGLTGIAKASFVANSVRSFGIRCGFVAGVFSITRCGVQKYRGRNDWVNGLIGGAVAGAAAAAGTRNWTQVIGMAGLVSLFCAAADYSRTS
Viridiplantae	Streptophyta	Streptophytina	Embryophyta	Phaseolus vulgaris	tr|V7BYZ6|V7BYZ6_PHAVU	Uncharacterized protein OS=Phaseolus vulgaris GN=PHAVU_005G144000g PE=4 SV=1	Oep16	MAWVKVSGSPRVDVAIDMGNPFLNLTVDAFLRIGTIAATRSGVEDTYHIIQKRNISSHDFEKTLKKMCKEGVYWGTVAGLYVGTEYGVERIRGTRDWKNAMIGGAVTGALVSAVSNNKKDKIAIDAITGAAIATAAEFINYLT
Viridiplantae	Streptophyta	Streptophytina	Embryophyta	Phaseolus vulgaris	tr|V7BIJ2|V7BIJ2_PHAVU	Uncharacterized protein OS=Phaseolus vulgaris GN=PHAVU_007G146700g PE=4 SV=1	Oep16	MLFYSTRLRGDGEKMEENLDGVAPCSSLAVEAIIRVGAAGAIWGLCAGPYDARQQGLTGIAKASFVANTVRSFGIRCGFVAGVFSITRCGVQKYRGRNDWVNGLIGGAVAGGAAAAGTRNWAQVIGMAGLVSIFCAAADYSRTS
Viridiplantae	Streptophyta	Streptophytina	Embryophyta	Phaseolus vulgaris	tr|V7B096|V7B096_PHAVU	Uncharacterized protein OS=Phaseolus vulgaris GN=PHAVU_009G255100g PE=4 SV=1	Oep16	MNLNTSSNLETRSLLDELCNFDKKGLFDLGHPLLNRILESFVKASGIGALQAVSREAYFTAVEGNGANSTGLPAEVSSTKKNQLPGLRGETSNKSLEAMVKSTGKESLQWGVAAGLYSGLTYGLKEARGAHDWKNSAVAGAITGATLALTLDDSNHEQIVQCAITGAAISTAANLLTGIF
Viridiplantae	Streptophyta	Streptophytina	Embryophyta	Physcomitrella patens subsp. patens	tr|A9S455|A9S455_PHYPA	Predicted protein OS=Physcomitrella patens subsp. patens GN=PHYPADRAFT_74335 PE=4 SV=1	Oep16	MVRAHVSASVNTPHADFLVDLGHPLLNRVVDGFVKVGGVGALHAASQDTYLFLLQEETNKKSLEKTVQRMGKEAVQWGLVAGVYTGMTYGMQEARGVHDWKNALLGGALTGAALSLTEPNPRSDRVVRGAITGGAIATAAEFLRSLT
Viridiplantae	Streptophyta	Streptophytina	Embryophyta	Physcomitrella patens subsp. patens	tr|A9S9M3|A9S9M3_PHYPA	Predicted protein OS=Physcomitrella patens subsp. patens GN=PHYPADRAFT_163638 PE=4 SV=1	Oep16	MDERQAVKEPESSEFRQDFEQPQRPERISLGHNYATQTCFSKAANGFVSGTILGATMSGVSGMARATQLQIRFPAAVQSVVGATIVGGVAFGSALGAYQGAVCTFRRVRGVDDIMNPMMAGALVGALSEIPVYLRSKVVTKAELVLTEQGMHVVRPRPRFLTNAFGGAFLCGLFYLVGDAIRPAPESRPQSIPQPPQGTIQDGREGQELDTWNSSEDHENNGEWVFNESPNEEVLEREDSSWSTK
Viridiplantae	Streptophyta	Streptophytina	Embryophyta	Physcomitrella patens subsp. patens	tr|A9U1R6|A9U1R6_PHYPA	Predicted protein OS=Physcomitrella patens subsp. patens GN=PHYPADRAFT_110643 PE=4 SV=1	Oep16	MVRSRLSASVEDPSLNVIVDLGHPLANTSVDGFLKVGAVGAAHAALQDTFRILKSEQVTKTDVEKLVKRTGFEGLQWGAVAGVYAGVEYSLEKARSKQDWKNAAIGGAVTGALLSVSDCSFARDKMVQHALTGAGIATASEIIRNLM
Viridiplantae	Streptophyta	Streptophytina	Embryophyta	Physcomitrella patens subsp. patens	tr|A9TGM7|A9TGM7_PHYPA	Predicted protein OS=Physcomitrella patens subsp. patens GN=PHYPADRAFT_145315 PE=4 SV=1	Oep16	MVRSRLSAAVEKPNLDVIVDLGHPLLNSSVDGFLKVGGVGVAHAAVQDTFRILRSDQVTKNDLEKLVRRAGFEGLQWGAVAGVYAGVEYSLKKACAKKQDWRNAAIGGAVTGALLSVGDGSFSRDKMLQHALTGAGIATASEIIRNLV
Viridiplantae	Streptophyta	Streptophytina	Embryophyta	Physcomitrella patens subsp. patens	tr|A9T845|A9T845_PHYPA	Predicted protein OS=Physcomitrella patens subsp. patens GN=PHYPADRAFT_141693 PE=4 SV=1	Oep16	MVDLGNPLLNRVVDGFIKVGGIGALHAAAQDSYRLTLQGTNCTFLYFTTSQRSLEKTARRLGKEALQWGLAAGVYTGVTYSMQEARGISDWRNPLVGGAITGAALSLTETDPRLDRVVQSAVTGSAIASAAEFLRNLTS
Viridiplantae	Streptophyta	Streptophytina	Embryophyta	Physcomitrella patens subsp. patens	tr|A9TT61|A9TT61_PHYPA	Predicted protein OS=Physcomitrella patens subsp. patens GN=PHYPADRAFT_96804 PE=4 SV=1	Oep16	MEHGLHNRYSRAVIGYLGFNPRPQVLSSSAEILKILFLFDYKTQHSESRFGDEMMTKKSSVKALPNYMEVFMDTGNLALNSTLDGVLKISGVGAAHAATQETYSLMRKVTSTGRRDIEKIVVKAGKEGLQWGKAETLFYVLEQATDVDHLLTDSKSTWETIELHFVGMVAGMYAGFAYGIEKARGKQDWKNAAVGGALTGVILSVSDGRMSQDKMVRTALTASALATAADFLKIFQF
Viridiplantae	Streptophyta	Streptophytina	Embryophyta	Physcomitrella patens subsp. patens	tr|A9T2Y3|A9T2Y3_PHYPA	Predicted protein OS=Physcomitrella patens subsp. patens GN=PHYPADRAFT_218423 PE=4 SV=1	Oep16	MSRAHVNASFEPAHVDFLVDLGHPMLNRVVDGFVKVGGVGALHAASQDASRFLLQEETNKKSLEMSVQRMGKEAVQWGLVAGVYTGMTYGMQEARGVHDWKNALLGGALTGAALSLTEANPRSDRIVRGAITGGAIATAAEFLRSLT
Viridiplantae	Streptophyta	Streptophytina	Embryophyta	Physcomitrella patens subsp. patens	tr|A9TZ45|A9TZ45_PHYPA	Predicted protein OS=Physcomitrella patens subsp. patens GN=PHYPADRAFT_172788 PE=4 SV=1	Oep16	MSSVAGHMDARDIYEAGPPCVSRAVDGFVRIGMAGVAWGMFMGSYDAVKEGHLGASRALYVAKSITRNGLGWGCFAGAYLGLNCGVESVRNKKDWVNASISGAITGAFVSARTGNVTKMLGTSVLVSAIATAGDFLRPAQYPPTGI
Viridiplantae	Streptophyta	Streptophytina	Embryophyta	Physcomitrella patens subsp. patens	tr|A9TN08|A9TN08_PHYPA	Predicted protein OS=Physcomitrella patens subsp. patens GN=PHYPADRAFT_223774 PE=4 SV=1	Oep16	MSHHHFHPRADSPTVDVVVDIGNPILNSTVNGFLKVAPVGASHAVTQEAFRMFQDERVTKRDLERMVKRAGKDGLQWGVVAGVYSGVQYGIERMRGRRDWKNAAIGGAITGAILTMGDKQYDRQRMIQTAITGGAIATANEFLRYL
Viridiplantae	Streptophyta	Streptophytina	Embryophyta	Physcomitrella patens subsp. patens	tr|A9SDP8|A9SDP8_PHYPA	Predicted protein OS=Physcomitrella patens subsp. patens GN=PHYPADRAFT_164391 PE=4 SV=1	Oep16	MVRSRFSASVESPKVDVIVDLGHPLLNYSVDGFLKVGGVGAAHAVVQDTFRILKSEALTKNDLEKLVKRAGREGLQWGTVAGVYAGVEYSLEKSRGVQDWKNAAIGGAVTGAILSLTESGFTKDKMLQQAITGGALATASEFIRNLV
Viridiplantae	Streptophyta	Streptophytina	Embryophyta	Physcomitrella patens subsp. patens	tr|A9TQ35|A9TQ35_PHYPA	Uncharacterized protein (Fragment) OS=Physcomitrella patens subsp. patens GN=PHYPADRAFT_148847 PE=4 SV=1	Oep16	GMVAGIYAGIEYGMERARGKQDWKNAAVGGVVTGAMLSVSDGIINQDKMVRTALTAGALATAADLLKFF
Viridiplantae	Streptophyta	Streptophytina	Embryophyta	Populus trichocarpa	tr|B9HIQ6|B9HIQ6_POPTR	Uncharacterized protein OS=Populus trichocarpa GN=POPTR_0008s10670g PE=4 SV=1	Oep16	MSHNLETRSLMGEIRRFDKCCFFDFGHPLLNRIAESFVKAAGIGAIQAVSREAYFTAIEGSGFESSGGVPPEISVDGKKRHRAPDLRGETNRKSLEALVRNTGKESLQWGLAAGVYSGLTYGLSEARGVHDWKNTAVAGAITGVALALTTADISHEQIVQCAITGAAISTAANLLTGIF
Viridiplantae	Streptophyta	Streptophytina	Embryophyta	Populus trichocarpa	tr|B9I9R2|B9I9R2_POPTR	Mitochondrial import inner membrane translocase subunit Tim17/Tim22/Tim23 family protein OS=Populus trichocarpa GN=POPTR_0014s12350g PE=4 SV=1	Oep16	MEEELIGAVPCSSLAVDSVLRVGTAGAIWGSCIGPYDARKRGLTGVAQASFVAKTIGKFGFQCGLVAGVFTATCCGIQRYRRQNDWVNPLIAGAVAGAAVAAGTRSWTQVVGMAGLVSAFSVAADYSKTF
Viridiplantae	Streptophyta	Streptophytina	Embryophyta	Populus trichocarpa	tr|B9HWY0|B9HWY0_POPTR	Mitochondrial import inner membrane translocase subunit Tim17/Tim22/Tim23 family protein OS=Populus trichocarpa GN=POPTR_0010s15220g PE=4 SV=1	Oep16	MSHNLETRSFVDEIRHFDKSSFFDFGHPLLNRIAESFVKAAGIGAIQAVSREAYFTAIEGAGLESSGGLPAEISVDGKKPHRFPDLRGETNRKSLEALVMNTGKESLQWGLAAGVYSGLTYGLRESRGVHDWKNSAVAGAITGVALALTADDKSHEQIVQCAITGAAISTAANLLKGIF
Viridiplantae	Streptophyta	Streptophytina	Embryophyta	Populus trichocarpa	tr|A9PFS3|A9PFS3_POPTR	Mitochondrial import inner membrane translocase subunit Tim17/Tim22/Tim23 family protein OS=Populus trichocarpa GN=POPTR_0001s24670g PE=2 SV=1	Oep16	MPSSSFGASLATPKLNVAIDTGNPFLNVTVDGFLKIGTVAAAKSLAEDAYYVVKGGNFSGRKIEHSLKKMCKEGAYWGTVAGMYVGMEYGMERIRGTHDWKNAMLGGALTGALISAASNKSKDNVVIDAIAGGAIATASTFLNYLI
Viridiplantae	Streptophyta	Streptophytina	Embryophyta	Prunus persica	tr|M5WET2|M5WET2_PRUPE	Uncharacterized protein OS=Prunus persica GN=PRUPE_ppa017371mg PE=4 SV=1	Oep16	MQSDAFLAVDSILHIGTSGAIWGLCSAPHEARKQGLGGVAQAAFVARSASSCGFQYGLVAGICTATHCGLQRYRGKSDWVNGLIVGAVAGGTVAAMTRSWTQVVPMACLVSAFKDATDYARTT
Viridiplantae	Streptophyta	Streptophytina	Embryophyta	Prunus persica	tr|M5XRN2|M5XRN2_PRUPE	Uncharacterized protein OS=Prunus persica GN=PRUPE_ppa012201mg PE=4 SV=1	Oep16	MNTSSSNLETRPSLLQELRSFEKGGFFDFGHPLLNRIAESFLKAAGIGAIQAVSREAYFTATEGLDSSGGGIPPEISGNKKHRFPDLRGENNTKSLEAMVKHTGKESLQWGLAAGVYSGLTYGLTEARGAHDWKNSAVAGAITGVALALTSEGSSHEQIVQGAITGAAISTAANLLSGIF
Viridiplantae	Streptophyta	Streptophytina	Embryophyta	Prunus persica	tr|M5W0Q9|M5W0Q9_PRUPE	Uncharacterized protein OS=Prunus persica GN=PRUPE_ppa012989mg PE=4 SV=1	Oep16	MPRSSFSGMISGPRVDVIIDLGNPLLNHTVDGFLKIGTVAATRAAAEDAYSMVKKGSISTHDAEHTLKKMCKEGAYWGTVAGVYVGAEYGLERVRGTRDWKNAMMGGALTGALVSAATNKGKDKVIVDAITGGAIATAVEFINYLT
Viridiplantae	Streptophyta	Streptophytina	Embryophyta	Prunus persica	tr|M5W674|M5W674_PRUPE	Uncharacterized protein OS=Prunus persica GN=PRUPE_ppa024824mg PE=4 SV=1	Oep16	MEGEPYDVVPCSSVAVDSILRIGTAGAIWGLCSAPHEARKQGLVAGICTATHCGLQRYRGKSDWVNGLIAGAVAGGAIAAMTRSWTQVVPMACLVSAFKVATDYARTT
Viridiplantae	Streptophyta	Streptophytina	Embryophyta	Ricinus communis	tr|B9T3N6|B9T3N6_RICCO	Putative uncharacterized protein OS=Ricinus communis GN=RCOM_1166150 PE=4 SV=1	Oep16	MPISRFAGSLSTPKVDVVIDMGHPFLNLTVDGFLKIGTVGATRVLAEDAYYAVKRGSLSGRSFEHTLKKMCKEGAYWGTVAGLYVGMEYGMERIRGSRDWKNAMLGGALTGALISAASNKSKDKIVTDAITGGAIATAATFLNYLT
Viridiplantae	Streptophyta	Streptophytina	Embryophyta	Ricinus communis	tr|B9SAS0|B9SAS0_RICCO	Protein translocase, putative OS=Ricinus communis GN=RCOM_1178330 PE=4 SV=1	Oep16	MEDELYGDIPCSSYAVDSILRVGTAGAIWGLCIGPHNARKRGLTGASQASFVAKSVGKFSFQCGLVAGVFTFTHCGIRRYRRKNDWVNALIAGAVAGAAVAAGTRNWTQVVGMAGLVSAFSVAADYSKTS
Viridiplantae	Streptophyta	Streptophytina	Embryophyta	Ricinus communis	tr|B9RZN4|B9RZN4_RICCO	Protein translocase, putative OS=Ricinus communis GN=RCOM_1000020 PE=4 SV=1	Oep16	MSNKLQTRTFMDELRGFEKGWMFDLGHPLLNRIAESFVKAAGIGAIQAVSREAYFTAIEGSGLDSSSSVPPELSPAGAAKKRNRFPDLRGETNGKSLEALVKSTGKESMQWGLAAGVYSGLTYGLREARGAHDWKNSAVAGAVTGMALALTADDVSHEQIVQCAITGAAISTAANLLTGIF
Viridiplantae	Streptophyta	Streptophytina	Embryophyta	Selaginella moellendorffii	tr|D8RPL4|D8RPL4_SELML	Putative uncharacterized protein OS=Selaginella moellendorffii GN=SELMODRAFT_413476 PE=4 SV=1	Oep16	MSKPRGKAMFDTGNPMLNSVVDGFIKVGGVGAIQAASKESYRILVHDDTNSRRSVERAVQRMGRDSVNWGLAAGMYTGVSYGIQEARGVNDWKNAVLAGAVTGAAITLANPRPRQDHVVHNMITGGAIATAAEIIRNLC
Viridiplantae	Streptophyta	Streptophytina	Embryophyta	Selaginella moellendorffii	tr|D8SMB9|D8SMB9_SELML	Putative uncharacterized protein OS=Selaginella moellendorffii GN=SELMODRAFT_423634 PE=4 SV=1	Oep16	MSKPRGKAMFDTGNPMLNSVVDGFIKVGGVGAIQAASKESYRILVHDDTNSRRSVERAVQRMGRDSVNWGLAAGMYTGVSYGIQEARGVNDWKNAVLAGAVTGAAITLANPRPRQDHVVHNMITGGAIATAAEILRNLC
Viridiplantae	Streptophyta	Streptophytina	Embryophyta	Selaginella moellendorffii	tr|D8R557|D8R557_SELML	Putative uncharacterized protein OEP16L1-1 OS=Selaginella moellendorffii GN=OEP16L1-2 PE=4 SV=1	Oep16	MTAIDQPPCSSRTVDAFLRMGMAGFSWGLFVGSYDAGKKGLSGLANASYVAKAIANNSVKWGLCGGLYVSLNCGFEVLRTKRDWINGTLAGALTGAAVGSKKIGIIKTALAASVICSTLEMMKPAEYPPTRIIK
Viridiplantae	Streptophyta	Streptophytina	Embryophyta	Selaginella moellendorffii	tr|D8QWX3|D8QWX3_SELML	Putative uncharacterized protein OS=Selaginella moellendorffii GN=SELMODRAFT_141946 PE=4 SV=1	Oep16	MPKGRVSTSVNSPTVDIVIDMGNPFLNRTVDGFFKIGAVSAGHAAGQEAYKVLKKQTVTKHDLEYTLKRMGKDGLHWGAIAGLYTGMEYGIERVRGKHDWKNAMLGGAVTGALVSFGEHRYSRDKMVQNAIAGAAIATASEFLRHLT
Viridiplantae	Streptophyta	Streptophytina	Embryophyta	Selaginella moellendorffii	tr|D8QWV5|D8QWV5_SELML	Putative uncharacterized protein OS=Selaginella moellendorffii GN=SELMODRAFT_438581 PE=4 SV=1	Oep16	MPQARVNTSFDGPNVDVLIDMGHPLLNRIVDGFIKVGGTGALHAAAQESMRYVSQESADKRSLEKSVNQMGKECLQWGMVAGIYSGMTYTMQEARGVHDWKNALLGGALTGAALSLTDSNVTHERVISSAITGGAIATAAEFLRNLT
Viridiplantae	Streptophyta	Streptophytina	Embryophyta	Selaginella moellendorffii	tr|D8RP36|D8RP36_SELML	Putative uncharacterized protein OS=Selaginella moellendorffii GN=SELMODRAFT_413325 PE=4 SV=1	Oep16	MAGFGKGDDDVFLDLGHPVVNRSVEAFLKAGAVGLVHATSQIAAREAADFVSTSLNSDKKSSKCPLQLEEAAFTVGKQAVQWGLASGIYSSATISLKEARGVHDWKNAMFGGALAGAAVSLTEPNPRAEAVVSGALTGGAVAIAADFIEKLI
Viridiplantae	Streptophyta	Streptophytina	Embryophyta	Selaginella moellendorffii	tr|D8RKZ1|D8RKZ1_SELML	Putative uncharacterized protein OS=Selaginella moellendorffii GN=SELMODRAFT_441602 PE=4 SV=1	Oep16	MPQARVNTSFDGPNVDVLIDMGHPLLNRIVDGFIKVGGTGALHAAAQESMRYVSQESANKRSLEKSVNQMGKECLQWGMVAGIYSGMTYTMQEARGVHDWVLDFSSFFMTIFSKNNCSWLPESLFKSLGREILLTSLPDAIRDARADQFHLKPGYQMKNLAEEVLLPFADHSHECTASAHSHSHIWRWRWMESTSHPRCLLCGLSFLGKIFELDL
Viridiplantae	Streptophyta	Streptophytina	Embryophyta	Setaria italica	tr|K4AFT0|K4AFT0_SETIT	Uncharacterized protein OS=Setaria italica GN=SETIT_037737mg PE=4 SV=1	Oep16	MSGSMETQARAFADEVRGGLEGKSWMLDLGHPLLNRIAESFVKAAGIGAVQAVARESYFMAIEGEGGSVSGATGSRKRSFPELNGTNSGSKSAEAMVKNVSKESLQWGLAAGVHSGLTYGLTEVRGTHDWRNSAVAGAITGAAVALTSDRASHEQVVQCAIAGAALSTAANVLSGIF
Viridiplantae	Streptophyta	Streptophytina	Embryophyta	Setaria italica	tr|K3ZBX1|K3ZBX1_SETIT	Uncharacterized protein OS=Setaria italica GN=SETIT_024044mg PE=4 SV=1	Oep16	MAKITGAESFEAEAVWLGLPRRSTITVSIEMDRPVLNPKLHGFLLSHRALRSFLNVGAAAACKVAAEDAFDCLTTGGVSRHKVKHSVKNMCKEGSYWGAAAGAFEAIEYGLELMRGRSDWKNAMIGGALAGALISAANSSHRDTKQVIKHSIAGGAIGTAVEFIN
Viridiplantae	Streptophyta	Streptophytina	Embryophyta	Setaria italica	tr|K3XMI3|K3XMI3_SETIT	Uncharacterized protein OS=Setaria italica GN=SETIT_003106mg PE=4 SV=1	Oep16	MSRLDTRTLKDELTNMDRRPLLDLGHPLLNRVADSFIRAAGVGAARAVSREAYFVTVEGLSGDSAGLDPNGGKRSHFSSIRGDDSQKSLDAVVKTAGKEAFQWGLAAGVYSGLTYGLREARGCHDWKNSAIAGAIAGAAVALTGDAGGHSDKLVHFAITGAALSSAASLLSGVF
Viridiplantae	Streptophyta	Streptophytina	Embryophyta	Setaria italica	tr|K3ZAI8|K3ZAI8_SETIT	Uncharacterized protein OS=Setaria italica GN=SETIT_023559mg PE=4 SV=1	Oep16	MPHGRFSGSLSSPKIDVVIDMGNPFLNRTVDGFLKIGAVGACKVAAEETFECLHRGDVSKHKLEHALKKMCKEGAYWGTVAGVYVGMVYGVERVRGRSDWKNAMIGGALSGALISGATNNHKDKIIKDAITAGAVATAVEFINCLT
Viridiplantae	Streptophyta	Streptophytina	Embryophyta	Setaria italica	tr|K3XSP8|K3XSP8_SETIT	Uncharacterized protein OS=Setaria italica GN=SETIT_004949mg PE=4 SV=1	Oep16	MPHGGFSGRLTSPKLGLAVDMGHPFLNHAVDGFIKIGAVSACKVAAEESFECLHRGDVSKHKVEHALKKMCKEGAYWGTIAGVYVGVEYGIDKIRGHRDWKNAMLGGAVTGALVSAVNNNQRHKVVKNAITGGAIATAAELLTNLTS
Viridiplantae	Streptophyta	Streptophytina	Embryophyta	Solanum lycopersicum	tr|K4AWB1|K4AWB1_SOLLC	Uncharacterized protein OS=Solanum lycopersicum PE=4 SV=1	Oep16	MSSNLECRSLLHGFDKGGLFDLGHPLLNRISESFVKAAGIGAVQAVAREAYFTASESTGGDTSSIPPEITGPKKNRFPDLRGETNRKSVEALVKSTGKESVQWGLAAGMYSGLTYGLKEARGVHDWKNSALAGAITGAALALTLEERSHEQVVQCAITGAAISTAANLLTGIF
Viridiplantae	Streptophyta	Streptophytina	Embryophyta	Solanum lycopersicum	tr|K4CAW0|K4CAW0_SOLLC	Uncharacterized protein OS=Solanum lycopersicum PE=4 SV=1	Oep16	MEVDIADDIPCSSIAVDSVIRMGTAGLIWGSCSGPYDANKLGLSGINRASFIAKSVGRLGFQWGLFAAIFSSTRCGFQRYRRRNDWVNVLTAGVVAGAAFGAGTRNWKQVAGATGLVCLLCHVAEDSR
Viridiplantae	Streptophyta	Streptophytina	Embryophyta	Solanum tuberosum	tr|M1AKX9|M1AKX9_SOLTU	Uncharacterized protein OS=Solanum tuberosum GN=PGSC0003DMG400009672 PE=4 SV=1	Oep16	MPRSRFAGSLISPKVDVYIDMGNPFLNHTVDAFLKIGTVAATKTVAEETYGIVTRGSVSSHNFEKSLKKMCKEGAYWGTVAGVYAGMEYGAERIRGTNDWKNAMIGGALTGALISAASNNNRDKIVMDAITGGAVATASEFLNYLT
Viridiplantae	Streptophyta	Streptophytina	Embryophyta	Solanum tuberosum	tr|M1CJB3|M1CJB3_SOLTU	Uncharacterized protein OS=Solanum tuberosum GN=PGSC0003DMG400026692 PE=4 SV=1	Oep16	MSSNLESRSLLHGFDKGGLFDLGHPLLNRISESFVKAAGIGAVQAVAREAYFTASESTGGDTSSIPPEITGPKKNRFPDLRGETNRKSVEALVKSTGKESVQWGLAAGMYSGLTYGLKEARGVHDWKNSALAGAITGAALSLTLEERSHEQVVQCAITGAAISTAANLLTGIF
Viridiplantae	Streptophyta	Streptophytina	Embryophyta	Solanum tuberosum	tr|M1C818|M1C818_SOLTU	Uncharacterized protein OS=Solanum tuberosum GN=PGSC0003DMG400024046 PE=4 SV=1	Oep16	MKVPTDLKLVDWREKPLEIQILINVVTDLIIKEASERPSRLVLVLHEGHLKAEREMEVDIADDVPCSSIAVDSVIRMGTVIYSSYSSSLYEIQLFLNLLLLQAGLIWGSCSGPYDASKLGMFAAIFSSTRCGFQRYRRRNDWVNVLTAGVVAGAAFGAGTRNWKQVAGATGLVCLLCHVAEDSR
Viridiplantae	Streptophyta	Streptophytina	Embryophyta	Sorghum bicolor	tr|B3VTB6|B3VTB6_SORBI	Amino acid selective channel protein OS=Sorghum bicolor GN=Sb09g001310 PE=4 SV=1	Oep16	MPRGGFSGSLRSPKIDVVIDMGNPFLNRTVDGFLKIGAVGACKVAAEETFDCLHRGDVSKHKVKHALKKMCQEGAYWGTVAGVYVGMVYGVERVRGRNDWKNAMIGGALSGALISGASNNHKDKIIKDAITAGAVATAVEFINCLT
Viridiplantae	Streptophyta	Streptophytina	Embryophyta	Sorghum bicolor	tr|C5XJE8|C5XJE8_SORBI	Putative uncharacterized protein Sb03g047420 OS=Sorghum bicolor GN=Sb03g047420 PE=4 SV=1	Oep16	MGHPFLNRTVDGFIRIGAVGGCKVAAEETFECLQRGDVSKHKVEHALKKMCKEGAYWGTVAGVYVGVEYGIQKIRGHRDWKNAMVGGALTGALVSAVNNHHRHNVVKNAITGGAIATAAEFLTHLTSS
Viridiplantae	Streptophyta	Streptophytina	Embryophyta	Spinacia oleracea	tr|A0A0K9RIT3|A0A0K9RIT3_SPIOL	Uncharacterized protein OS=Spinacia oleracea GN=SOVF_062040 PE=4 SV=1	Oep16	MPRSSFAKVDVVVDTGNPLLDRTVDGFLKIGAVAATRAVAEDAYHVAKRGSISTKDAEHTLKKMCKEGAYWGTVAGVYTGMEYGIRRARGTSDWKNAMIAGALTGALTSAVTSGEKDKIVLDALTGGAVATAAEFINYLTY
Viridiplantae	Streptophyta	Streptophytina	Embryophyta	Spinacia oleracea	tr|A0A0K9RH27|A0A0K9RH27_SPIOL	Uncharacterized protein OS=Spinacia oleracea GN=SOVF_067340 PE=4 SV=1	Oep16	MSNSSSVTVTASTRPANYSNNNTSNSNNSKFEKRSVMDELRSFDEKDGYFDLGHPLLNRIAHCFIKAAGIGALQAVSREAYFTVVEGGGIDSSTTDGNNGAKKRHAFPDLRGETNRKSIEALVKSTGKESFQWGLAAGVFSGLTYGLNEARGHHDWKNSAVAGALTGMTLALTSEDTTHEQVVQSAITGAAIATAANMLTGIF
Viridiplantae	Streptophyta	Streptophytina	Embryophyta	Spinacia oleracea	tr|A0A0K9RCF2|A0A0K9RCF2_SPIOL	Uncharacterized protein OS=Spinacia oleracea GN=SOVF_082650 PE=4 SV=1	Oep16	MTKTRNPSKVPREKIFHLSTMERRRNRLYPHRRPPACSFISVRQRPQHPSQPPARSRVTTKHPRNTCAIPRAFLACAALLDNPEPLALPRILLEDGHNVFAFVAAEYETHKHVLNQVNAAGAGAIVGAAIAVGTRSKKEIAGMAALLSILGAAADYSRTELHLLFFLSFIFSLPIWLHDCFLVEVINFDSRFLPRSVILLTLNTRV
Viridiplantae	Streptophyta	Streptophytina	Embryophyta	Spinacia oleracea	tr|A0A0K9RA05|A0A0K9RA05_SPIOL	Uncharacterized protein OS=Spinacia oleracea GN=SOVF_090220 PE=4 SV=1	Oep16	METKIEEDTPCSSFVVESIVRVGTAGALWGLCSGPSEATKLGLAGFARASFLAKSIGVNSVQCGIFSGIFTVARCGIQTYRGRADAVNAAGAGAIVGAAIAVGTRSKKEIAGMAALLSILGAAADYSRTL
Viridiplantae	Streptophyta	Streptophytina	Embryophyta	Theobroma cacao	tr|A0A061EWS8|A0A061EWS8_THECC	Mitochondrial import inner membrane translocase subunit Tim17/Tim22/Tim23 family protein isoform 2 OS=Theobroma cacao GN=TCM_021335 PE=4 SV=1	Oep16	MSTNLETRSLLDDWRNFDKGCFFDLGHPLLNRIAESFVKAAGIGAIQAAARESCFIAVEGTESSNSPDITGSKNKKNRFPDLRGETNRKSLEAMVPAIPEDILLIYFFCFIQVIFNNILQVKSTGKESLQWGLAAGLYSGLTYGLKEARGAHDWKNSAMAGAITGMALALTSEEASHEQVVQCAITGAAISTAANLLTGIF
Viridiplantae	Streptophyta	Streptophytina	Embryophyta	Theobroma cacao	tr|A0A061DQU3|A0A061DQU3_THECC	Mitochondrial import inner membrane translocase subunit Tim17/Tim22/Tim23 family protein OS=Theobroma cacao GN=TCM_004660 PE=4 SV=1	Oep16	MEEELSGVVPCSSLAVESVIRVGTAGALWGFCSAPYDGRKKGLTGIAQASYVTKSVGKFGFQCGLVAGVFTMTRCGLQRYRRQNDWTNSLIAGAVAGAAVAARTRSWTQWNSKLGEQSDPDFLAPTIIFVAPV
Viridiplantae	Streptophyta	Streptophytina	Embryophyta	Theobroma cacao	tr|A0A061GW05|A0A061GW05_THECC	Outer plastid envelope protein 16-1 OS=Theobroma cacao GN=TCM_041842 PE=4 SV=1	Oep16	MPPSMFSGSLSAPSVNVTIDTGNPFLNQTVDGFLKIGTVAATRAVAEDTFTAIKRGKLSQECLEHALKRMCKEGAYWGSVAGVYVGMEYGVGRIRGSRDWKNAMIGGALTGALVSAVGNNNKDRIVTDALTGGAIAAASVFLNNLT
Viridiplantae	Streptophyta	Streptophytina	Embryophyta	Triticum aestivum	tr|W5E225|W5E225_WHEAT	Uncharacterized protein OS=Triticum aestivum PE=4 SV=1	Oep16	MSSHEARKFVEEVRGLEKNWMLDLGHPLLNRVADSFVKAAGIGAIQAVTRDSYFMAIEGESGGTGAVSGATGSRKRTFPDLNGGTSNSKSAEAMVKSVSKESFQWGLAAGMHSGLTYGLAEVRGTHDWKNSAVAGAVTGAAVALTSDNASHERVVQCAITGAALSAAANVLSDIV
Viridiplantae	Streptophyta	Streptophytina	Embryophyta	Triticum aestivum	tr|W5A7V2|W5A7V2_WHEAT	Uncharacterized protein OS=Triticum aestivum PE=4 SV=1	Oep16	MPRAGLSAGSNKLDIAIDLGNPLLNRTVDGFLKIGAVGACRVAAEDAFDCLQSGSVSKRNLEQTLKKMCKEGAYWGAVAGVYVGMEYGVERVRGQYDWKNALIGGITSGALISAVSNNKGNKIAQDAITGGAIATAVEFINYLT
Viridiplantae	Streptophyta	Streptophytina	Embryophyta	Triticum aestivum	tr|W5AAG2|W5AAG2_WHEAT	Uncharacterized protein OS=Triticum aestivum PE=4 SV=1	Oep16	MPSAGLSAGSNKVDVAIDLGNPLLNRTVDGFLKIGAVGACRVVADDAFDCIHRGDISKRQLEETLKKMCKEGAYWGAVAGVYVGMEYGVERVRGDRDWEAFAVGRLARPTLGHARQ
Viridiplantae	Streptophyta	Streptophytina	Embryophyta	Triticum aestivum	tr|W5F5S8|W5F5S8_WHEAT	Uncharacterized protein OS=Triticum aestivum PE=4 SV=1	Oep16	MGGDSTGLDSTAKRSHFSSARGDDGQKSLDAVVKSASKEAIQWGLAAGVYSGITYGLREARGHHDWKNSAIAGAIAGAAVALTGDNGHSDHVVHFAITGAALSSAATMLSGIF
Viridiplantae	Streptophyta	Streptophytina	Embryophyta	Triticum aestivum	tr|W5G1S5|W5G1S5_WHEAT	Uncharacterized protein OS=Triticum aestivum PE=4 SV=1	Oep16	MGSRLDARTLKDEVASMDRRPLLDLGHPLLNRVADSFIRAAGVGAARAVSREAYFVAVEGMGGDSTGLDSTAKRSHFSSARGDDGQKSLDAVVKSASKEAIQWGLAAGVYSGITYGLREARGHHDWKNSAIAGAIAGAAVALTGDNGHSDHVVHFAITGAALSSAATMLSGIF
Viridiplantae	Streptophyta	Streptophytina	Embryophyta	Triticum aestivum	tr|W5AN77|W5AN77_WHEAT	Uncharacterized protein OS=Triticum aestivum PE=4 SV=1	Oep16	MCKEGAYWGAVAGVYVGMEYGVERVRGEYDWKNALIGGIASGALISAASNNKGNKIAKDAITGGAIATAIEFINYLT
Viridiplantae	Streptophyta	Streptophytina	Embryophyta	Triticum aestivum	tr|W5AK63|W5AK63_WHEAT	Uncharacterized protein OS=Triticum aestivum PE=4 SV=1	Oep16	GMEYGVERARGDRDWKNALIGGIATGALVSAVSNNKGNKIAQDAITGGAIATAVEFINYLT
Viridiplantae	Streptophyta	Streptophytina	Embryophyta	Triticum aestivum	tr|W4ZZ90|W4ZZ90_WHEAT	Uncharacterized protein OS=Triticum aestivum PE=4 SV=1	Oep16	MGPWNGDNVAYLLALYLCARVPDERERERERRRDIGREGSGRMPRAGLSAGSSKVDVAIDLGNPLLNRTVDGFLKIGAVGAFRVAAEDAFDCLQSGSVSKRKLEKTLEKMCKEGAYWGAVAGVYVGMEYGVERVRGEYDWKNALIGGIASGALISAASNNKGNKIAKDAITGGAIATAIEFINYLT
Viridiplantae	Streptophyta	Streptophytina	Embryophyta	Triticum aestivum	tr|W5EMC7|W5EMC7_WHEAT	Uncharacterized protein OS=Triticum aestivum PE=4 SV=1	Oep16	MSSHEARKFVEEVRGLEKKWMLDLGHPLLNRVADSFVKAAGIGAIQAVTRDSYFMAMEGESGGTGAVSDATGSRKRTFPDLSGGTSNSKSAEAMVKSVSKESFQWGLAAGMHSGLTYGLAEVRGTHDWKSSAVAGAVTGAAVALTSDNASHERVVQCAITGAALSAAANVLSDIV
Viridiplantae	Streptophyta	Streptophytina	Embryophyta	Triticum aestivum	tr|W4ZXN2|W4ZXN2_WHEAT	Uncharacterized protein OS=Triticum aestivum PE=4 SV=1	Oep16	MPSAGLEAGSNKVDVAVDLGNPLLNRTVDGFLKIGAVGACRVVAEDAFDCIHRGDISKRQLEETLKKMCKEGAYWGAVAGVYVGMEYGVERARGDRDWGNSTCMTA
Viridiplantae	Streptophyta	Streptophytina	Embryophyta	Triticum aestivum	tr|W5FNH5|W5FNH5_WHEAT	Uncharacterized protein OS=Triticum aestivum PE=4 SV=1	Oep16	MGAHSPPRGAARTRCRAAPHTCTHARLPRSVHKTEALGSTARHFSIVSPVQHAVHSKRAKRREKTSCEEEMGSRLDAHTLKDEVASMDRRPLLDLGHPLLNRVADSFIRAAGVGAARAVSREAYFVAVEGMWGDSTGLDSTAKRSHFSSARGDDGQKSLDAVVKSASKEAIQWGLAAGVYSGITYGLREARGHHDWKNSAIAGAIAGAAVALTGDNGHSDHVVHFAITGAALSSAATMLSGIF
Viridiplantae	Streptophyta	Streptophytina	Embryophyta	Triticum aestivum	tr|W5AQ24|W5AQ24_WHEAT	Uncharacterized protein OS=Triticum aestivum PE=4 SV=1	Oep16	MCKEGAYWGAVAGVYVGMEYGVERARGDRDWKNALIGGIATGALVSAVSNNKGNKIAQDAITGGAIATAVEFINYLT
Viridiplantae	Streptophyta	Streptophytina	Embryophyta	Triticum aestivum	tr|W5E0K8|W5E0K8_WHEAT	Uncharacterized protein OS=Triticum aestivum PE=4 SV=1	Oep16	MSSHETRKFVDEVRGLEKNWMLDLGHPLLNRVADSFVKAAGIGAIQAVTRDSYFMAIEGESGGTGAVSGATGSSKRTFPDLNGGTSNSKSAEAMVKSVSKESFQWGLAAGMHSGLTYGLAEVRGTHDWKNSALAGAVTGAAVALTSDNASHEQVVQCAITGAALSAAANVLSDIV
Viridiplantae	Streptophyta	Streptophytina	Embryophyta	Triticum urartu	tr|M7ZH25|M7ZH25_TRIUA	Uncharacterized protein OS=Triticum urartu GN=TRIUR3_06756 PE=4 SV=1	Oep16	MASKRREKTGWEGEMGSRLDARTLKDEVASMDRRPLLDLGHPLLNRVADSFIRAAGVGAARAVSREAYFVAVEGMGGDSTGLDSTAKRNHFSSARGDDGQKSLDAVVKSASKEAIQWGLAAGVYSGITYGLREARGHHDWKNSAIAGAIAGAAVALTGDNGHSDHVVHFAITGAALSSAATMLSGIF
Viridiplantae	Streptophyta	Streptophytina	Embryophyta	Triticum urartu	tr|M7YSB4|M7YSB4_TRIUA	Uncharacterized protein OS=Triticum urartu GN=TRIUR3_34729 PE=4 SV=1	Oep16	MPSAGLEAGSNKVDVAIDLGNPLLNRTVDGFLKIGAVGACRVVAEDAFDCIHRGNHNASRLSYSSIETVLLATGSGFICVDTNVTPNYLGFFAGDISKRQLEETLKKMCKEGAYWGAVAGVYVGMEYGVERARGDRDWKNALIGGIATGALVSAATNNKGNKIAQDAITGGAIATAVEFINYLT
Viridiplantae	Streptophyta	Streptophytina	Embryophyta	Triticum urartu	tr|M7Z2D6|M7Z2D6_TRIUA	Uncharacterized protein OS=Triticum urartu GN=TRIUR3_09068 PE=4 SV=1	Oep16	MPRAGLSAGSSKVDVAIDLGNPLLNRTVDGFLKIGAVGAFRVAAEDAFDCLQSGSVSKRKLEKTKNALIGGIASGALISAASNNKGNKIAKDAITGGAIATAIEFINYLT
Viridiplantae	Streptophyta	Streptophytina	Embryophyta	Triticum urartu	tr|M8B537|M8B537_TRIUA	Uncharacterized protein OS=Triticum urartu GN=TRIUR3_14005 PE=4 SV=1	Oep16	MSSHETRKFVDEVRGLEKNWMLDLGHPLLNRVADSFVKAAGIGAIQAVTRDSYFMAIEGESGGTGAVSGATGSSKRTFPDLNGGTSNSKSAEAMVKSVSKESFQWGKQCSPYNFVDVVAGLAAGMHSGLTYGLAEVRGTHDWKNSALAGAVTGAAVALTSDNASHEQVVQCAITGAALSAAANVLSDIV
Viridiplantae	Streptophyta	Streptophytina	Embryophyta	Vitis vinifera	tr|D7SY44|D7SY44_VITVI	Putative uncharacterized protein OS=Vitis vinifera GN=VIT_05s0077g01190 PE=4 SV=1	Oep16	MSSNLETRSLLDELRDFDKGGFFDLGHPLLNRFAESFVKAAGIGAIQAVSREAYFTAIEGSGLESPGGVTEVTVGGKKQRFPDLKGESSRKSLEALVKSTGKESLQWGLAAGMYSGLTYGLKEARGAHDWKNSAVAGAVTGVALALTSNDTSHEQIVQCAITGAAISTAANLLTGIF
Viridiplantae	Streptophyta	Streptophytina	Embryophyta	Vitis vinifera	tr|F6GV11|F6GV11_VITVI	Putative uncharacterized protein OS=Vitis vinifera GN=VIT_06s0004g04700 PE=4 SV=1	Oep16	MPYQRISGSLSTPRVAVMIDMGNPFLNLTVDGFLKIGTVAAARAAAEEAYYVVKRGSISRHTVEHSLKKMCKEAAYWGTVAGVYVGMEYGAERIRGTRDWKNAMLGGALTGAIISSACEKGRDKIVVGAITGGAIATAAEFLNYLT
Viridiplantae	Streptophyta	Streptophytina	Embryophyta	Vitis vinifera	tr|D7U298|D7U298_VITVI	Putative uncharacterized protein OS=Vitis vinifera GN=VIT_07s0005g00520 PE=4 SV=1	Oep16	MEGDFEGFVPCSSLAVDSILRVGTAGAIWGLCMSPYDASKKGLTGLSRTAFVAKSVGKISFQCGLVAGVFSGTRCVVQRHRRQNDWVNGFIAGAVAGATVAARTRSWKQVVGMAGLVSACSAAADYYKAI
Viridiplantae	Streptophyta	Streptophytina	Embryophyta	Zea mays	tr|B6UFN0|B6UFN0_MAIZE	Uncharacterized protein OS=Zea mays PE=2 SV=1	Oep16	MNSGVDTQARALADEVRGSLETKNWMLDLGHPLLNRVAESFAKAAGIGAVQAVARESYFMATEGEGGSVSGATGARKRSFPELNGTNSSSIKSAEAMVKSVSKESLQWGLAAGVHSGLTYGLAGVRGTHDWRNSAVAGAITGAAVALTSEHASHEQVVQCAITGAALSTAANVLSGIF
Viridiplantae	Streptophyta	Streptophytina	Embryophyta	Zea mays	tr|A0A096QQP5|A0A096QQP5_MAIZE	Uncharacterized protein OS=Zea mays PE=4 SV=1	Oep16	MCKEGAYWGTVAGVYVGMVYGVERVRGRSDWKNAMIGGALSGALISGASNSDRGKVVKDAITAGAVATAVEFINCIT
Viridiplantae	Streptophyta	Streptophytina	Embryophyta	Zea mays	tr|K7V2D2|K7V2D2_MAIZE	Putative mitochondrial import inner membrane translocase subunit Tim17 family protein OS=Zea mays GN=ZEAMMB73_271516 PE=4 SV=1	Oep16	MPRSGISGTLRSPQIDVVIDTGNPFLNRTVDGFLKIGAVGACKVAAEETFDCLHRGDVSKRKVEHALKKMCKEGAYWGTVAGVYVGVVYGVERVRGRSDWKNAMVGGALSGALVSAASSNHGDKIVKDAITAGAVATAVEFANYLT
Viridiplantae	Streptophyta	Streptophytina	Embryophyta	Zea mays	tr|B6TTP4|B6TTP4_MAIZE	Stress-inducible membrane pore protein OS=Zea mays GN=gpm462 PE=2 SV=1	Oep16	MSTLDTRTLKDELTSMDRKCLVDLGHPLLNRVADSFIRAAGVGAARAVSREAYVVTVEGLSGDSSGLDADGGKRSHFSSIRGDDGQRSLDAVVKTAGKEAFQWGLAAGVYSGLTYALREARGCHDWKNSAIAGAIAGAAVALTGDAGGHSDKLVNFAITGAALSSAGSLLSGIF
Viridiplantae	Streptophyta	Streptophytina	Embryophyta	Zostera marina	tr|A0A0K9PH60|A0A0K9PH60_ZOSMR	Outer envelope pore protein 16, chloroplastic OS=Zostera marina GN=ZOSMA_241G00060 PE=4 SV=1	Oep16	MPWSTISGSWNSPRVDLVIDMGNPFLNRSVDGFLKIGVVGATRVAAEEIYHCIRKGHASKNQAQEALKNMCKEGAYWGSIAGVYVGMEYGVERIRGTRDWKNAMIGGAITGGLVSISTGKSKDAVFIDAITGAAIATAADFINQLT
Alveolata	Ciliophora	Intramacronucleata	Oligohymenophorea	Ichthyophthirius multifiliis	tr|G0R517|G0R517_ICHMG	Putative uncharacterized protein OS=Ichthyophthirius multifiliis (strain G5) GN=IMG5_196010 PE=4 SV=1	Pmp24	MTHSNTIIQNLFISPPPCNHKSCLISSFRGLRNGIYYGGKVRLVHAIVMTLLFKKGTIMHRIKHILQLTYEHAKNLGLYVFLYKSLVCILNRIRQKQSKFHNFISGFICGSYIFGEKTSINQQIVLYLLSRVLYGGAQSLSKKGYLPQWKFYRILATICWGIVMFLFEDDSSTLQSSLTSSMEFLYKESDKKIYYWTQLLPFNVNHRKWSKFFGLRQIF
Alveolata	Ciliophora	Intramacronucleata	Oligohymenophorea	Paramecium tetraurelia	tr|A0BTG7|A0BTG7_PARTE	Uncharacterized protein OS=Paramecium tetraurelia GN=GSPATT00032066001 PE=4 SV=1	Pmp24	MSQICNHESCIKSSLLGLRQGIYYGGKIRFFHALVMTFLFRPGSIKSKFITVIQLTYQHAKNLGTFVFLYKSIVCILNNIRKKQTKLHNLISGAICGYLVFGRNKSAVNQQIVLYVMSRVIIGLASNIQRRKLLPSSWDAFPLQAAVVWGLVMLLFEDDKGCLQNSLTSSMTFLYKDSDRSYSSWAELIPFEMPDFLSFLWK
Alveolata	Ciliophora	Intramacronucleata	Oligohymenophorea	Pseudocohnilembus persalinus	tr|A0A0V0R0L1|A0A0V0R0L1_PSEPJ	Uncharacterized protein OS=Pseudocohnilembus persalinus GN=PPERSA_10448 PE=4 SV=1	Pmp24	MSDNISNKQVCSHEGPCWLSSVKGLRQGIYYGMKIRFFHALVMTMLFKQGTLKQKIQTILKLTYEHAKRLGSFVFLYKSGVCLLNKIQQKQSKLHNIIAGGVMGYVIWGKQTAVNNQMILYLLSRVIHGGFTALQERNIVPKIGVQETVTNSTGNQTTIKTFFPILAASVWALVMYLFEMDFEQKSKKKPALQGSLYGSMDFLYKQSDTRLNDYSELVPFKIPEIISQYINTHIKNGNHKK
Alveolata	Ciliophora	Intramacronucleata	Oligohymenophorea	Tetrahymena thermophila	tr|I7MF33|I7MF33_TETTS	Tim17/Tim22/Tim23/Pmp24 family protein OS=Tetrahymena thermophila (strain SB210) GN=TTHERM_00289270 PE=4 SV=1	Pmp24	MSQKSVINKIPFDLEPLGIIRTIMGLRNGIYYGCRVRFMHSIVMSLLFKSGSVYDKIFNVVQPTYEHGKNLGMYVFLYKAIVNFLEYVRKGKKDKIHSLVAGAIIGRYVFGEKTPVNHQIVLYLLSRNITGGATNLQARGIFPKMKFFPILAAICWGLVMFIYEVDKLSLQKSLSDSMDFLYKESDLNLKHWTELVPFKIPSFILENLNNIFKTPLPNLTN
Alveolata	Ciliophora	Intramacronucleata	Spirotrichea	Oxytricha trifallax	tr|J9IDA9|J9IDA9_9SPIT	Tim17 domain containing protein OS=Oxytricha trifallax GN=OXYTRI_10171 PE=4 SV=1	Pmp24	MEFADDCIISPNNCDQNQPIDPPIDPNILLNKSQMGPIQNMIELQQTLALPPSNGPCPHNSCWISAIRGLRNGLYYGGKVRFAHAIVMAILFGQGTPLDKLKSAIKLAWQHGKNLGSFVFVYKLVQCALQQLFGKSHPIFSFIAGIVGAFFVWRERNSVNQQICFYLLSRILEGSAKRLQKQGLIPEFKAFGYVSMICWGVVMFLFEEDKSVLQGSLQSSMNFLYKDSDQVNGWRDFVPIYIP
Alveolata	Ciliophora	Intramacronucleata	Spirotrichea	Stylonychia lemnae	tr|A0A077ZRS2|A0A077ZRS2_STYLE	Peroxisomal membrane protein 4 OS=Stylonychia lemnae GN=Contig12097.g12934 PE=4 SV=1	Pmp24	MVELQQTLGLPPSNGPCPHNSCWISAIRGLRNGLYYGGKVRFAHAIVMAILFQQGTVLDKLKSAIKLAWQHGKNLGSFVFIYKLVQCALQQLFNQKNPVFSFVAGIIGAYFVWRDRNSINQQICFYLLSRILEGTAKRLQKSGHLPEMKAFGYVSMICWGVVMFLFEEDKSVLQNSLQSSMTFLYKDSDQVNGWRDFVPIYIP
Alveolata	Perkinsea	Perkinsida	Perkinsidae	Perkinsus marinus	tr|C5LYI2|C5LYI2_PERM5	Peroxisomal membrane protein, putative OS=Perkinsus marinus (strain ATCC 50983 / TXsc) GN=Pmar_PMAR002039 PE=4 SV=1	Pmp24	MPDLTSYLRGSPPSSPTLKECLIEACLSARNGFEYAAKLRLAHCVVMTTLYGGHRTLGENLEWILQSTREHGITLGTYAFVYKLLRSLMDRSMGSVKLNPAVAGFVAAYFTWGQHRSAISYQVTLYLLSRITVGWVHHQVQQKRLPDVPMYRYLAGLVWAVVMYLFVVDKGSLQSSLRQAMEFIYDTHDQPFTGFRDIFPFLRRPVAVMLARPSGDVNDVLEDVLENVDPEEF
Amoebozoa	Mycetozoa	Dictyosteliida	Dictyostelium	Dictyostelium discoideum	tr|Q55FL0|Q55FL0_DICDI	Uncharacterized protein OS=Dictyostelium discoideum GN=DDB0216578 PE=4 SV=1	Pmp24	MVDSCCNTNDTINAVFHHINKHKKGDLKECLLSAIRGFRNGVLTGVRIRIPYIFQAVIYAVLAGGEEKSIGRVKFVIKQMFYHGKNLGMFVGIYKSICCILRNIGIKGGIDSLVAGFIGGYYAFGESKSVSGSVNNQIVLYLFARALIGIIQGMVKRKIIPQSLSTTTPKGFRIFAAVTLALILYLTEYEPENLNASFMGTMTVLYHKSDSGPMIEKGDHKFGIPMIIIILSLFGGIFPKLSLDSMFFYFKL
Amoebozoa	Mycetozoa	Dictyosteliida	Dictyostelium	Dictyostelium fasciculatum	tr|F4Q353|F4Q353_DICFS	Transmembrane protein OS=Dictyostelium fasciculatum (strain SH3) GN=DFA_07753 PE=4 SV=1	Pmp24	MYSYFNNSSKGRDKIISNKVICVHYRERKREERETMDPSYKTYIGIDEEDLEEQLNNNQNTNQNNNNDTRTRRLGTIKGEYDSDEENEYLENERLQYEQSLLLKEVQLEEEKEKEQEEEIKLSNHKKNISRKGTSPSISNNSPIISPKLISTTSTSTTTTSTSTSSTSTTTNNNNNNYNFNNNNEDSSQQPENIAININDDDDGNNNNNPGDGDNEDELSNEIGLEAQNILFIQNELSRPLTFYSILKRLLFLCILYLFPVSLVLVIALAMDWKHGCDEPLHNWSIGQVVIQTGLVLNFLFLLLKLPTQDDNGQPSPEVARVQLIFRNLHNVLSCSWITWFIVGIVCTFKARAHDTCTSSAPYLFWVSYSVVIFQIVIASLAMLFCCCSCIFSLMRLGV…
Amoebozoa	Mycetozoa	Dictyosteliida	Dictyostelium	Dictyostelium purpureum	tr|F0Z906|F0Z906_DICPU	Putative uncharacterized protein OS=Dictyostelium purpureum GN=DICPUDRAFT_26627 PE=4 SV=1	Pmp24	MEPIPTSGTIVAAEHVYHHINKHRIGHYKDCILSVIRGFRNGVLTGVRIRIPYIFQAVIYASLFRDAKSASRVKFVIKQMFFHGKNLGLFVGIYKAICCVFRHFGIKGGIDSLVAGFVGGYIAFGDSKSVSGSVNNQIVLYLFARALIGIIQGMVKRKIIPQTLSTTTPKGFRIFAAVTLALILYLTEYEPDTLNQGFMGTMTVLYHKSDSGPIFEKDDNKFLPILSLIVISLIGSVYPKLSLDNILTKLKL
Apusozoa	Apusomonadidae	Thecamonas	Thecamonas trahens	Thecamonas trahens atcc 50062	tr|A0A0L0D3V1|A0A0L0D3V1_THETB	Peroxisomal membrane protein 4 OS=Thecamonas trahens ATCC 50062 GN=AMSG_03416 PE=4 SV=1	Pmp24	MSSLVASLLTSTDAAIASPTPLAHTLLAILKGVRNGLVYGVKVRAPHAFVMTFLFRDGSLREKLAGILSATQTHATNLAVFVGLFKTGMALLRALNGSYAPVHPFFSGLVAGYTVFGSSTSVNRQIVLYLFSRVALALAQYIYSRATDDAPAPKHAFPIFAALVWGLVMWLFYEERSTLQSSLRRSMDYLYINADTFSDLRTLLWHNQ
Euglenozoa	Kinetoplastida	Trypanosomatidae	Leishmaniinae	Leishmania braziliensis	tr|A4HF85|A4HF85_LEIBR	Putative peroxisomal membrane protein 4 OS=Leishmania braziliensis GN=LBRM_26_2330 PE=4 SV=1	Pmp24	MSIVVPQVAPKAHTVPTFSGPHGAVVERINRMIASGNFDVFFTALKGFRNGLVYGTRVRAPHALVLNLVWSKSPYSSMPAKILKVTKTHALGLGYSSATFAVIRGILRNLQGTTHAWHNALAGFVVGCLFWGDPSNGVHVQMMMYMLARIVCALYHLLTSTCVMSIPPVAYRLYMGCLWSLAIMFLMYSPDKLQSSMAQSLEYIFKDSGKFSSWYDLVVVNSVDTL
Euglenozoa	Kinetoplastida	Trypanosomatidae	Leishmaniinae	Leishmania major	tr|Q4Q8V1|Q4Q8V1_LEIMA	Putative peroxisomal membrane protein 4 OS=Leishmania major GN=LMJF_26_2400 PE=4 SV=1	Pmp24	MSIAAPKAAPRCHTVPTFSGPHGAVLERINHMIASGDFDVFFTALKGFRNGLVYGTRVRAPHALVLNLVWSKSPYSSMPAKIFNVTKTHALGLGYSSVTFAVVRGLLRKLQGTTHAWHNALAGFLIGALFWGDPSNGVHIQMMMYMLARIVCALYHLLTSKCAASIPPVTYRLYMGCLWCLSIMFFMYSPDKLQSSMAQSLQYIFKDSGKFSSWYDLVVVNSVQTP
Euglenozoa	Kinetoplastida	Trypanosomatidae	Leishmaniinae	Leptomonas pyrrhocoris	tr|A0A0M9FQS0|A0A0M9FQS0_9TRYP	Putative peroxisomal membrane protein 4 OS=Leptomonas pyrrhocoris GN=ABB37_09384 PE=4 SV=1	Pmp24	MPAPDSNVAAVAPTAVAPKRPSGPTASGLHGAVLDRINDMIASGDFDVLFHALKGFRNGVVYGTRVRAPHALVLNLVWSKSPYSSMPAKIFKVTKTHALGLGYSAALFAVVRGLLRHMQGTTRVWHNALAGFLIGACFWGDSNNGVHIQMMMYILARLICGLYHLITAKLAISVPSYAYRVYMGGLWSLVILFLSYSPDQLQASMKQSLQYIFEESNKFSNWYDVFVMNSADSLVGGGGSRIAAL
Euglenozoa	Kinetoplastida	Trypanosomatidae	Leishmaniinae	Leptomonas seymouri	tr|A0A0N1I9U5|A0A0N1I9U5_LEPSE	Putative peroxisomal membrane protein 4 OS=Leptomonas seymouri GN=ABL78_2018 PE=4 SV=1	Pmp24	MSTPSSAAAVAPIATSPKRLNVPIVSGPHGAVLNRINKAIASGDFDVFFHALKGFRNGVVYGTRVRAPHALVLNLVWSKSSYSSMPAKIFKVTKTHALGLGYSAALFAVVRGVLRYAQGTTRVWHNALAGFLIGACFWGDANNGVHLQMMMYILARIVCALYHLITAKLNLAVPSYAYRVYMGGLWSLVILFLTYSPDKLQSSMKQSLQYIFEESSKFSSWYDVFVENSAETL
Euglenozoa	Kinetoplastida	Trypanosomatidae	Phytomonas	Phytomonas sp. isolate hart1	tr|W6LC21|W6LC21_9TRYP	Uncharacterized protein OS=Phytomonas sp. isolate Hart1 GN=GSHART1_T00008458001 PE=4 SV=1	Pmp24	MAPTISIPDSRMGDILNGAKKVSFTPTQRKLIEHMIRSGNFDVLLNTLKGFRNGVIYGARVRFPHALVLNLVWSKAPYHAMPGKILQVTKTHALGLGYSAVLFAVVRGALQALTGRISLWHNTLAGFLIGFFFWGDPENGVHLQMIMYKMARVLFVLYRVLAARLKLTAPRYGYALFAGAVWATSLTLMEGSPNSLQSTMQSSLEYIFLDKKMK
Euglenozoa	Kinetoplastida	Trypanosomatidae	Strigomonadinae	Angomonas deanei	tr|S9UUR6|S9UUR6_9TRYP	Peroxisomal membrane protein 4 OS=Angomonas deanei GN=AGDE_05503 PE=4 SV=1	Pmp24	MSDHNIVLTKVNEMIQSGDFDILFSAVKAFRNGVVYGTRVRAPHALVLNLVWSKAPYSTLPRRIFNVTKTHALGLGCSGILFTVVRLILKYLQGESKMWHHALAGFLIGISFWGDVNSPVHQQMMMYLLARNVCSLFQLAVEKCRVNVPSWGYRAYMGMLWAIVLVFFMHRPDLQQSSLRQSLQYIYLDSSKFSNWYDVFVMNTAGSL
Euglenozoa	Kinetoplastida	Trypanosomatidae	Strigomonadinae	Strigomonas culicis	tr|S9UFP3|S9UFP3_9TRYP	Peroxisomal membrane protein 4 OS=Strigomonas culicis GN=STCU_00639 PE=4 SV=1	Pmp24	MSVPLDKPHKALGDLVNKMIASGDFHVILSALKAFRNGVVYGTRVRAPHALVLNLVWGRGPLSGIPRKIFEVTKTHAVGLGCSGLLFTLVRVLLRQLQGGRVHMWHHMLGGFLVGCCFWGDASSGIHQQMLMYLLARNICSLYQLLMEKYATFEMPACSYRIFMGVLWATVLTLFMHAPTTQQASLRHSLQYIYLDSAKYTSWYDLFVVNSAETL
Euglenozoa	Kinetoplastida	Trypanosomatidae	Trypanosoma	Trypanosoma brucei brucei	tr|Q38FX7|Q38FX7_TRYB2	Peroxisomal membrane protein 4, putative OS=Trypanosoma brucei brucei (strain 927/4 GUTat10.1) GN=Tb09.160.0620 PE=4 SV=1	Pmp24	MRPFPTPRPAAICDLWHLSATGYCFPVTPSCNVHIRYSAWTPFFGLSILFFVSVTVSCVSALVGTGSISTSHSVAKGRPQLRVVMAAEPADRGCGPISAAKKVTLLIDDMIRSGKYKILFDALKSFRNGFVYGARIRAPHALVLNLVWSSAPYSVIARRVFDATRQHALRLGATAFTFSLLRSLMALVEGRQRPWHSVVAGFIIGCLYWGEQGAVTVQMSMYILSRILSALFFILMERLAVTTSVHPPPWAFRLYSGVLWMFVMPLFLYHREALQPTMRTSMQYIYEDCTRYSNWYNLLCFNSDTSF
Euglenozoa	Kinetoplastida	Trypanosomatidae	Trypanosoma	Trypanosoma cruzi	tr|K4DZE8|K4DZE8_TRYCR	Peroxisomal membrane protein 4, putative OS=Trypanosoma cruzi GN=TCSYLVIO_005188 PE=4 SV=1	Pmp24	MPVSTSDAPGLRRVALTSEAARLIDDMIRSGKYKELLDAIKGFRNGFVYGARIRAPHALVLNLVWTNAPYRVMARKIYQVTKRHSMALGCTSLTFSLLRAFLRKLHGGPRNWHSALAGFFVGVIFWGEQNPVTVQMSMYMLSRILSALLFILAGKFGWKFSPGAFRIYSGVLWMIVMPLFLYYGDTMQPSMRSSMRYIYQDNEKYSSWYDLLCVNSDTSF
Euglenozoa	Kinetoplastida	Trypanosomatidae	Trypanosoma	Trypanosoma cruzi	tr|Q4DBE4|Q4DBE4_TRYCC	Peroxisomal membrane protein 4, putative OS=Trypanosoma cruzi (strain CL Brener) GN=Tc00.1047053508613.30 PE=4 SV=1	Pmp24	MPVSTSDAPGLRRVALTSEAARLIDDMIRSGKYKELLDAIKGFRNGFVYGARIRAPHALVLNLVWTNAPYRVMARKIYQVTKRHSIALGCTSLTFSLLRAFLRKLHGGPQNWHSALAGFFVGVIFWGEQNPVTVQMSMYMLSRILSALLFILAGKFGWKFSPGAFRIYSGVLWMIVMPLFLYYGDAMQPSMRSSMRYIYQDNEKYSSWYDLLCVNSDTSF
Euglenozoa	Kinetoplastida	Trypanosomatidae	Trypanosoma	Trypanosoma cruzi marinkellei	tr|K2NZF4|K2NZF4_TRYCR	Peroxisomal membrane protein 4, putative OS=Trypanosoma cruzi marinkellei GN=MOQ_002387 PE=4 SV=1	Pmp24	MPVSTSDAPGLRRVALTSEATRLIDDMIRSGKYKALLDALKGFRNGFVYGARIRAPHALVLNLVWTNAPYRVMARKIFQVTKRHSMALGCTSLTFSLLRSFLCKLQGAPHKWHSALAGFIVGVLFWGDQNPVTVQMSMYILSRILSAFLFILAGKFGWKFSPGAFRIYSGVLWMIVMPLFLYYGDTMQPSMRSSMRYIYQDNEKYSSWYDLLCVNSDTSF
Euglenozoa	Kinetoplastida	Trypanosomatidae	Trypanosoma	Trypanosoma rangeli sc58	tr|A0A061J546|A0A061J546_TRYRA	Peroxisomal membrane protein 4 OS=Trypanosoma rangeli SC58 GN=TRSC58_02822 PE=4 SV=1	Pmp24	MYFFLLYFYFLLVCDVCAPQLAAFRTHSVWAASSVSVWMPSAGADAPALRPTALPKEAALLIDDMIRSGKYKVLLDAIKGFRNGFVYGVRIRAPHALVLNAVWSHAPWRVKARRIYEATKKHSIALGLTGLTFSLVGSILRKLQGDSHMWHSALAGFLVGSVFWGEQNPVTVQMSMYILSRILSATLFILAGKYGWKIPPKAFRFYSGVLWMIVMPLFLYHGETVQPSMRSAMQYIYQDNEKYSSWYDLLWVNRDTSTPS
Heterolobosea	Schizopyrenida	Vahlkampfiidae	Naegleria	Naegleria gruberi	tr|D2VCK1|D2VCK1_NAEGR	Predicted protein OS=Naegleria gruberi GN=NAEGRDRAFT_32947 PE=4 SV=1	Pmp24	MEKVGSLAEQVNSQLSHSNTAAKVVHEISPVLLEQSTSEGLKSAYRGYRNAIVTGVKIRIPYILQSVIYALIFQTPSEIKKVRFVIKQMFHHSKNLASFVAIYKLITYICRNYLNVRNGLDALLAGFVGGSIAFGESKGISGAVNNQIVLYLFARGIDGGLKALATKGYIPEIMDISTPNGFRLFAGFSLALVLYLTDHQPRALKSGFMSTMKYLYHESNDGTMSVPINFAPFVTFITICLLLGYWFPQFRLENVLQRVDDAMTWENIKEFMSSFF
Opisthokonta	Fungi	Blastocladiomycota	Blastocladiomycetes	Allomyces macrogynus atcc 38327	tr|A0A0L0RVE5|A0A0L0RVE5_ALLMA	Uncharacterized protein OS=Allomyces macrogynus ATCC 38327 GN=AMAG_00107 PE=4 SV=1	Pmp24	MIDSVTRYLLDPANHDTLALLKGLRNGLVYGAKIRFPHALVMTFLFRDGSFTSKMKFVLEATQQHSWNLGRFVFIYKSLLLALRKLQGGKESPIDAFLAGTAGGYLIFGKNNNINQQIVMYLFSRIMIGLAKLAVQEGIIPDPPQDPFPLFAAVVWGIVMWLFRHHRDTLQASLQASMQYLYNDSDVWNSLRNWIWHNK
Opisthokonta	Fungi	Blastocladiomycota	Blastocladiomycetes	Allomyces macrogynus atcc 38327	tr|A0A0L0SR54|A0A0L0SR54_ALLMA	Uncharacterized protein OS=Allomyces macrogynus ATCC 38327 GN=AMAG_10669 PE=4 SV=1	Pmp24	MIDSVTRYLLDPANHDTLALLKGLRNGLVYGAKIRFPHALVMTFLFRDGSFTSKMKLVLEATQQHSWNLGRFVFIYKSLLLALRKLQGGKESRVDAFLAGTVGGYLIFGKNNNINQQIVMYLFSRIMIGLAKLAVEKNVIPDPPQDPFPLFAAVVWGIVMWLFRHHRDTLQASLQASMQYLYNDSDVWNSLRNWIWHNK
Opisthokonta	Fungi	Chytridiomycota	Chytridiomycetes	Batrachochytrium dendrobatidis	tr|F4NUQ6|F4NUQ6_BATDJ	Putative uncharacterized protein OS=Batrachochytrium dendrobatidis (strain JAM81 / FGSC 10211) GN=BATDEDRAFT_7895 PE=4 SV=1	Pmp24	MTILDPLNNLLVSGNHKELLSIIKGFRNGAVYGAKIRFPHALVMTCIFRRTNIKDMARRILKMTYQHSRGLAMFVTIYKSMLLVQKKIKGFEHNTDSLIAGFVGGYIVFGENNNINNQIVLYCFSRVMVGLAKLAVKRELIPQPKHSFSVFAAMTWALVMWLFRHDRDTLQNSLQSSMQYLYNDSDVFDSVRNWIIYNK
Opisthokonta	Fungi	Chytridiomycota	Chytridiomycetes	Spizellomyces punctatus daom br117	tr|A0A0L0H609|A0A0L0H609_SPIPN	Uncharacterized protein OS=Spizellomyces punctatus DAOM BR117 GN=SPPG_08308 PE=4 SV=1	Pmp24	MEHLNALLASGQYHDVLAIIKGFRNGAVYGAKVRFPHALVMTFLFRTGSFEDKARFILKATFQHSRNLAFFVTIYKTLMALQRNIMGKEHNWDAFVAGVIGGYIVFGKNNNVNNQIVLYLFSRILIGLAKLAVKSNVVAEPKHTFSVFAALVWGIVMWLFRHNRDTLQNSLQASMQYLYNDSENFDTFRNFLWHNK
Opisthokonta	Fungi	Chytridiomycota	Monoblepharidomycetes	Gonapodya prolifera jel478	tr|A0A139ASK2|A0A139ASK2_GONPR	Putative peroxisomal membrane protein OS=Gonapodya prolifera JEL478 GN=M427DRAFT_28656 PE=4 SV=1	Pmp24	MVLQKEIERILLNPKNQEWLAILKGFRSGAVYGAKIRFPHALVMTFLFRDGPIEDKVRFILRATFQHARNLAFFATIWKTTLLVLRRLNGGKERYYDTFLAGFVGGWFIFGEDNPINQQECDVENTSSLTTDVLPTHQICFYLFGRVVTAYVAILQKKLQLRTPPKAWAIFAALIWGSVMWQFRNHRDLLQPSLAASMIYIYSDSEKWTGLQNFLLYNK
Opisthokonta	Fungi	Cryptomycota	Rozella	Rozella allomycis csf55	tr|A0A075AX07|A0A075AX07_9FUNG	Uncharacterized protein OS=Rozella allomycis CSF55 GN=O9G_001996 PE=4 SV=1	Pmp24	MTFLFRSGPLEEKIRIILNATIQHATNLAKFVTIYKTLMLVFKLTKGKENLGDSFLAGLFGGYMVFGEDNPINHQIVLYLFSRDVLGLAKLAVKKGLIKKPDGNAFAYFSAFVWGIVMLLFRHERDVLQTSLQASMQYLYNDSDYWDSWRNLLWHNK
Opisthokonta	Fungi	Dikarya	Ascomycota	Acremonium chrysogenum	tr|A0A086SXR7|A0A086SXR7_ACRC1	Peroxisomal membrane protein-like protein OS=Acremonium chrysogenum (strain ATCC 11550 / CBS 779.69 / DSM 880 / JCM 23072 / IMI 49137) GN=ACRE_073510 PE=4 SV=1	Pmp24	MASSLEGVKAALEQIVRDPRYHDVLSLIKTARNGAVYGTKVRFPHALVFRQKVSLVLRATRHHASNLARFASIYKITMLVLKKWGPTPGKEGPYDSFFAGLLGGYFVFGGRSPRTGKISSVNQQIVIYIFARVVLGLARLAVKPGPGFPVVSSEPLRSRISHHAWPAFASLSWGLVMLLFRYHPEDLQPSLRSSMTYIYKDCDSWDSLRTLVWHNK
Opisthokonta	Fungi	Dikarya	Ascomycota	Ajellomyces capsulatus	tr|C6HL98|C6HL98_AJECH	Peroxisomal protein OS=Ajellomyces capsulatus (strain H143) GN=HCDG_06979 PE=4 SV=1	Pmp24	MDSLIEKLDKLVLDADFAPFLAVLKGARNGAVYGAKIRFPHALVMIFLFRSGSIREKAWLVFKATRQHARNLSLFATIYKSTMIALKYIGPNGWGKEGPYDTFVAGLLGGYLVFGKSRGSVSKQIVIYIFARVMLAMAKMSVEPGTHRISHLITPEARDKIYANAWPAFASLSWAFVMYIFRWHPAAIQSSLRSSMTYIYADSDHWDSLRTLLIHNK
Opisthokonta	Fungi	Dikarya	Ascomycota	Ajellomyces capsulatus	tr|A6QZF2|A6QZF2_AJECN	Uncharacterized protein OS=Ajellomyces capsulatus (strain NAm1 / WU24) GN=HCAG_02759 PE=4 SV=1	Pmp24	MDSLIEKLDKLVLDADFAPFLAVLKGARNGAVYGAKIRFPHALVMIFLFRSGSIREKAWLVFKATRQHARNLSLFATIYKSTMIALKYIGPNGWGKEGPYDTFVAGLLGGYLVFGKSRGSVSKQIVIYIFARVMLAIAKISVEPGTHRLSHLITPEARDKIYANAWPAFASLSWAFVMYIFRWHPAAIQSSLRSSMTYIYADSDHWDSLRTLLIHNK
Opisthokonta	Fungi	Dikarya	Ascomycota	Ajellomyces capsulatus	tr|F0UED7|F0UED7_AJEC8	Peroxisomal protein OS=Ajellomyces capsulatus (strain H88) GN=HCEG_03882 PE=4 SV=1	Pmp24	MDSLIEKLDKLVLDADFAPFLAVLKGARNGAVYGAKIRFPHALVMIFLFRSGSIREKAWLVFKATRQHARNLSLFATIYKSTMIALKYIGPNGWGKEGPYDTFVAGLLGGYLVFGKSRGSVSKQIVIYIFARVMLAMAKMSVEPGTHRLSHLITPEARDKIYANAWPAFASLSWAFVMYIFRWHPAAIQSSLRSSMTYIYADSDHWDSLRTLLIHNK
Opisthokonta	Fungi	Dikarya	Ascomycota	Ajellomyces dermatitidis	tr|C5GUJ1|C5GUJ1_AJEDR	Peroxisomal membrane protein OS=Ajellomyces dermatitidis (strain ER-3 / ATCC MYA-2586) GN=BDCG_08039 PE=4 SV=1	Pmp24	MDSLIEKLNKVALDPDLAPFLAVLKGARNGAVYGAKIRFPHALVMIFLFRSGSIREKTWLVFKATRQHARNLSLFAVIYKSTMLALRYLGPSGWGKEGPYDTFVAGLLGGYLVFGKSPGSVSKQIVIYVFARVVLAMAKIAVEPGTHGLSHLITPEARNKIYANAWPAFASLSWAFVMYLFRWYPAAIQSSLRSSMTYIYADSDHWDSLRTLLLHNK
Opisthokonta	Fungi	Dikarya	Ascomycota	Ajellomyces dermatitidis	tr|F2TJT3|F2TJT3_AJEDA	Peroxisomal membrane protein OS=Ajellomyces dermatitidis (strain ATCC 18188 / CBS 674.68) GN=BDDG_06432 PE=4 SV=1	Pmp24	MDSLIEKLNKVALDPDLAPFLAVLKGARNGAVYGAKIRFPHALVMIFLFRSGSIREKTWLVFKATRQHARNLSLFAVIYKSTMLALRYLGPSGWGKEGPYDTFVAGLLGGYLVFGKSPGSVSKQIVIYVFARVVLAMAKIAVEPGTHGLSHLITPEARNKIYANAWPAFASLSWAFVMYLFRWYPAAIQSSLRSSMTYIYADSDHWDSLRTLLLHNK
Opisthokonta	Fungi	Dikarya	Ascomycota	Arthrobotrys oligospora	tr|G1XBH2|G1XBH2_ARTOA	Uncharacterized protein OS=Arthrobotrys oligospora (strain ATCC 24927 / CBS 115.81 / DSM 1491) GN=AOL_s00078g269 PE=4 SV=1	Pmp24	MPNTLEIVKTAAEAFILDPANHDILSLIKGLRNGIVYGTKVRFPHALVMVFLFRSGTFREKALLVFKATRTHARNLGTFVFLYKISMLILRHLNKTESQYDSFISGLIGGYTVFGRGGNSSVNQQICLYVAARVILGVAKLSTTPGYQLSPVPEVWREGINNNAWPAFASFSWAFVMYLFRWHPEVIQPSLRSSMTYLYANSERWDGLKNLLWHNV
Opisthokonta	Fungi	Dikarya	Ascomycota	Arthroderma gypseum	tr|E4UXN8|E4UXN8_ARTGP	Peroxisomal membrane protein 4 OS=Arthroderma gypseum (strain ATCC MYA-4604 / CBS 118893) GN=MGYG_04933 PE=4 SV=1	Pmp24	MDAIKAGLNELIRNPDLAPLFAILKGARNGAVYGAKVRFPHALVMIFLFRSGSLKKKIWMVLNATRTHARNLAYFAVVYKSSMWALKYIGPTGWGKEGPYDTFLAGLLGGYLVFGRSPGDVSLQIVIYVFARVMLALGRLSIAPNQHPLSFLITPKARENISEAAWPCFASLSWAMVMYIFRWHPEVIQNSLRSSMTYIYVDSDSFDSIDTLLIRNK
Opisthokonta	Fungi	Dikarya	Ascomycota	Arthroderma otae	tr|C5FXH9|C5FXH9_ARTOC	Peroxisomal membrane protein 4 OS=Arthroderma otae (strain ATCC MYA-4605 / CBS 113480) GN=MCYG_07838 PE=4 SV=1	Pmp24	MDAIKASVNELIRNPDLAPLFAILKGARNGAVYGAKVRFPHALVMIFLFRSGSLKKKIWMVLNATRTHARNLAYFAVVYKSSMWALKYIGPTGWGKEGPYDTFLAGLLGGYLVFGRSPGDVSLQIVIYVFARVMLALGRLSIAPNQHPLSFLITPKAREKISDAAWPCFASLSWAMVMYIFRWHPEVIQNSLRSSMTYIYTDSDHFDSIDTLLLRNK
Opisthokonta	Fungi	Dikarya	Ascomycota	Aspergillus calidoustus	tr|A0A0U5GAK2|A0A0U5GAK2_9EURO	Putative Peroxisomal membrane protein (PmpP24) OS=Aspergillus calidoustus GN=ASPCAL11478 PE=4 SV=1	Pmp24	MDALVSRLDALVTNPDLAPLLSLVKGIRNGAVYGAKVRFPHALVMIFLFRSGTIREKVKLVLNATRQHARNLAVFALIYKSSMIVLRNVNPAAVGKEGKYDSFFAGLLGGYAVFGRHKSSITQQIVIYIFARVVLGFAKLSIQPGAHPFSSLIGPEARKQIEGNAWAVFASLSWAFVMYLFRWHPETLMSSLRSSMVYIYADSDHWDSLRTLLVHNK
Opisthokonta	Fungi	Dikarya	Ascomycota	Aspergillus clavatus	tr|A1C421|A1C421_ASPCL	Peroxisomal membrane protein (PmpP24), putative OS=Aspergillus clavatus (strain ATCC 1007 / CBS 513.65 / DSM 816 / NCTC 3887 / NRRL 1) GN=ACLA_058180 PE=4 SV=1	Pmp24	MDALLSRLDALVLNPELAPLLSLVKGIRNGVVYGSKVRFPHALVMIFLFRSGTFREKVKLVLKATRQHARNLATFAFIYKGSMLLLRNINPAGVGKEGRYDSFFAGLLGGYAVFGRKKTSITQQIVIYVFARVLLALAKLSVEPNMHPLSSLITPDSRAQIQANAWPVFASLSWALVMYIFRWHPETLMSSLRSSMVYIYQDSDHWDSFRNFLIHNK
Opisthokonta	Fungi	Dikarya	Ascomycota	Aspergillus flavus	tr|B8MXY0|B8MXY0_ASPFN	Peroxisomal membrane protein (PmpP24), putative OS=Aspergillus flavus (strain ATCC 200026 / FGSC A1120 / NRRL 3357 / JCM 12722 / SRRC 167) GN=AFLA_079170 PE=4 SV=1	Pmp24	MDALMSRLDAFVTNPDLAPILALAKAVRNGAVYGAKVRFPHALVMIFLFRSGTFREKAKLVLKATRQHARNLATFAFIYKSSMLVLRNVTPSGVGKEGRFDSFFAGLLGGYAVFGRNKTSITQQIVIYIFARVLLALAKLSVQPNMHPLSSLITPGTRADIEKHAWPVFASVSWAMVMYLFRWHPDALMSSLKSSMVYIYSDCDHWDSFRNFMIHNK
Opisthokonta	Fungi	Dikarya	Ascomycota	Aspergillus kawachii	tr|G7XQR7|G7XQR7_ASPKW	Peroxisomal membrane protein (PmpP24) OS=Aspergillus kawachii (strain NBRC 4308) GN=AKAW_07419 PE=4 SV=1	Pmp24	MDALMSRLDSLVTNPDLAPLLALVKGVRNGAVYGAKVRFPHALVMIFLFRSGTIREKVKLVLKATRQHARNLATFALIWKGVMLALRNINPTTGGKEGRYDSFMAGLESHDAGGDDQKLTGVQIVIYVFARVMLAMAKLAVRPNMHPLSSSITPDARSKMESNAWPVFASLTWAFVMYIFRWHPDTLMSSLRSSMVYIYADSDHWDSFRNFLIHNK
Opisthokonta	Fungi	Dikarya	Ascomycota	Aspergillus lentulus	tr|A0A0S7E6J2|A0A0S7E6J2_9EURO	Peroxisomal membrane protein 4 OS=Aspergillus lentulus GN=ALT_9295 PE=4 SV=1	Pmp24	MDALLSRLDSFVLDPQLAPLLSLVKGARNGIVYGSKVRFPHALVFREKVKLVLKATRQHARNLATFAIIYKSSMIVLRNVNPTGVGKEGRYDSFFAGLLGGYAVFGRHKTSITQQIVIYVFARVVLALAKLSVQPNMHPLSSLITPESRASIEANAWPVFASLSWALVMYIFRWHPETLMSSLRSSMVYIYSDSDHWDSFRNFLIHNK
Opisthokonta	Fungi	Dikarya	Ascomycota	Aspergillus niger	tr|A0A100ILL9|A0A100ILL9_ASPNG	Peroxisomal membrane protein OS=Aspergillus niger GN=ABL_06146 PE=4 SV=1	Pmp24	MDALMSRLDSLVTNPDLAPLLALVKGVRNGAVYGAKVRFPHALVMIFLFRSGTIREKVKLVLKATRQHARNLATFALIWKGVMLALRNINPTTGGKEGRYDSFMAGLVGGYVVFGRHKTSITQQIVIYVFARVMLAMAKLAVRPNMHPLSSSITPDARSKMESNAWPVFASLTWAFVMYIFRWHPDTLMSSLRSSMVYIYADSDHWDSFRNFLIHNK
Opisthokonta	Fungi	Dikarya	Ascomycota	Aspergillus niger	tr|A2R8R0|A2R8R0_ASPNC	Aspergillus niger contig An16c0240, genomic contig OS=Aspergillus niger (strain CBS 513.88 / FGSC A1513) GN=An16g08040 PE=4 SV=1	Pmp24	MDALMSRLDSLVTNPDLAPLLALVKGVRNGAVYGAKVRFPHALVMIFLFRSGTIREKVKLVLKATRQHARNLATFALIWKGVMLALRNVNPTTGGKEGRYDSFMAGLVGGYVVFGRHKTSITQQIVIYVFARVMLAMAKLAVRPNMHPLSSSITPDARSKMESNAWPVFASLTWAFVMYIFRWHPDTLMSSLRSSMVYIYADSDHWDSFRNFLIHNK
Opisthokonta	Fungi	Dikarya	Ascomycota	Aspergillus niger	tr|G3Y6R5|G3Y6R5_ASPNA	Uncharacterized protein OS=Aspergillus niger (strain ATCC 1015 / CBS 113.46 / FGSC A1144 / LSHB Ac4 / NCTC 3858a / NRRL 328 / USDA 3528.7) GN=ASPNIDRAFT_193991 PE=4 SV=1	Pmp24	MILTAIQSRLDSLVTNPDLAPLLALVKGVRNGAVYGAKVRFPHALVIREKVKLVLKATRQHARNLATFALIWKGVMLALRNVNPTTGGKEGRYDSFMAGLVGGYVVFGRHKTSITQQIVIYVFARVMLAMAKLAVRPNMHPLSSSITPDARSKMESNAWPVFASLTWAFVMYIFRWHPDTLMSSLRSSMVYIYADSDHWDSFRNFLIHNK
Opisthokonta	Fungi	Dikarya	Ascomycota	Aspergillus nomius nrrl 13137	tr|A0A0L1J8R6|A0A0L1J8R6_ASPNO	Peroxisomal membrane protein (PmpP24) OS=Aspergillus nomius NRRL 13137 GN=ANOM_004247 PE=4 SV=1	Pmp24	MDALMSRLDTIVTNPDLAPILALVKTVRNGAVYGAKVRFPHALVMIFLFRSGTFREKAKLVLKATRQHARNLATFAFIYKSSMLVLRNVNPSGVGKEGRFDSFFAGLLGGYAVFGRNKTSITQQIVIYVFARVLLALAKLSVQPNMHPLSSLVTPSARADIEKHAWPVFASLSWAMVMYIFRWHPDTLMSSLKSSMVYIYSDCDHWDSFRNFMIHNK
Opisthokonta	Fungi	Dikarya	Ascomycota	Aspergillus parasiticus	tr|A0A0F0I2P8|A0A0F0I2P8_ASPPU	Tim17/Tim22/Tim23/Pmp24 family protein OS=Aspergillus parasiticus (strain ATCC 56775 / NRRL 5862 / SRRC 143 / SU-1) GN=P875_00086428 PE=4 SV=1	Pmp24	MDALMSRLDAFVTNPDLAPILALVKTIRNGAVYGAKVRFPHALVMIFLFRSGTFREKVKLVLKATRQHARNLATFAFIYKSSMLVLRNVNPSGVGKEGRFDSFFAGLLGGYAVFGRKKTSITQQIVIYIFARVLLALAQLSVQPNMHPLSSLITPSTRADIEKHAWPVFASVSWAMVMYLFRWHPDALMSSLKSSMVYIYSDCDNWDSFRNFIIHNK
Opisthokonta	Fungi	Dikarya	Ascomycota	Aspergillus rambellii	tr|A0A0F8XBD6|A0A0F8XBD6_9EURO	Peroxisomal membrane protein OS=Aspergillus rambellii GN=ARAM_003458 PE=4 SV=1	Pmp24	MDAIVSRLDALVTNPDLAPLLSLVKGIRNGAVYGAKVRFPHALVMIFLFRSGTVREKVKLVLKATRQHARNLATFALVYKSSLIVLRNVNPAGVGKEGQYDSFFAGLLGGYAVFGRHKSSITQQIVIYIFARVVLAYAKLAVQPNMHPLSSLITPEARKQIEGNAWAVFASLSWAFVMYLFRWHPETLMSSLRSSMVYIYADSDHWDSFRNFLIHNK
Opisthokonta	Fungi	Dikarya	Ascomycota	Aspergillus ruber cbs 135680	tr|A0A017SG87|A0A017SG87_9EURO	Putative peroxisomal membrane protein OS=Aspergillus ruber CBS 135680 GN=EURHEDRAFT_514899 PE=4 SV=1	Pmp24	MEALMSRLDAIVLDRDLAPLLSLLKGVRNGVVYGSKVRFPHALVMIFLFRSGTLREKAKLVLKATQTHARNLATFALIYKSSMLALRNLNTSSAGKENRYDSFFAGLLGGYAVFGRNQTSVTQQIVIYVFARVALSLAKLSVEPNMHPLSHLITPEARSQIKNNAWPVFASLSWASVMYIFRWYPETLVSSLRSSMVYIYADSDHWNSFRNFLIHNK
Opisthokonta	Fungi	Dikarya	Ascomycota	Aspergillus terreus	tr|Q0D1T3|Q0D1T3_ASPTN	Uncharacterized protein OS=Aspergillus terreus (strain NIH 2624 / FGSC A1156) GN=ATEG_00101 PE=4 SV=1	Pmp24	MDSLVSHLDTLVTNKDLAPFLALAKAVRNGAVYGAKVRFPHALVMIFLFRSGTIREKTKLVLKATRQHARNLATFAFIYKATMLVLRNLNPAGTSKEGRYDSFFAGLLGGYAVFGRRKTSVSQQIVIYVFARVVLGFAKLAVRPNMHPLSGFITPEARAEIEKNAWPAFASLSWAFVMYLFRWYPDTLMSSLRSSMVYMYVFTLVLRTGLLDDGWLIAHLATPTVITGTHSATS
Opisthokonta	Fungi	Dikarya	Ascomycota	Aspergillus udagawae	tr|A0A0K8L231|A0A0K8L231_9EURO	Peroxisomal membrane protein 4 OS=Aspergillus udagawae GN=AUD_1067 PE=4 SV=1	Pmp24	MDALLSRLDSFVLDPQLAPLLSLVKGARNGIVYGSKVRFPHALVMIFLFRSGAFREKVGLVLNATRQHARNLATFALIYKGSMIVLRNVNPTGVGKEGRYDSFFAGLLGGYAVFGRHKTSITQQIVIYVFARVVLALAKLSVQPNMHPLSSLITTESRARIEANAWPVFASLSWALVMYIFRWYPETLMSSLRSSMVYIYSDSDHWDSFRNFLIHNK
Opisthokonta	Fungi	Dikarya	Ascomycota	Aureobasidium melanogenum cbs 110374	tr|A0A074VY66|A0A074VY66_9PEZI	Peroxisomal membrane protein 4 OS=Aureobasidium melanogenum CBS 110374 GN=M437DRAFT_74038 PE=4 SV=1	Pmp24	MDISTLQAAAERIILDPSYHAPLTLLKAIRNGLVYGTKVRFPHALVMILLFRSGPLPQKISAILKATRQHAKNLATFAFIYKAFMLLQKSIRPGGKELKADSFVAGLAGGWYVFGRSRNSVNQQIVIYVAARVVLAAASLAVQPRGDNTLLGGKYGGRGGMGLLSLSDEHREAVRKHAWPVFASLSWGCVMWLFRFYPDMLQPSLRHSMTYIYENADHWDSFRNFLVHNK
Opisthokonta	Fungi	Dikarya	Ascomycota	Aureobasidium namibiae cbs 147.97	tr|A0A074WBD7|A0A074WBD7_9PEZI	Peroxisomal membrane protein 4 OS=Aureobasidium namibiae CBS 147.97 GN=M436DRAFT_75267 PE=4 SV=1	Pmp24	MDISALQATATRILQNPHYQPPLSLLKALRNGAVYGTKVRFPHALVMILLFRSGPLSTKLSSVLKATKQHARNLATFAFLYKLLMLVQKSVRPAGKEMSSDSFVAGAVGGYYVFGRSKSSVNQQIVIYVAARVVLAAASLAVQPRGDNTLLGGKYGGRGGMGIIGLSDQSREAVRRHAWPVFASLSWASVMWLFRFYPDMLQPSLRSSMTYIYENADHWDSPRNFLWHNK
Opisthokonta	Fungi	Dikarya	Ascomycota	Aureobasidium pullulans exf-150	tr|A0A074Y2S4|A0A074Y2S4_AURPU	Peroxisomal membrane protein 4 OS=Aureobasidium pullulans EXF-150 GN=M438DRAFT_371425 PE=4 SV=1	Pmp24	MDISALQQTCTRILLNPDYQPPLSLLKALRNGLVYGTKIRFPHALVMILLFRSGPFPAKLASVLKATRQHATNLATFAFLYKAIMLLQKMVRPQQKEWKGDSFVAGLAGGYWVFGRRKSSVNQQIVIYVAARVVLAAASLAFQPRGDNTLLGGKYGGRGGMGLLSMSDKNREAVRAHAWPVFASLSWGCVMWMFRFYPEMLQPSLRSSMTYLYDNADHWDSFRNFLVHNK
Opisthokonta	Fungi	Dikarya	Ascomycota	Aureobasidium subglaciale exf-2481	tr|A0A074YI57|A0A074YI57_9PEZI	Uncharacterized protein OS=Aureobasidium subglaciale EXF-2481 GN=AUEXF2481DRAFT_3212 PE=4 SV=1	Pmp24	MDISTLQATANRILLDPHYHAPLSLLKALRNGLVYGTKVRFPHALVMILLFRSGPLPQKLSSVLKATRQHAKNLATFAFLYKAFMLLQKSIRPGGKEVKSDSFVAGLAGGYYVFGRSRSSVNQQIVIYVAARVVLAAASLAVQPRGDNELLGGQYGGRGGMGLLSMSDVSREKVRRNAWPVFASLSWGCVMWLFRYYPDMLQPSLRSSMTYLYDNADHWDSFRNFLVHNK
Opisthokonta	Fungi	Dikarya	Ascomycota	Baudoinia compniacensis	tr|M2LGX7|M2LGX7_BAUCO	Uncharacterized protein OS=Baudoinia compniacensis (strain UAMH 10762) GN=BAUCODRAFT_75986 PE=4 SV=1	Pmp24	MDSLKPLQEQLEKVILDPRYHDPLVLVKAIRNGLVYGTKVRFPHALVMVFLFRSGTLREKLWLIFKATRQHAMNLAKFALLYKSSMLALKSLNGGKEESVHTFLAGLFGGYWVFGHGRSARSSVNQQIVIYVFARVALALAKLAVQPPGDNSLIGGSYGGHGGKGWLGLNEKQLDLVRRNSWPVFASVSWASVMWLFRHYPETLQPSLRSSMTYIYDNAEKWEDARSFLWHNK
Opisthokonta	Fungi	Dikarya	Ascomycota	Beauveria bassiana	tr|J4WMN8|J4WMN8_BEAB2	Peroxisomal membrane protein 24 OS=Beauveria bassiana (strain ARSEF 2860) GN=BBA_00585 PE=4 SV=1	Pmp24	MESLKAALEQIILDPRYHDLLSLVKTARNGAVYGAKVRFPHALVMVFLFRSGTFRQKCQLVFRATKKHASNLARFATIYKLVLLALKHYGPTPGKEGPYDSFFAGLVGGYFVFGQRSPRTGKISSVSQQIVIYIFARVCLGLAKIAVKPGATPLPWVADEPLRSRINSAAWPVFAALSWGTVMLLFKYHPDELQSSLRSSMTYIYKDCDSWESLRTLVWHNK
Opisthokonta	Fungi	Dikarya	Ascomycota	Beauveria bassiana d1-5	tr|A0A0A2VTG8|A0A0A2VTG8_BEABA	Peroxisomal membrane protein 4 OS=Beauveria bassiana D1-5 GN=BBAD15_g5174 PE=4 SV=1	Pmp24	MASTLESLKAALEQIILDPRYHDLLSLVKTARNGAVYGAKVRFPHALVFRQKCQLVFRATKKHASNLARFATIYKLVLLALKHYGPTPGKEGPYDSFFAGLVGGYFVFGQRSPRTGKISSVSQQIVIYIFARVCLGLAKIAVKPGATPLPWVADEPLRSRINHAAWPVFAALSWGTVMLLFKYHPDELQSSLRSSMTYIYKDCDSWESLRTLVWHNK
Opisthokonta	Fungi	Dikarya	Ascomycota	Bipolaris zeicola 26-r-13	tr|W6XZY5|W6XZY5_COCCA	Uncharacterized protein OS=Bipolaris zeicola 26-R-13 GN=COCCADRAFT_41166 PE=3 SV=1	Pmp24	MEAHKSSVGVLAGRGGLPNTILMEDAQRPAAAHVTSSGEEALKDILCGSTAGIVGKYIEYPFDTVKVRLQSQPDTIPLRYTGPLDCFKKSLQHDGFLGIYRGISAPLVGAAVESSTLFFSYRIAGDALKASGVYPELKRHPERDLPYSGMLWCGMVAGAITSLFLTPIELVKCKMQVPVESPGTVVATPTIRGVIASIYRHQGLSGYWHGQLGTLIRETGGGAAWFGGYEGMKIIFKGINGSTKDEDLRVWQRMASGSVAGGAYNFMFYPADTIKSRMQTEDVKHLTGGKSSFTAVGKALWKQHGIKGMYRGCGITVARSIPSSAFIFTVYEELKKRWPSRGLARIVSWRSLAGVLSQSQTNAALEKIALDPKYHDVLTLVKGVRNGIVYGSKVRFPHA…
Opisthokonta	Fungi	Dikarya	Ascomycota	Blumeria graminis f. sp. hordei	tr|N1JEU7|N1JEU7_BLUG1	Membrane protein OS=Blumeria graminis f. sp. hordei (strain DH14) GN=BGHDH14_bgh01472 PE=4 SV=1	Pmp24	MLEEIILNPENAELLAILKAARNGAVYGAKVRFPHALVMTFLFRSGTLREKVDAIFAATRSHALVLARYAAVYKLAMFCLKYMGSDVGKEGTYDTFIAGLIGGYLIFGRRSSRGRISPVSKQIVIFVFARALLSLAQISVDPSQGIIKNNQLSKQISHGAWPLFAAISWGSIMWLFRWYPHTVQSGLRSSMDYIYVQSDQWDSLRNFLIYNK
Opisthokonta	Fungi	Dikarya	Ascomycota	Blumeria graminis f. sp. tritici 96224	tr|A0A061HML3|A0A061HML3_BLUGR	Uncharacterized protein OS=Blumeria graminis f. sp. tritici 96224 GN=BGT96224_1895 PE=4 SV=1	Pmp24	MTFLFRSGTLREKVDAIFAATRSHALVLARYAAVYKLVMFCLKYMGSDVGKEGTHDTFIAGLIGGYLIFGRRSSRGQISPVSKQIVIFVFARALLSLAQISVDPSQGIIKNNQLSKQISHGAWPFFAAISWGSIMWLFRWYPHTVQSGLRSSMDYIYVQSDQWDSLRNFLIYNK
Opisthokonta	Fungi	Dikarya	Ascomycota	Botryosphaeria parva	tr|R1EMN5|R1EMN5_BOTPV	Putative peroxisomal membrane protein OS=Botryosphaeria parva (strain UCR-NP2) GN=UCRNP2_4200 PE=4 SV=1	Pmp24	MIFLFRSGDFRTKAKLVYKATRMHARNLGMFALIYKGTMLALRHSSPSGKERRYDAFLAGLAGGYAVFGRTIHSSVSQQIVIYVFARVVLAYAKLLVQPKGDHKAHGHHHHHHQHGRAGGGGGWEIISDPVLAAKVRDNAWTVFASVSWALVMYVFRWHPEVVQPSLRSSMHYIYEQSDHWDSLRTLIWHNK
Opisthokonta	Fungi	Dikarya	Ascomycota	Botryotinia fuckeliana	tr|G2Y456|G2Y456_BOTF4	Similar to peroxisomal membrane protein OS=Botryotinia fuckeliana (strain T4) GN=BofuT4P2000068001 PE=4 SV=1	Pmp24	MEEGRIAVIKTALESFILDPKNAEFLAILKAARSGAVYGAKVRFPHALVMMFLFRSGTVREKIGLILRATRTHAQNLAKYATIYKTTMLALKYSGGSKGKEGNWDTFLAGLLGGYVVFGRRSKKGHVSSVSKQIVIFVFARVCLSLAQLAVLPSAGIIRNKELSDRISNDAWPVFAALSWGSVMWLFRWYPDSVQSGLRSSMDYIYVQSDHWDSLRNFIIHSK
Opisthokonta	Fungi	Dikarya	Ascomycota	Botryotinia fuckeliana	tr|M7UQ25|M7UQ25_BOTF1	Putative peroxisomal membrane protein OS=Botryotinia fuckeliana (strain BcDW1) GN=BcDW1_2324 PE=4 SV=1	Pmp24	MEEGRIAVIKTALESFILDPKNAEFLAILKAARSGAVYGAKVRFPHALVMMFLFRSGTVREKIGLILRATRTHAQNLAKYATIYKTTMLALKYSGGSKGKEGNWDTFLAGLLGGYVVFGRRSKKGHVSSVSKQIVIFVFARVCLSLAQLAVLPSAGIIRNKELSDRISNDAWPVFAALSWGSVMWLFRWYPDSVQSGLRSSMDYIYVQSDHWDSLRNFIIHSK
Opisthokonta	Fungi	Dikarya	Ascomycota	Byssochlamys spectabilis	tr|V5FQ73|V5FQ73_BYSSN	Peroxisomal membrane protein OS=Byssochlamys spectabilis (strain No. 5 / NBRC 109023) GN=PVAR5_2754 PE=4 SV=1	Pmp24	MDAIMERLNAIVLDPDLAPFLAIIKGARNGAVYGAKVRFPHALVMIFLFRSGTIQEKTKLVLKATRLHARNLATFAIVYKGTMVALRALSPARSRKEGRYDTFMAGLLGGYVVFGRNPGSVSQQIVIYVFARVMLALAKIAIQPNVHPLSHLITPEAREKMTNNAWPVFASFTWAFVMYIFRWYPDTLASSLRSSMKYIYADSDHWDSFHNLLIHNK
Opisthokonta	Fungi	Dikarya	Ascomycota	Candida albicans	tr|Q5A5F3|Q5A5F3_CANAL	Peroxisomal membrane protein 4 OS=Candida albicans (strain SC5314 / ATCC MYA-2876) GN=PMP4 PE=4 SV=1	Pmp24	MSIITNPLYRPLFEVLKSARNGIVYGGKLRFSHALVINLLYRSGPIVPRLKSVLEATKDHAQVLAAFAIIYKACVMILKQDAFLGDKNLGLIKFIAGSFGSWIVYSQHFNFFHGGITHQITLYCFSRVVLALSKILLDKYLNCFQPGFRNYQGELIHYKDLNNQQQKKLKNIVYNKSWKYFAVLTWGLVMLIYDYQPQYLQSSLRHSMAYIYDVEMDTWSNWREFLGV
Opisthokonta	Fungi	Dikarya	Ascomycota	Candida auris	tr|A0A0L0NYQ8|A0A0L0NYQ8_9ASCO	Uncharacterized protein OS=Candida auris GN=QG37_03945 PE=4 SV=1	Pmp24	MNILSNPLYRPLLEALRSSRNGIVYGGKLRFSHALVINMLYRSGPLGPRLKQVLNATKQHTIVLASFAFLYKTIVSILKQDKLLGDNIGLIKFIAGAIGGWVVYSQHFGVFNPGITHQITLYCYSRVTLALGKILVDILLNCRQPKLRIRGEDVLWKDLTESQTRRFKAKIYNKSWKYFAVLVWALVMFIYDFHPQYLQSSLRHSMAYIYDTEMDTWSNWGEFFGISLGN
Opisthokonta	Fungi	Dikarya	Ascomycota	Candida maltosa	tr|M3HJY6|M3HJY6_CANMX	Uncharacterized protein OS=Candida maltosa (strain Xu316) GN=G210_1892 PE=4 SV=1	Pmp24	MSILTNPLYRPLFEILKSARNGIVYGGKLRFSHALVINLLYRSGPMLPRLKSVLEATKNHAEVLAAFAIIYKTCILILRQDNFLGEKNIGLIKFISGCFGSWIVYSQHFPIFHSGITHQITLYCFSRVVIALGKIILDNYLSCQQPKFRNSHGDLIKYRDLNNQQQKKLKNIIYNKSWKYFAVIVWGFVMFIYHFQPQYLQSSLRHSMAYIYDVELDNWSNWRDFLGLF
Opisthokonta	Fungi	Dikarya	Ascomycota	Candida parapsilosis	tr|G8BKY0|G8BKY0_CANPC	Putative uncharacterized protein OS=Candida parapsilosis (strain CDC 317 / ATCC MYA-4646) GN=CPAR2_704100 PE=4 SV=1	Pmp24	MTILTNPLYRPLLEIIRSARNGVVYGGKLRFSHALVINLLYRSGPLGPRMKSVLEASKDHAEVLASFAIIYKLAVKILQSDAFLGPKNTQLPKFIAGCLGSWIVYSGHFNLFHGGITHQITLYCFSRVIIAVGKILLDNYLGCFQPSFTNFAGDQITYRDLTSHQQKKLKNMIYNKSWKYFAILVWGLVMLIYDYRPQYLQSSLRHSMAYIYDVEMDTWSNWKEFLGV
Opisthokonta	Fungi	Dikarya	Ascomycota	Candida tenuis	tr|G3B0M9|G3B0M9_CANTC	Putative uncharacterized protein OS=Candida tenuis (strain ATCC 10573 / BCRC 21748 / CBS 615 / JCM 9827 / NBRC 10315 / NRRL Y-1498 / VKM Y-70) GN=CANTEDRAFT_113193 PE=4 SV=1	Pmp24	MSILTNPLYRPLLEVARTARNGVVYGGKIRFSHALVINLLYRSGSLRPRMIEVLKATKNHAEVLASFAVIYKMVLGVLVNEQVLGSNSKALSKFVAGCFGSWIVYSQHFGYFHPGITHQITLYCFSRVLLAVSKIILDQYLNCSNPSFKVAGTSMQNYKNLSLNQKSKLKQQYYNKAWKYFAVLTWGLVMFIYDYQPQYLQSSLRHSMHYIYDVELDSWGTWKEFFGI
Opisthokonta	Fungi	Dikarya	Ascomycota	Candida tropicalis	tr|C5MGL2|C5MGL2_CANTT	Uncharacterized protein OS=Candida tropicalis (strain ATCC MYA-3404 / T1) GN=CTRG_05205 PE=4 SV=1	Pmp24	MSILTNPLYRPLFEIIKSARNGIVYGGKLRFSHALVINLLYRSGPILPRLKSVLEATKNHAEVLASFAIIYKACVMMLKQDNFLGEKNMGLIKFLSGCFGSWIVYSQHFNIFHSGITHQITLYCFSRVVLALGKIFLDNYLHCFQPSFRNYQGDTIKFKDLNNQQQKKLKNMFYNKSWKYFAILTWGLVMFIYDYQPQYLQSSLRHSMAYIYDVEMDTWSNWREFLGI
Opisthokonta	Fungi	Dikarya	Ascomycota	Capronia coronata cbs 617.96	tr|W9Y611|W9Y611_9EURO	Uncharacterized protein OS=Capronia coronata CBS 617.96 GN=A1O1_05202 PE=4 SV=1	Pmp24	MDVLRDSVESVILNPDLAPLLAIIKAARNGAVYGAKVRFPHALVMVLLFRSGSIREKIRLVLKATKQHARNLATFAAVYKTAMLVLRLLNPKHPGKEGPYDTFFAGLLGGYTVFGRANPSSVNQQIVIYVFARVILAMAKLSIEPPSMTSRTPTPTLWTQRLSPATREKIQENAWPIFASLSWALVMYIFRWQPESIQPSLRSSMKYIYVNSDYWDSFRNFLIHNT
Opisthokonta	Fungi	Dikarya	Ascomycota	Capronia epimyces cbs 606.96	tr|W9YBQ2|W9YBQ2_9EURO	Uncharacterized protein OS=Capronia epimyces CBS 606.96 GN=A1O3_04048 PE=4 SV=1	Pmp24	MDVLRDSVESILLNPDFAPLLAIVKAARNGAVYGAKVRFPHALVMVFLFRSGSIREKVRLVLKATKQHAQNLASFAVVYKSAMLVLRLLNPRRPGKEGPYDTFFAGLLGGYTVFGRASRSSVNQQIVIYVFARVMLALAKLSIEPPSMTSRTPTPTLWTQRLSPATREKIQQNAWPVFASLTWAFVMYIFRWQPESIQPSLRSSMKYIYVNSDYWDSFRNFLIHNT
Opisthokonta	Fungi	Dikarya	Ascomycota	Capronia semi-immersa	tr|A0A0D2FAZ8|A0A0D2FAZ8_9EURO	Uncharacterized protein OS=Capronia semi-immersa GN=PV04_07468 PE=4 SV=1	Pmp24	MDALKETVESIILNPDLAPLLAIVKAARNGAVYGAKVRFPHALVMVFMFRSGTLREKLRLVLKATRQHARNLAFFATVYKSSMLILRLLNPSAPGKEGPYDTFFAGLAGGYLVFGRGKHARSSVNQQIVIYVFARVMLALAKLSIEPPSATSSTPTPTLFTQRLSPELKAKIENNAWPVFASLSWAFVMYIFRWQPESIQSSLRSSMKYIYVNSDYWDNFRNFLIYNT
Opisthokonta	Fungi	Dikarya	Ascomycota	Ceratocystis fimbriata f. sp. platani	tr|A0A0F8AY63|A0A0F8AY63_CERFI	Pre-mRNA-splicing factor cef-1 OS=Ceratocystis fimbriata f. sp. platani GN=cef-1 PE=4 SV=1	Pmp24	MPVVKGGVWTNIEDEILKAAISKYGLNQWARVSSLLARKTPKQCKARWNEWLDPSIRKTEWSRDEDEKLLHLAKLLPTQWRTIAENVGRTANQCLERYQKLLNEAESREGLSLTGADGAETKAPSADDVRRLRPGEIDPDPETKPARPDTIDLDEDEKEMLSEARARLANTQGKKAKRKARERQQEESRRLAALQKRRELKTAGINIKVVTRKPGHMDYNADIPFERKPAPGFYDTSEELSRNEKERANFDPKKHQLASAKRKGDEDDEEANRKRRKNEKKDENSLSKAAIQAGKMQRIREAEQSSKRRALNLPAPQVSEGELEEIVKMGMLGEKASSMARESDNDATRGLVSDYTKLNNSAPIRTPRVAQEEDHIANEIHNIKALTNIQSSLLGGENT…
Opisthokonta	Fungi	Dikarya	Ascomycota	Chaetomium thermophilum	tr|G0S082|G0S082_CHATD	Putative peroxisomal membrane protein OS=Chaetomium thermophilum (strain DSM 1495 / CBS 144.50 / IMI 039719) GN=CTHT_0009090 PE=4 SV=1	Pmp24	MSGALESVKTAIERVVLDPKYHDLLAIVKGARNGAVYGTKVRFPHALVMIMLFRSGTFREKAWLIFRATRTHARNLAKFATIYKATCLLLKHFGPTPGKEGPYDSFIAGLLGGYIVFGQRSKRTGRISSVSQQIVIYVFARVALALARLAVKPGYGLPVVSEQSRSAVISHYAWPVFASLSWALVMHLFRWHPAELQPSLRSSMTYIYANSDEWDCLRNFIWHNK
Opisthokonta	Fungi	Dikarya	Ascomycota	Cladophialophora immunda	tr|A0A0D2BXR4|A0A0D2BXR4_9EURO	Uncharacterized protein OS=Cladophialophora immunda GN=PV07_11331 PE=4 SV=1	Pmp24	MDVLKDTVESIILNPDLAPLLAIVKAARNGAVYGAKVRFPHALVMVFLFRSGTIREKVRLVLRATRQHARNLAFFATVYKSSMLILRLLNPATPGKEGPYDTFFAGLLGGYVVFGRGKQGSVEQQIVIYVFARVILALARLSIEPPSATSTTPTPTFWTQRLSPEVKAKIQNNAWPVFASLSWAFVMYIFRWQPESIQPSLRSSMKYIYVNSDYWDSFKNFLIHNT
Opisthokonta	Fungi	Dikarya	Ascomycota	Cladophialophora psammophila cbs 110553	tr|W9X1K4|W9X1K4_9EURO	Uncharacterized protein OS=Cladophialophora psammophila CBS 110553 GN=A1O5_02367 PE=4 SV=1	Pmp24	MDALKETVESIILNPDLAPLLAIVKAARNGAVYGAKVRFPHALVMVFLFRSGTIREKIRLVLRATRQHARNLAFFATVYKSSMLILRLLNPITPGKEGPYDTFFAGLLGGYVVFGRGKQGSVNQQIVIYVFARVILALARLSIEPPSATSATPTPTLWTQRLSPELKAKIQNNAWPVFASLSWAFVMYIFRWQPESIQPSLRSSMKYIYVNSDYWDNFRNFLIHNT
Opisthokonta	Fungi	Dikarya	Ascomycota	Cladophialophora yegresii cbs 114405	tr|W9WDU6|W9WDU6_9EURO	Uncharacterized protein OS=Cladophialophora yegresii CBS 114405 GN=A1O7_07043 PE=4 SV=1	Pmp24	MDVLKQTVDSIILNPDLAPLLAIVKAARNGAVYGAKVRFPHALVMVFMFRSGTLKEKLRLVFKATRQHARNLAFFATVYKSSMLILRLLNPSAPGKEGPYDTFLAGLVGGYLVFGRGKQASVNQQIVIYVFARVVLALAKLAFEPPSATSSTPTPTLFTQRLSPELKAKIENNAWPVFASLSWALVMYIFRWQPESIQSSLKSSMKYIYVNSDYWDNFRNFLIYNT
Opisthokonta	Fungi	Dikarya	Ascomycota	Claviceps purpurea	tr|M1WHV5|M1WHV5_CLAP2	Related to peroxisomal membrane protein 4 OS=Claviceps purpurea (strain 20.1) GN=CPUR_07313 PE=4 SV=1	Pmp24	MASSLNALKNTNASPQAALDRIVVDPRYHHALALLKTARNGAVYGTKVRFPHALVMIFLFRSGTFRQKTTLVLRATKKHAFNLARFATIYKATMLALRYFGPNQGKEGPYDAFLGGLLGGYIVFGQRSPRSGKISSVSQQIVIYIFARVVLALARIAVTPGQGLRVVSREPLASQIRQYAWPAFASLSWGMVMQLFKTNPGDLQSSLRSSMTYIYQDCDEWDSLRTLLWHNK
Opisthokonta	Fungi	Dikarya	Ascomycota	Clavispora lusitaniae	tr|C4XYZ0|C4XYZ0_CLAL4	Uncharacterized protein OS=Clavispora lusitaniae (strain ATCC 42720) GN=CLUG_01163 PE=4 SV=1	Pmp24	MWKLCLNFCYRALSVLCYYVLLSLSESFASLMLLFNFNSSMLGPNMSARPALTGEYKLSNRPLQQSTELLKIQVALAQKAGVNEKKIMNNKIVHKKLKSDSRFKPPRCAKASHSKNQGKTRKHTWFFYAAINTIQVTKHVFPAKMGPYTVFLSFFEASVSAPVYRLTPHSCSRFIHLRKRTSMSVLSNPAYRPILEALRSSRNGVVYGGKIRFSHALVINLLYRSGPMGPRLKQVLKATKEHSLVLAAFAIVYKTVLNILRQEKLLGSKQGFSKLIAGAVGGWIVYSQHFSAFNPGITHQITLYCFSRVLIAVGKILLDLLLECRQPKFKIHGESVLYRDLNDAQARRLKSNIYNKSWKYFAVATWALVMFIYDYKPQYLQSSLRHSMAYIYDVEMDTW…
Opisthokonta	Fungi	Dikarya	Ascomycota	Coccidioides immitis	tr|J3KKS3|J3KKS3_COCIM	Peroxisomal membrane protein OS=Coccidioides immitis (strain RS) GN=CIMG_02153 PE=4 SV=2	Pmp24	MDSLRDALNTIALKPELAPLLAILKSARNGAVYGSKVRFPHALVMIFLFRSGSLHEKTRLVLKATKQHARNLATFAIVYKSSMLALRYLSPGGSGKEGPYDTFFAGLLGGYVVFGRSRSSVTQQIVIYVFARVVLAMARLSIDPKPNPLASFISRNAREEIKTHAWPAFASLSWAFVMYLFRWHPEAIQSSLRSSMTYIYSDCDHWDSIETLFLRNK
Opisthokonta	Fungi	Dikarya	Ascomycota	Coccidioides immitis rmscc 2394	tr|A0A0J6YPP2|A0A0J6YPP2_COCIT	Uncharacterized protein OS=Coccidioides immitis RMSCC 2394 GN=CIRG_08938 PE=4 SV=1	Pmp24	MALVQIAKAALIRMIFLFRSGSLHEKTRLVLKATKQHARNLATFAIVYKSSMLALRYLSPGGSGKEGPYDTFFAGLLGGYVVFGRSRSSVTQQIVIYVFARVVLAMARLSIDPKPNPLASFISRNAREEIKTHAWPAFASLSWAFVMYLFRWHPEAIQSSLRSSMTYIYSDCDHWDSIETLFLRNK
Opisthokonta	Fungi	Dikarya	Ascomycota	Coccidioides immitis rmscc 3703	tr|A0A0J8QPE7|A0A0J8QPE7_COCIT	Peroxisomal membrane protein PMP 24 OS=Coccidioides immitis RMSCC 3703 GN=CISG_10346 PE=4 SV=1	Pmp24	MIFLFRSGSLHEKTRLVLKATKQHARNLATFAIVYKSSMLALRYLSPGGSGKEGPYDTFFAGLLGGYVVFGRSRSSVTQQIVIYVFARVVLAMARLSIDPKPNPLASFISRNAREEIKTHAWPAFASLSWAFVMYLFRWHPEAIQSSLRSSMTYIYSDCDHWDSIETLFLRNK
Opisthokonta	Fungi	Dikarya	Ascomycota	Coccidioides posadasii	tr|E9CTB4|E9CTB4_COCPS	Peroxisomal membrane protein PmpP24 OS=Coccidioides posadasii (strain RMSCC 757 / Silveira) GN=CPSG_00012 PE=4 SV=1	Pmp24	MDSLRDALNTIALNPELAPLLAILKSARNGAVYGSKVRFPHALVMIFLFRSGSLHEKTRLVLKATKQHARNLATFAIVYKSSMLALRYLSPGGSGKEGPYDTFFAGLLGGYVVFGRSRSSVTQQIVIYVFARVVLAMARLSIDPKPNPLASFISRNAREEIKTHAWPAFASLSWAFVMYLFRWHPEAIQSSLRSSMTYIYSDCDHWDSIETLFLRNK
Opisthokonta	Fungi	Dikarya	Ascomycota	Cochliobolus heterostrophus	tr|M2U6H1|M2U6H1_COCH5	Uncharacterized protein (Fragment) OS=Cochliobolus heterostrophus (strain C5 / ATCC 48332 / race O) GN=COCHEDRAFT_1093717 PE=4 SV=1	Pmp24	ALEKIALDPKYHDVLTLVKGVRNGIVYGSKVRFPHALVMIFLFRSGSFRSKCLLVYKATRQHARNLGLFALVYKATMLLLRHTSPNGKERQYDSFLAGLLGGYTVFGRTIHNSVSQQIVIYVAARVCLALAKLAVQPRDVGSAGGKHAAVKGWELFGNGEMRRALVRNGWPAFASLSWAMVMYIFRWHPESVQSSLRSSMSYIYVQSDEWDSLRTLLWHNK
Opisthokonta	Fungi	Dikarya	Ascomycota	Cochliobolus sativus	tr|M2SLG7|M2SLG7_COCSN	Uncharacterized protein OS=Cochliobolus sativus (strain ND90Pr / ATCC 201652) GN=COCSADRAFT_120162 PE=3 SV=1	Pmp24	MEAHKSSVAVLAGRGGLPNTILMEEAQRPAAAHVTSSGEEALKDILCGSTAGIVGKYIEYPFDTVKVRLQSQPDTIPLRYTGPLDCFKKSLQHDGFLGIYRGISAPLVGAAVENSALFFSYRIAGDALKASGVYPELKRHPERDLPYLGMLWCGMVAGAITSLFLTPIELVKCKMQVPVESPGTIVATPTIRGVIASIYRHQGLSGYWHGQLGTLIRETGGGAAWFGGYEGMKIIFKGINGSTKDEDLRVWQRMASGSVAGGAYNFMFYPADTIKSRMQTADVKHLTGGKSSFTAVGKVLWKQHGIKGMYRGCGITVARSIPSSAFIFTVYEELKKRWPSRGLARIVSWRSLAGVLSQSQTNVQRSFIPLLSTRAVEDGIYSHYRRHGPTTRSPCMSPA…
Opisthokonta	Fungi	Dikarya	Ascomycota	Colletotrichum fioriniae pj7	tr|A0A010RB64|A0A010RB64_9PEZI	Peroxisomal membrane protein 24 OS=Colletotrichum fioriniae PJ7 GN=CFIO01_10946 PE=4 SV=1	Pmp24	MSLAALDGLKAAIERIILDPKYHDILAVVKGARNGAVYGAKVRFPHALVMIFLFRSGTLRQKAGLVFRATRTHARNLAKFATIYKLTMYLLKNYGPSPGKEGPYDSFFAGLLGGYIVFGGRSPRSGKISSVNQQIVIYVFARVVLALARLAVAPGKGLPVVSRDDVSAKISYYAWPVFASTSWAMVMYLFRWQPQELQPSLRSSMTYIYQQSSEWDSLRNFIWHNK
Opisthokonta	Fungi	Dikarya	Ascomycota	Colletotrichum gloeosporioides	tr|T0LRQ0|T0LRQ0_COLGC	Peroxisomal membrane protein 24 OS=Colletotrichum gloeosporioides (strain Cg-14) GN=CGLO_09600 PE=4 SV=1	Pmp24	MSLAALDGLKAAIERIILDPKYHDILAVVKGARNGAVYGTKVRFPHALVMIFLFRSGTFQQKASLVFKATRTHARNLAKFATIYKGTMYLLKHYGPTPGKEGPYDSFFAGLLGGYLVFGGRSPRTGKISSVNQQIVIYVFARVVLGLARLAVAPGKGLPVVSREDLSAKISYYAWPVFASTSWAMVMYLFRHHPADLQPSLRSSMNYIYVQSSEWDSLRNFIWHNK
Opisthokonta	Fungi	Dikarya	Ascomycota	Colletotrichum gloeosporioides	tr|L2GAJ2|L2GAJ2_COLGN	Peroxisomal membrane protein OS=Colletotrichum gloeosporioides (strain Nara gc5) GN=CGGC5_4875 PE=4 SV=1	Pmp24	MSLAALDGLKAAIERIILDPKYHDILAVVKGARNGAVYGTKVRFPHALVMIFLFRSGTFQQKASLVFKATRTHARNLAKFATIYKGTMYLLKHYGPTPGKEGPYDSFFAGLFGGRSPRTGKISSVNQQIVIYVFARVVLGLARLAVAPGKGLPVVSREDLSAKISYYAWPVFASTSWAMVMYLFRHHPADLQPSLRSSMNYIYVQSSEWDSLRNFIWHNK
Opisthokonta	Fungi	Dikarya	Ascomycota	Colletotrichum graminicola	tr|E3QD99|E3QD99_COLGM	Peroxisomal membrane protein 24 OS=Colletotrichum graminicola (strain M1.001 / M2 / FGSC 10212) GN=GLRG_04015 PE=4 SV=1	Pmp24	MSLAALDGLKAAIERIILDPKYHDILAVVKGARNGAVYGAKVRFPHALVMIFLFRSGTFRQKAGLVFRATRTHARNLAKFATIYKFTMYLLKNYGPTPGKEGPYDSFFAGLLGGYIVFGGRSSRSGKISSVNQQIVVYVFARVVLALARLAVTPGKGLPLVSREDLSTKISYYAWPVFASTSWAMVMYLFRHHPSDLQPSLRSSMTYIYQQSSEWDSLRNFIWHNK
Opisthokonta	Fungi	Dikarya	Ascomycota	Colletotrichum higginsianum	tr|H1VUX1|H1VUX1_COLHI	Peroxisomal membrane protein 24 OS=Colletotrichum higginsianum (strain IMI 349063) GN=CH063_00495 PE=4 SV=1	Pmp24	MSLAALDGLKAAIERIILDPKYHDILAVVKGARNGAVYGAKVRFPHALVMIFLFRSGTFREKAGLVFRATRTHARNLAKFATIYKFTMYLLKNYGPTPGKEGPYDAFFAGLLGGYVVFGGRSPRSGKISSVNQQIVVYVFARVVLALARLAVTPGKGLPLVSREDLSTKISYYAWPVFASTSWAMVMYLFRQHPSDLQPSLRSSMTYIYQQSSEWDSLRNFIWHNK
Opisthokonta	Fungi	Dikarya	Ascomycota	Colletotrichum orbiculare	tr|N4VIM4|N4VIM4_COLOR	Peroxisomal membrane protein OS=Colletotrichum orbiculare (strain 104-T / ATCC 96160 / CBS 514.97 / LARS 414 / MAFF 240422) GN=Cob_08107 PE=4 SV=1	Pmp24	MSVAALEGLKASIERIILDPKYHDILGIVKGARNGAVYGTKVRFPHALVMIFLFRSGTFRQKAGLVFRATRTHARNLAKFATIYKTTMYLLKHYGPSPGKEGPYDSFFAGLLGGYIVFGGRSSRSGKIPSVNQQIVVYVFARVVLGLARLAVAPGKGLPVVSRDDMSAKISHYAWPVFASTSWAMVMYLFRWHPQDLQPSLRSSMNYIYVQSSEWDSLRNFIWHNK
Opisthokonta	Fungi	Dikarya	Ascomycota	Colletotrichum sublineola	tr|A0A066X186|A0A066X186_COLSU	Putative peroxisomal membrane protein 24 OS=Colletotrichum sublineola GN=CSUB01_09541 PE=4 SV=1	Pmp24	MSLAALDGLKVGPLLAAIERIILDPKYHDILAVVKGARNGAVYGAKVRFPHALVMIFLFRSGTFRQKAGLVFRATRTHARNLAKFATIYKFTMYLLKNYGPTPGKEGPYDSFFAGLLGGYVVFGGRSPRSGKISSVNQQIVIYVFARVVLALARLAVTPGKGLPLVSREDLSTKISYYAWPVFASTSWAMVMYLFRQHPSDLQPSLRSSMTYIYQQSNEWDSLRNFIWHNK
Opisthokonta	Fungi	Dikarya	Ascomycota	Coniosporium apollinis	tr|R7YQW7|R7YQW7_CONA1	Uncharacterized protein OS=Coniosporium apollinis (strain CBS 100218) GN=W97_03538 PE=4 SV=1	Pmp24	MENLEAVKASLEQVVLDPRYHDLLTLVKAFRNGIVYGTKVRFPHALVMIFLFRHGSLRSKVSLVLRATRTHARNLGRFALIYKTSMLLLRYSSPTQKERHYDTFLAGLIGGYAVFGRGIQSSVNQQIVIYVFARVVLALAKLAILPRGEGKVSGSGGGYGLIRDERLRERIRDNAWTVFASLSWAAVMYVFRWHPETVQPSLRSSMNYIYVNSDHWDGLKTLLWHNK
Opisthokonta	Fungi	Dikarya	Ascomycota	Cordyceps militaris	tr|G3JNT3|G3JNT3_CORMM	Peroxisomal membrane protein (PmpP24), putative OS=Cordyceps militaris (strain CM01) GN=CCM_08176 PE=4 SV=1	Pmp24	MAPTIESLKAILERVALDPRYHDLLSLVKTARNGAVYGAKVRFPHALVMVFLFRSGTIQQKCQLVLRATKKHASNLARFATIYKLVMLGLKYYGPTPGKEGPYDSFFAGLVGGYLVFGQRSPRTGKISSVSQQIVIYIFARVCLGLAKIAVKPGATPLPWVSDEPLRAAIHRYAWPVFASVSWGAVMLLFRYHPDELQSSLRSSMTYIYSDCNSWDSLRTLVWHNK
Opisthokonta	Fungi	Dikarya	Ascomycota	Cyberlindnera jadinii	tr|A0A0H5C3Z9|A0A0H5C3Z9_CYBJA	PMP4 protein OS=Cyberlindnera jadinii GN=PMP4 PE=4 SV=1	Pmp24	MDINDIISDPKNRELLQVVKSMRNGLIYGGKLRFAHTLVMQFIFKRHSPLSSKLSAVVKMARAHGTILAVYAFIYRAVLMALKRVSGREAPIHEFISGAIGGLIVYGNLTPWFNHSITHQITLFCGARVTLALGKLMAFRLAKELKLLQRESRLPLVSSTEHLHLKKLIQRYSWSTFATVSWGVVMYLHRYYPTFLQHGLESSMEFIYDDYNWNDWRSLLGV
Opisthokonta	Fungi	Dikarya	Ascomycota	Cyphellophora europaea cbs 101466	tr|W2RNC2|W2RNC2_9EURO	Uncharacterized protein OS=Cyphellophora europaea CBS 101466 GN=HMPREF1541_08193 PE=4 SV=1	Pmp24	MDELASRATALLMEPSLRPLLAIVKSARNGAVYGAKVRFPHALVMVFLFRSGTIREKLQLVYKATRQHARNLASFAVVYKSCMLLLRLLNPDGRGKEGAYDTFFSGLVGGYLVFGRGRAASSSVNQQIVIYVFARVVLALAKLSLESPRMTSATPTPTLWTQRLDPETKRRIQENAWPVFASLSWAMVMYVFRWQPESIQPSLRSSMKYIYVNSDHWDSWRTFLWHNT
Opisthokonta	Fungi	Dikarya	Ascomycota	Dactylellina haptotyla	tr|S8AD13|S8AD13_DACHA	Uncharacterized protein OS=Dactylellina haptotyla (strain CBS 200.50) GN=H072_5242 PE=4 SV=1	Pmp24	MSLEMIKTAAEAFILDPANHDILTLLKGLRNGVVYGTKVRFPHALVMIFLFRSGTFREKALLIFKATKTHARNLGTFVFLYKTCMLALRHLNKAESRYDSFISGLLGGYTVFGRGGNSSVNQQICLYVAARVILGLAKLSTTPGYELSPVPNAWREGINNNAWPAFASLSWAFVMYLFRWHPEVIQPSLRSSMTYLYANSERWDGLRNFLWHNV
Opisthokonta	Fungi	Dikarya	Ascomycota	Diaporthe ampelina	tr|A0A0G2FBT8|A0A0G2FBT8_9PEZI	Putative peroxisomal membrane protein 4 OS=Diaporthe ampelina GN=UCDDA912_g08378 PE=4 SV=1	Pmp24	MSSSLQSIQTAIERIILDPKYHDVLAVLKGARNGAVYGTKVRFPHALVMICLFRSGTVREKAWLIFRATRTHARNLAKFATIYKLTCLILKHLGPTPGKEGSHDSLVAGLVGGYMVFGRRSPRSGRISSVNQQIVIYVFARVVLALAKLSVKEGSPFALPVVSRGRAADAVSYYAWPVFASASWGMVMWLFRWHPEDLQPSLRSSMSYIYAQSDHWDGLRNFVWHNK
Opisthokonta	Fungi	Dikarya	Ascomycota	Diplodia seriata	tr|A0A0G2ETU9|A0A0G2ETU9_9PEZI	Putative peroxisomal membrane protein OS=Diplodia seriata GN=UCDDS831_g01657 PE=4 SV=1	Pmp24	MADWNSGALQASAERIALDPKYHEALTLVKGIRNGIVYGTKVRFPHALVMIFLFRSGDLRTKAKLVFKATRQHARNLGMFALVYKTGMLLLRHLSPNGKERHYDAFVAGLAGGYAVFGRTIHSSVSQQIVIYVFARVVLAYAKLLVQPKSGDHKAGHHHGHGHGHGHRGGGGGWEIISDPVLAAKVKDNGWTVFASVSWALVMYLFRWHPDTLQSSLRSSMHYILHGSLLISC
Opisthokonta	Fungi	Dikarya	Ascomycota	Dothistroma septosporum	tr|N1Q5D6|N1Q5D6_DOTSN	Uncharacterized protein OS=Dothistroma septosporum (strain NZE10 / CBS 128990) GN=DOTSEDRAFT_20571 PE=4 SV=1	Pmp24	MADLYKQLQTTLERIILDPKYKQPLTLVKAIRNGAVYGTKVRFPHALVMIFLFRSGTIREKISLIYKATRQHARNLALFAFLYKSSMLVLRKASGDKPHHSHTFLAGLFGGYWVFGHGKGAKSSVNQQIVIYVFARVVLALAKLAVQPRGNNALVGSHYGGHGGAGFLGLNPEQTKVVQRYAWPVFASVSWASVMWLFEGYPDTLQPSLRSSMTYIYANAEKWDSSRNFLWHNK
Opisthokonta	Fungi	Dikarya	Ascomycota	Drechslerella stenobrocha 248	tr|W7I0H3|W7I0H3_9PEZI	Uncharacterized protein OS=Drechslerella stenobrocha 248 GN=DRE_04755 PE=4 SV=1	Pmp24	MSNSLEAVKTAIDAIILNPANHDVLALLKGLRNGVVYGTKVRFPHALVMIFLFRSGTFREKLLQVFKATRTHARNLGTFVLLYKAGMLLQRGLNKTESRYDSFVAGLLGGYYVFGRNGNSSVNQQICIYVFARVVLGLAKLSTQPGYAKSPVPMAWREGVGNNAWPVFASVSWAFVMYLFRWHPEVIQPSLRSSMTYLYVNSERWDGLRNLLWHNV
Opisthokonta	Fungi	Dikarya	Ascomycota	Emericella nidulans	tr|Q5BD97|Q5BD97_EMENI	Peroxisomal membrane protein (PmpP24), putative (AFU_orthologue AFUA_8G04780) OS=Emericella nidulans (strain FGSC A4 / ATCC 38163 / CBS 112.46 / NRRL 194 / M139) GN=AN1483.2 PE=4 SV=1	Pmp24	MDALVSRLDALVTNADLAPLLSLVKGIRNGAVYGAKVRFPHALVMIFLFRSGTIREKVKLVLNATRQHARNLAVFCFIYKSSMIVLRNLNPAGVGKEGHYDSFLAGLLGGYAVFGRHKSSITQQIVIYIFARVVLGFAKLSVQPGMHPLSSLIGPEARKQIESNAWAVFASLSWASVMYLFRWHPEVLMSSLRSNIPTQITGTRSATS
Opisthokonta	Fungi	Dikarya	Ascomycota	Emmonsia crescens uamh 3008	tr|A0A0G2I833|A0A0G2I833_9EURO	Uncharacterized protein OS=Emmonsia crescens UAMH 3008 GN=EMCG_07640 PE=4 SV=1	Pmp24	MDALIAKLNKVALDPDLAPFLAVLKGARNGAVYGARIRFPHALVMIFLFRSGSIRQKAWLVFKATRQHARNLSFFAVVYKSTMLALRYIGPSGRGKEGRYDAFVAGLLGGYLVFGKSPGSISQQIVIYVFARVILAMAKISVEPGTHMLSHLITPEARSAIYANAWPAFASFSWAFVMYLFRWHPAAIQSSLRSSMTYIYADSDHWDSLKTLLMHNK
Opisthokonta	Fungi	Dikarya	Ascomycota	Emmonsia parva uamh 139	tr|A0A0H1BWP4|A0A0H1BWP4_9EURO	Uncharacterized protein OS=Emmonsia parva UAMH 139 GN=EMPG_11568 PE=4 SV=1	Pmp24	MDSLIEKLNKVALDPDLAPFLAVLKGARNGAVYGAKIRFPHALVMIFLFRSGSIREKAWLVFKATRQHARNLSLFAVIYKSTVLALRYLGPGGWGKEGPYDTFVAGLLGGYLVFGKSPGSVSKQIVIYIFARVVLAMAKIAVEPGTHGLSHLITPETRNKIYANAWPAFASLSWAFVMYLFRWYPAAIQSSLRSSMTYIYADSDHWDSLRTLLLHNK
Opisthokonta	Fungi	Dikarya	Ascomycota	Endocarpon pusillum	tr|U1GNU4|U1GNU4_ENDPU	Uncharacterized protein OS=Endocarpon pusillum (strain Z07020 / HMAS-L-300199) GN=EPUS_00854 PE=4 SV=1	Pmp24	MESIKDIINSIVLNPDLAPLLTIIKSARNGAVYGAKVRFPHALVMVFLFRSGTFREKIYLILKATRQHARNLASFAVIYKSSMLLLRALNPLRPGKEGPYDTFLAGLLGGYTVFGRGKQGSVNQQIVIYIFARVMLALAKLSIQPRRTRSSSSPTFSLTHPFLSRSAREKIQTGAWPVFASLSWALVMYIFRWYPDTIQPSLRSSMKYM
Opisthokonta	Fungi	Dikarya	Ascomycota	Escovopsis weberi	tr|A0A0M9VRU3|A0A0M9VRU3_9HYPO	Peroxisomal membrane protein 4 OS=Escovopsis weberi GN=ESCO_004725 PE=4 SV=1	Pmp24	MSLEGLKTAIERIILDPRFHDVFSLLKTARNGAVYGTKIRFPHALVFREKCSLVLRATRKHATNLAKFASIYKTVMLLLKHFGPTPGKEGPYDPFFAGLLGGYLVFGQRSKKGNISSISQQIVIYIFARVVLALARLAITPGVGLPALSADPALRARIAHYAWPAFASLSWGMVMLLFRHHPDDLQSSLRSSMVYIYRDCDSWDSLRTLLWHNK
Opisthokonta	Fungi	Dikarya	Ascomycota	Eutypa lata	tr|M7S9M8|M7S9M8_EUTLA	Putative peroxisomal membrane protein 4 protein OS=Eutypa lata (strain UCR-EL1) GN=UCREL1_10214 PE=4 SV=1	Pmp24	MSPTTAIEGLKASLERVILNPAYHDVLAIAKGARNGAVYGAKVRFPHALVMVFLFRAGTLRQKVDLVYRATRTHARNLAKFATIYKTTCYVLKHFGSTPGKEGPYDNFVAGLLGGYLVFGQRSRRSGKISSVNQQIVVYVFARVVLALARLAVKPGGHGLPLISEEKRSAAISHYAWPVFASLSWAMVMHLFRHHPEDLQPSLRGSMTYIYQQSDEWDGLRNFLWHNK
Opisthokonta	Fungi	Dikarya	Ascomycota	Exophiala aquamarina cbs 119918	tr|A0A072PHK3|A0A072PHK3_9EURO	Uncharacterized protein OS=Exophiala aquamarina CBS 119918 GN=A1O9_04165 PE=4 SV=1	Pmp24	MDVLRDHAEAIILNPDLAPLLAILKAARNGAVYGAKVRFPHALVMVVLFRKGSWKEKIRLVLKATRQHASNLARFAVVYKSSMLILRLLNPIRPGKEGPYDTFFAGLLGGYLVFGSAKQGGVNQQIVIYVFARVMLALARLSIEPPTMTSTTPTPTLFTQRFSPDTKAMIERNAWPVFASLSWAFVMYIFRWQPESIQPSLRSSMKYIYVNSDYWDSLRNFLLYNT
Opisthokonta	Fungi	Dikarya	Ascomycota	Exophiala dermatitidis	tr|H6BR47|H6BR47_EXODN	Putative uncharacterized protein OS=Exophiala dermatitidis (strain ATCC 34100 / CBS 525.76 / NIH/UT8656) GN=HMPREF1120_02087 PE=4 SV=1	Pmp24	MDVLKESVESVILNPDLAPLLAIVKAARNGAVYGAKVRFPHALVMVFLFRKGSFREKIRLVLKATKQHARNLATFAAIYKTAMLVLRLLNPVHPGKEGPYDTFFAGLLGGYAVFGRAKPGSVNQQIVIYVFARVILALARLSIEPPSMTSSTPTPTLWTQRLPPSTREKIRQNAWPVFASLSWAMVMYIFRWQPESIQSSLRSSMKYIYVNSDYWDSFKNFLIHNT
Opisthokonta	Fungi	Dikarya	Ascomycota	Exophiala mesophila	tr|A0A0D1Z8R4|A0A0D1Z8R4_9EURO	Uncharacterized protein OS=Exophiala mesophila GN=PV10_07742 PE=4 SV=1	Pmp24	MDVLKDQVEAILLNPDLAPLLAILKAARNGAVYGAKVRFPHALVMIMLFRSGSLKEKIRLVLRATKQHASNLARFAVIYKTSMLILRLINPVRPGKEGPYDTFFAGLAGGYVVFGRAAQGSVNQQIVIYVFARVILAMAKLSIEPTNMTSTTPTPTLWTQRLSPETKAKIQQNAWPVFASLSWACVMYIFRWQPESIQPSLRSSMKYIYVNSDYWDSFRNFLIHNT
Opisthokonta	Fungi	Dikarya	Ascomycota	Exophiala oligosperma	tr|A0A0D2EJP3|A0A0D2EJP3_9EURO	Uncharacterized protein OS=Exophiala oligosperma GN=PV06_00753 PE=4 SV=1	Pmp24	MDVLRDTAESIILNPDLAPLLAIIKAARNGAVYGAKVRFPHALVMVFLFRSGSIREKVRLVFKATKQHAKNLATFAAVYKSAMLVLRLLNPTNPGKEGPYDTFFAGLLGGYTVFGRAKQGSVNQQIVIYVFARVILALARLSIEPPTMTSTTPTPTLWTQRLSPETKAMVQRNAWPVFASFSWAFVMYIFRWQPESIQPSLRSSMKYIYVNSDYWDSFKNFLIHNT
[truncated: 4,552 more rows]
