# Supplementary material for: Evolution of the Tim17 protein family
Source: Biol Direct. 2016 Oct 19;11:54. doi: 10.1186/s13062-016-0157-y (PMC5072337; doi:10.1186/s13062-016-0157-y)
Supplement: Additional file 2: Table S3. — The phylogenetic tree of Tim17 family proteins in Newick format. (TXT 301 kb) [file 13062_2016_157_MOESM2_ESM.txt]

((tr|A0A086T9S0|A0A086T9S0_ACRC1_1_136:0.05793,(tr|A0A084FWQ1|A0A084FWQ1_9PEZI_1_136:0.05332,(tr|A0A0F4ZB01|A0A0F4ZB01_9PEZI_1_136:0.03402,tr|A0A0F8B200|A0A0F8B200_CERFI_1_136:0.00055)0.945:0.05141)0.832:0.01640)0.966:0.04167,((tr|A0A0M8MYV6|A0A0M8MYV6_9HYPO_1_136:0.03222,(((tr|G9NXI0|G9NXI0_HYPAI_1_136:0.0,tr|A0A0W7W1F6|A0A0W7W1F6_9HYPO_1_136:0.0):0.00789,(tr|G0RU49|G0RU49_HYPJQ_1_136:0.00054,(tr|A0A0F9Y651|A0A0F9Y651_TRIHA_1_136:0.0,tr|G9MEV2|G9MEV2_HYPVG_1_136:0.0):0.01562)0.919:0.00785)0.936:0.02425,(tr|M1WES3|M1WES3_CLAP2_1_136:0.00054,(tr|A0A063BU19|A0A063BU19_9HYPO_1_136:0.00807,(tr|A0A0B2WPK9|A0A0B2WPK9_9HYPO_1_136:0.00055,((tr|E9ENW5|E9ENW5_METRA_1_135:0.0,tr|A0A0A1V6V3|A0A0A1V6V3_9HYPO_1_135:0.0,tr|A0A0B4HCJ6|A0A0B4HCJ6_9HYPO_1_135:0.0):0.00055,tr|E9E0H6|E9E0H6_METAQ_54_175:0.07918)0.839:0.00802)0.948:0.03234)0.915:0.02431)0.912:0.03211)0.748:0.00820)0.941:0.02403,((tr|F0X9T0|F0X9T0_GROCL_1_136:0.01545,(tr|U7PKV4|U7PKV4_SPOS1_1_136:0.00804,tr|S3CQ77|S3CQ77_OPHP1_1_136:0.02392)0.901:0.00054)0.927:0.02386,((((tr|J4UNN2|J4UNN2_BEAB2_3_138:0.0,tr|A0A0A2VNP1|A0A0A2VNP1_BEABA_3_138:0.0):0.00055,tr|G3JHV9|G3JHV9_CORMM_3_138:0.00803)0.989:0.07696,((tr|A0A0P4U9S7|A0A0P4U9S7_ROSNE_1_136:0.17348,tr|A0A0G2IAF8|A0A0G2IAF8_9PEZI_3_138:0.04229)0.625:0.03038,((tr|E9F6T7|E9F6T7_METRA_3_138:0.0,tr|E9DR01|E9DR01_METAQ_3_138:0.0,tr|A0A0A1URF4|A0A0A1URF4_9HYPO_3_138:0.0,tr|A0A0B4GDK9|A0A0B4GDK9_9HYPO_3_138:0.0):0.05921,tr|T5APG3|T5APG3_OPHSC_3_166:0.05931)0.763:0.01255)0.565:0.01804)0.890:0.03459,(((tr|N4V6L4|N4V6L4_COLOR_3_138:0.12800,(tr|T0JU06|T0JU06_COLGC_1_121:0.00890,((tr|F7VWL6|F7VWL6_SORMK_1_137:0.00806,(tr|G4UZQ7|G4UZQ7_NEUT9_1_137:0.0,sp|P59670|TIM17_NEUCR_1_137:0.0):0.01616)0.976:0.04794,(tr|A0A010Q919|A0A010Q919_9PEZI_1_123:0.07287,(tr|H1W5M4|H1W5M4_COLHI_1_124:0.00055,(tr|A0A066XHH0|A0A066XHH0_COLSU_1_136:0.0,tr|E3QN32|E3QN32_COLGM_1_136:0.0):0.00055)0.954:0.00054)0.909:0.02155)0.567:0.01901)0.011:0.00965)0.712:0.00832,(tr|B2APZ0|B2APZ0_PODAN_1_136:0.03145,((((tr|A0A0L1HX84|A0A0L1HX84_9PLEO_1_124:0.00841,((tr|B2W9V5|B2W9V5_PYRTR_1_136:0.0,tr|M2SAI4|M2SAI4_COCSN_1_136:0.0,tr|R0KG13|R0KG13_SETT2_1_136:0.0,tr|E3RUY5|E3RUY5_PYRTT_1_136:0.0,tr|W6YF62|W6YF62_COCCA_1_136:0.0,tr|M2TQD6|M2TQD6_COCH5_1_136:0.0,tr|Q0U4S3|Q0U4S3_PHANO_85_220:0.0):0.00054,tr|E4ZXT3|E4ZXT3_LEPMJ_1_136:0.01550)0.857:0.00054)0.992:0.06432,(tr|A0A0D2AGM6|A0A0D2AGM6_9PEZI_2_143:0.06654,(((tr|M2NKK2|M2NKK2_BAUCO_12_146:0.00780,(tr|N1QGI8|N1QGI8_SPHMS_8_143:0.00055,(tr|N1Q6M4|N1Q6M4_PSEFD_8_143:0.02400,(tr|N1Q1S7|N1Q1S7_DOTSN_8_143:0.00055,(tr|F9X9H5|F9X9H5_ZYMTI_8_143:0.0,tr|A0A0F4H1L3|A0A0F4H1L3_9PEZI_8_143:0.0):0.00796)0.789:0.00791)0.674:0.00796)0.887:0.02195)0.653:0.00743,(((tr|R1GMM2|R1GMM2_BOTPV_1_136:0.0,tr|K2S1B3|K2S1B3_MACPH_1_136:0.0):0.00776,tr|A0A0G2E959|A0A0G2E959_9PEZI_1_132:0.01635)0.761:0.00758,(tr|R7Z1R8|R7Z1R8_CONA1_11_111:0.12133,(tr|A0A0B2WFZ3|A0A0B2WFZ3_9HYPO_1_83:0.14795,tr|A0A0L1IUE7|A0A0L1IUE7_ASPNO_1_146:0.18568)0.931:0.16001)0.850:0.06088)0.743:0.01163)0.892:0.02262,((tr|A0A074WCK3|A0A074WCK3_9PEZI_1_136:0.0,tr|A0A074XTW2|A0A074XTW2_AURPU_1_136:0.0,tr|A0A074WMS9|A0A074WMS9_9PEZI_1_136:0.0):0.00786,tr|A0A074YW19|A0A074YW19_9PEZI_1_136:0.00055)0.970:0.04034)0.341:0.00833)0.733:0.00841)0.934:0.03869,(((tr|S8BK76|S8BK76_DACHA_1_136:0.0,tr|W7I1L1|W7I1L1_9PEZI_1_136:0.0,tr|G1XSH4|G1XSH4_ARTOA_74_209:0.0):0.10057,(tr|E5AD38|E5AD38_LEPMJ_3_159:0.16448,tr|B2VTH8|B2VTH8_PYRTR_3_138:0.18136)0.935:0.07759)0.783:0.01606,((tr|D5GIA4|D5GIA4_TUBMM_7_142:0.17394,(((tr|S3DAY8|S3DAY8_GLAL2_1_136:0.00807,tr|K1Y1D7|K1Y1D7_MARBU_1_136:0.00800)0.776:0.00787,(tr|A0A0C3DGS6|A0A0C3DGS6_9PEZI_1_136:0.00054,(tr|W9C6P5|W9C6P5_9HELO_1_136:0.0,tr|M7TV94|M7TV94_BOTF1_1_136:0.0,tr|G2XPP3|G2XPP3_BOTF4_1_136:0.0,tr|A7F258|A7F258_SCLS1_1_136:0.0):0.03255)0.821:0.00812)0.807:0.00791,(((((tr|C1G8N3|C1G8N3_PARBD_1_136:0.0,tr|C1GRR0|C1GRR0_PARBA_1_136:0.0):0.00055,(((tr|F0UU92|F0UU92_AJEC8_1_136:0.0,tr|C0NS80|C0NS80_AJECG_1_136:0.0,tr|C6HDG8|C6HDG8_AJECH_1_136:0.0):0.00791,tr|A6RA68|A6RA68_AJECN_1_136:0.01563)0.884:0.01569,((tr|A0A0H1BHS5|A0A0H1BHS5_9EURO_1_136:0.0,tr|A0A0G2I9J4|A0A0G2I9J4_9EURO_1_136:0.0,tr|C5GGL8|C5GGL8_AJEDR_1_136:0.0):0.00054,tr|F2T293|F2T293_AJEDA_1_122:0.27961)0.809:0.00769)0.421:0.00772)0.883:0.01941,(tr|C5FQI6|C5FQI6_ARTOC_1_133:0.00789,(tr|F2SLX4|F2SLX4_TRIRC_1_136:0.0,tr|E4V4J4|E4V4J4_ARTGP_1_136:0.0,tr|F2PPC1|F2PPC1_TRIEC_1_136:0.0,tr|D4ALW2|D4ALW2_ARTBC_1_136:0.0):0.00055)0.920:0.02810)0.917:0.02412,((tr|C4JX18|C4JX18_UNCRE_1_136:0.0,tr|A0A0J6YAF5|A0A0J6YAF5_COCIT_1_136:0.0,tr|A0A0J8QSZ3|A0A0J8QSZ3_COCIT_1_136:0.0,tr|E9D7N1|E9D7N1_COCPS_1_136:0.0,tr|J3KFS7|J3KFS7_COCIM_1_136:0.0,tr|A0A0J8RPY4|A0A0J8RPY4_COCIT_1_136:0.0):0.00790,(((tr|Q5BC38|Q5BC38_EMENI_1_136:0.00054,((tr|A0A0N1P087|A0A0N1P087_9EURO_1_136:0.00912,tr|W2RVI9|W2RVI9_9EURO_1_136:0.01380)0.895:0.02725,(((tr|W9WWU9|W9WWU9_9EURO_1_136:0.0,tr|A0A0D2JSB8|A0A0D2JSB8_9EURO_1_136:0.0,tr|A0A0D1ZA99|A0A0D1ZA99_9EURO_1_136:0.0):0.00054,(((((tr|A0A0D2BCF4|A0A0D2BCF4_9EURO_1_136:0.0,tr|A0A072PI70|A0A072PI70_9EURO_1_145:0.0):0.00055,(tr|A0A0D1Z6M9|A0A0D1Z6M9_9EURO_1_136:0.03236,tr|A0A0D2IRY5|A0A0D2IRY5_9EURO_1_136:0.01555)0.379:0.00054)0.000:0.00055,(tr|A0A0D2AXV3|A0A0D2AXV3_9EURO_1_136:0.00775,(tr|A0A0D1YDG3|A0A0D1YDG3_9EURO_1_136:0.0,tr|A0A0D2BAR0|A0A0D2BAR0_9EURO_1_136:0.0):0.00055)0.883:0.00776)0.794:0.00781,(tr|H6C2F0|H6C2F0_EXODN_1_136:0.00055,(tr|W9YS72|W9YS72_9EURO_1_136:0.00786,tr|W9YHZ8|W9YHZ8_9EURO_1_136:0.00793)0.814:0.00786)0.786:0.00782)0.912:0.01561,tr|A0A0D2H202|A0A0D2H202_9EURO_1_136:0.02349)0.000:0.00053)0.918:0.00759,(tr|W9WHF9|W9WHF9_9EURO_1_136:0.00055,tr|A0A0D2FYG4|A0A0D2FYG4_9EURO_1_136:0.00782)0.998:0.00054)0.773:0.03011)0.995:0.08640)0.904:0.01537,((((tr|W6QNM0|W6QNM0_PENRF_1_136:0.0,tr|K9FRM0|K9FRM0_PEND2_1_136:0.0,tr|B6HG74|B6HG74_PENRW_1_136:0.0):0.00055,((tr|A0A0M8NU80|A0A0M8NU80_9EURO_1_136:0.0,tr|A0A0G4P6K2|A0A0G4P6K2_PENCA_1_136:0.0,tr|A0A117NLU6|A0A117NLU6_9EURO_1_136:0.0,tr|A0A0A2K6F1|A0A0A2K6F1_PENEN_1_136:0.0):0.00054,((tr|A0A0G4NXF3|A0A0G4NXF3_PENCA_1_136:0.0,tr|B6HW24|B6HW24_PENRW_1_136:0.0,tr|A0A101MF88|A0A101MF88_9EURO_1_136:0.0):0.00055,(((tr|K9G1N0|K9G1N0_PEND2_1_136:0.0,tr|A0A0A2I2X2|A0A0A2I2X2_PENEN_1_136:0.0,tr|A0A0A2LCX9|A0A0A2LCX9_PENIT_1_136:0.0):0.00055,tr|W6PU93|W6PU93_PENRF_1_136:0.00779)0.834:0.00778,tr|A0A0M9WEY4|A0A0M9WEY4_9EURO_1_136:0.00785)0.000:0.00055)0.909:0.00783)0.848:0.00783)0.784:0.00781,(tr|B6QSC8|B6QSC8_TALMQ_1_136:0.01555,(tr|A0A0U1M1R8|A0A0U1M1R8_9EURO_1_136:0.01552,tr|B8MM66|B8MM66_TALSN_1_136:0.01557)0.767:0.00781)0.748:0.00782)0.967:0.03157,(tr|A0A0G2G7N8|A0A0G2G7N8_9EURO_4_139:0.01571,((tr|Q2ULY8|Q2ULY8_ASPOR_1_115:0.00055,(tr|A0A0F8TYA2|A0A0F8TYA2_9EURO_30_165:0.0,tr|A0A0U5C8U2|A0A0U5C8U2_9EURO_1_136:0.0):0.00055)0.847:0.00785,(((tr|A1DFK4|A1DFK4_NEOFI_1_136:0.0,tr|Q4WHT4|Q4WHT4_ASPFU_1_136:0.0):0.00055,((tr|G7XAT4|G7XAT4_ASPKW_1_136:0.0,tr|A2QVP2|A2QVP2_ASPNC_1_136:0.0,tr|A0A117E070|A0A117E070_ASPNG_1_136:0.0,tr|G3YC79|G3YC79_ASPNA_1_136:0.0):0.00055,((tr|B8N2B9|B8N2B9_ASPFN_1_136:0.0,tr|A0A0F0IAA8|A0A0F0IAA8_ASPPU_1_136:0.0):0.00775,tr|Q0CK57|Q0CK57_ASPTN_1_136:0.00055)0.857:0.00771)0.930:0.00774)0.850:0.00775,(tr|A0A0K8LRK6|A0A0K8LRK6_9EURO_1_136:0.00055,((tr|A0A0S7DX95|A0A0S7DX95_9EURO_1_136:0.0,tr|A1CEN5|A1CEN5_ASPCL_1_136:0.0):0.00054,(tr|S8B531|S8B531_PENO1_1_136:0.01570,tr|A0A0F7VK40|A0A0F7VK40_9EURO_1_136:0.00054)0.989:0.03161)0.847:0.00776)0.000:0.00055)0.446:0.00054)0.297:0.00771)0.779:0.00797)0.934:0.00054)0.108:0.00779,(tr|A0A0F4YUU2|A0A0F4YUU2_TALEM_1_136:0.00054,(tr|A0A017SFY8|A0A017SFY8_9EURO_1_136:0.03971,tr|V5FIJ0|V5FIJ0_BYSSN_1_136:0.02353)0.749:0.00784)0.818:0.00800)0.761:0.00753)0.881:0.01956)0.917:0.02832,(tr|A0A0B1PEC0|A0A0B1PEC0_UNCNE_1_136:0.01591,(tr|N1JPI4|N1JPI4_BLUG1_1_136:0.00054,(tr|A0A093ZZW0|A0A093ZZW0_9PEZI_1_115:0.00055,(tr|A0A094FGY1|A0A094FGY1_9PEZI_1_136:0.0,tr|A0A094F252|A0A094F252_9PEZI_1_136:0.0,tr|A0A094B2J0|A0A094B2J0_9PEZI_1_136:0.0,tr|A0A093XFB9|A0A093XFB9_9PEZI_1_136:0.0,tr|A0A094GVL5|A0A094GVL5_9PEZI_1_136:0.0,tr|A0A093XII7|A0A093XII7_9PEZI_1_136:0.0,tr|A0A094EUX9|A0A094EUX9_9PEZI_1_136:0.0,tr|A0A094HC49|A0A094HC49_9PEZI_1_136:0.0,tr|A0A094A7I3|A0A094A7I3_9PEZI_1_136:0.0,tr|A0A094GA02|A0A094GA02_9PEZI_1_136:0.0,tr|A0A093Z8V7|A0A093Z8V7_9PEZI_1_136:0.0,tr|A0A094DV48|A0A094DV48_9PEZI_1_136:0.0,tr|L8FWM5|L8FWM5_PSED2_1_136:0.0):0.00055)0.950:0.02371)0.806:0.00789)0.794:0.00788)0.354:0.00055)0.427:0.02281)0.785:0.01200,((tr|B5FVH9|B5FVH9_YARLI_2_137:0.32914,(((((tr|A0A0H5C5U3|A0A0H5C5U3_CYBJA_3_138:0.05051,tr|K0KNZ2|K0KNZ2_WICCF_3_138:0.00055)0.952:0.02428,(((tr|W6MN53|W6MN53_9ASCO_12_128:0.17702,(tr|A0A099P8W0|A0A099P8W0_PICKU_7_141:0.10674,(tr|I2JUR8|I2JUR8_DEKBR_19_123:0.22550,tr|W1QAV0|W1QAV0_OGAPD_7_141:0.02905)0.228:0.03621)0.959:0.06662)0.783:0.03173,tr|C4R2V1|C4R2V1_PICPG_3_138:0.10753)0.738:0.00816,((tr|Q75BM3|Q75BM3_ASHGO_3_138:0.05492,tr|I6ND21|I6ND21_ERECY_3_138:0.02051)0.929:0.03063,(((tr|Q6CXS9|Q6CXS9_KLULA_3_138:0.01613,tr|A0A0A8LD18|A0A0A8LD18_9SACH_3_138:0.01795)0.711:0.00574,(tr|A0A0C7N9A5|A0A0C7N9A5_9SACH_3_138:0.01600,tr|C5DKK6|C5DKK6_LACTC_3_138:0.00054)1.000:0.09082)0.972:0.00054,((tr|C5DV08|C5DV08_ZYGRC_3_138:0.02403,(((tr|J7SB74|J7SB74_NAUDC_3_138:0.0,tr|G0VKA3|G0VKA3_NAUCC_3_138:0.0):0.00843,(tr|H2AWP0|H2AWP0_KAZAF_3_138:0.01540,tr|J7R3G2|J7R3G2_KAZNA_3_138:0.03862)0.470:0.01107)0.944:0.03254,(tr|Q6FQI7|Q6FQI7_CANGA_3_138:0.01674,(tr|E7LW01|E7LW01_YEASV_3_138:0.0,tr|E7KE54|E7KE54_YEASA_3_138:0.0,tr|E7Q5E5|E7Q5E5_YEASB_3_138:0.0,tr|J6EJ28|J6EJ28_SACK1_59_194:0.0,tr|E7KQ70|E7KQ70_YEASL_3_138:0.0,tr|E7NJ85|E7NJ85_YEASO_3_138:0.0,sp|P39515|TIM17_YEAST_3_138:0.0,tr|J8LMC6|J8LMC6_SACAR_3_138:0.0,tr|E7QGE1|E7QGE1_YEASZ_3_138:0.0):0.04960)0.766:0.00723)0.916:0.02457)0.742:0.00784,(tr|G8BN97|G8BN97_TETPH_3_138:0.02444,(tr|I2H3W7|I2H3W7_TETBL_3_138:0.03291,(tr|G8ZZA3|G8ZZA3_TORDC_3_138:0.02340,tr|A7TGP7|A7TGP7_VANPO_3_138:0.01130)0.829:0.02062)0.340:0.00178)0.805:0.00808)0.517:0.00817)0.749:0.01120)0.976:0.04695)0.731:0.00820)0.940:0.03351,(((tr|A3LW50|A3LW50_PICST_3_138:0.00793,(tr|A0A0V1Q110|A0A0V1Q110_9ASCO_3_138:0.00055,(tr|Q6BM60|Q6BM60_DEBHA_3_138:0.00055,tr|G3BAU1|G3BAU1_CANTC_3_138:0.04761)0.820:0.00771)0.885:0.01555)0.895:0.01558,(((tr|C5M6Y3|C5M6Y3_CANTT_3_138:0.00055,tr|G8B7D1|G8B7D1_CANPC_3_138:0.00788)0.793:0.00787,((tr|Q59LI2|Q59LI2_CANAL_3_138:0.00055,tr|G3AL08|G3AL08_SPAPN_3_138:0.03165)1.000:0.00054,tr|A5DDV6|A5DDV6_PICGU_3_138:0.07382)0.729:0.00767)0.802:0.00783,(tr|M3IVV9|M3IVV9_CANMX_3_138:0.00055,tr|A5DX64|A5DX64_LODEL_3_138:0.01582)0.000:0.00054)0.901:0.02332)0.867:0.00054,tr|G8Y759|G8Y759_PICSO_3_138:0.04040)0.952:0.03159)0.732:0.01108,tr|C4Y4N2|C4Y4N2_CLAL4_3_138:0.04671)0.826:0.04703,(tr|A0A0L0NV71|A0A0L0NV71_9ASCO_3_138:0.11594,tr|A0A0F4XBI6|A0A0F4XBI6_HANUV_4_139:0.37298)0.779:0.03177)0.418:0.05995)0.828:0.03111,((((tr|M7PBU7|M7PBU7_PNEMU_7_142:0.0,tr|A0A0W4ZQX7|A0A0W4ZQX7_PNECA_4_139:0.0):0.05516,(tr|A0A0W4ZTY3|A0A0W4ZTY3_PNEJI_4_139:0.00055,tr|L0P800|L0P800_PNEJ8_4_142:0.00763)0.864:0.03740)1.000:0.15975,(tr|B6JZ55|B6JZ55_SCHJY_4_139:0.06978,(tr|S9VSV8|S9VSV8_SCHCR_4_139:0.04085,sp|P87130|TIM17_SCHPO_4_139:0.01522)0.904:0.04464)0.956:0.08811)0.841:0.05566,((tr|R4X7X9|R4X7X9_TAPDE_840_975:0.11927,(tr|A0A074RMP7|A0A074RMP7_9HOMO_2_56:0.37762,(((tr|A0A0J0XY21|A0A0J0XY21_9TREE_4_139:0.14514,((tr|Q5KBG5|Q5KBG5_CRYNJ_4_139:0.0,tr|A0A095C8D7|A0A095C8D7_CRYGR_4_139:0.0):0.05487,tr|K1WD96|K1WD96_TRIAC_29_163:0.08748)0.321:0.03441)0.723:0.01263,((((tr|R9AFM5|R9AFM5_WALI9_3_138:0.01777,tr|I4YCG9|I4YCG9_WALMC_3_138:0.04029)0.999:0.10097,((tr|A0A061H8E7|A0A061H8E7_9BASI_4_139:0.00055,((tr|I2FWA7|I2FWA7_USTH4_4_139:0.0,tr|E6ZLC9|E6ZLC9_SPORE_4_139:0.0,tr|A0A0D1EAM5|A0A0D1EAM5_USTMA_4_139:0.0):0.00055,(tr|V5E8K7|V5E8K7_KALBG_4_139:0.00055,(tr|M9MF26|M9MF26_PSEA3_4_139:0.00055,tr|R9PMY0|R9PMY0_PSEHS_1_115:0.00054)0.857:0.00785)0.844:0.00788)0.845:0.00777)0.751:0.01093,(tr|A0A0P1BB76|A0A0P1BB76_9BASI_1_115:0.10952,((tr|M5EAY6|M5EAY6_MALS4_11_146:0.01029,tr|A8PYC1|A8PYC1_MALGO_11_146:0.04778)0.998:0.15225,tr|A0A066W7L7|A0A066W7L7_9BASI_2_137:0.03684)0.773:0.03102)0.834:0.02731)0.970:0.05404)0.805:0.01871,(((tr|E3K0W3|E3K0W3_PUCGT_6_140:0.00055,((tr|F4RJN8|F4RJN8_MELLP_1_136:0.0,tr|A0A0L6UYJ3|A0A0L6UYJ3_9BASI_4_139:0.0):0.00055,(tr|A0A0C4FCL9|A0A0C4FCL9_PUCT1_1_95:0.00052,(tr|A0A0C4F313|A0A0C4F313_PUCT1_1_130:0.00055,(tr|A0A0L0VE07|A0A0L0VE07_9BASI_4_139:0.00055,(tr|A0A0L0ULR3|A0A0L0ULR3_9BASI_3_100:0.04833,tr|A0A0L0UIE5|A0A0L0UIE5_9BASI_5_97:0.00055)0.966:0.00054)0.933:0.02370)0.755:0.00054)0.769:0.00055)0.706:0.00054)1.000:0.16036,(tr|M7XVM0|M7XVM0_RHOT1_4_139:0.00055,(tr|A0A120E7Q4|A0A120E7Q4_9BASI_4_139:0.00813,tr|U5HEV1|U5HEV1_USTV1_4_139:0.02503)0.881:0.01666)0.917:0.05088)0.740:0.03374,tr|G7E2P5|G7E2P5_MIXOS_4_139:0.12514)0.928:0.07091)0.898:0.04152,((tr|A0A0C2WZG3|A0A0C2WZG3_9HOMO_4_139:0.02301,tr|G4T4U9|G4T4U9_PIRID_4_140:0.02522)0.939:0.04584,(((tr|M5BLV7|M5BLV7_THACB_4_139:0.00796,(tr|L8X0J8|L8X0J8_THACA_4_139:0.00054,(tr|A0A0K6FKS3|A0A0K6FKS3_9HOMO_4_139:0.00054,((tr|A0A0C3QFW1|A0A0C3QFW1_9HOMO_4_89:0.00055,tr|A0A066WGJ3|A0A066WGJ3_9HOMO_4_131:0.00054)0.913:0.39771,tr|A0A074RN94|A0A074RN94_9HOMO_4_139:0.00054)0.852:0.00783)0.851:0.00798)0.000:0.00054)0.866:0.01836,(tr|A0A067NDA0|A0A067NDA0_9HOMO_5_140:0.01593,((((tr|A0A0D0DX23|A0A0D0DX23_9HOMO_4_139:0.00055,((tr|A0A0C3AJD2|A0A0C3AJD2_9HOMO_4_139:0.04465,(tr|A0A0C9Z0C7|A0A0C9Z0C7_9HOMO_1_115:0.00054,tr|A0A0C3JCE1|A0A0C3JCE1_PISTI_4_139:0.00055)0.905:0.02903)0.981:0.05018,((((((tr|A0A067NID1|A0A067NID1_PLEOS_4_139:0.07317,tr|A0A0L6WIV5|A0A0L6WIV5_9AGAR_4_139:0.00054)0.849:0.00793,(tr|F8PV02|F8PV02_SERL3_4_139:0.00054,tr|A0A0C3FFH0|A0A0C3FFH0_9HOMO_4_139:0.04052)0.808:0.01588)0.000:0.00054,(tr|A8N5A7|A8N5A7_COPC7_3_138:0.04073,(((tr|A0A0C3CNI6|A0A0C3CNI6_HEBCY_4_139:0.04990,tr|A0A067SYE0|A0A067SYE0_9AGAR_4_139:0.03291)0.740:0.00736,tr|A0A0D2Q7X2|A0A0D2Q7X2_9AGAR_4_139:0.00793)0.931:0.00054,tr|A0A0C9WRV4|A0A0C9WRV4_9AGAR_4_139:0.01592)0.851:0.01556)0.778:0.00826)0.217:0.00055,tr|K5VJZ9|K5VJZ9_AGABU_4_139:0.04849)0.556:0.01535,(tr|A0A0C2TG34|A0A0C2TG34_AMAMU_4_139:0.05716,((((tr|E2M1G6|E2M1G6_MONPE_1_71:0.00055,(tr|A0A0D7A204|A0A0D7A204_9AGAR_4_139:0.05363,tr|D8Q975|D8Q975_SCHCM_4_139:0.06326)0.868:0.02740)1.000:0.00054,tr|A0A0W0F0J8|A0A0W0F0J8_9AGAR_1_115:0.00054)0.881:0.00054,tr|V2XSE6|V2XSE6_MONRO_4_139:0.00055)0.927:0.00054,(tr|A0A0D0D383|A0A0D0D383_9AGAR_4_139:0.09452,tr|A0A0D7BVA7|A0A0D7BVA7_9HOMO_4_139:0.08999)0.458:0.02939)0.881:0.02448)0.749:0.00859)0.886:0.02415,tr|A0A0D0A9R2|A0A0D0A9R2_9HOMO_4_139:0.00743)0.879:0.00054)0.396:0.00054)0.849:0.00797,tr|A0A0C9V6T0|A0A0C9V6T0_9HOMO_4_139:0.00055)0.762:0.00798,(tr|S7RR26|S7RR26_GLOTA_4_139:0.02711,((tr|M2QJU7|M2QJU7_CERS8_4_139:0.03000,((tr|A0A0C3P1A6|A0A0C3P1A6_PHLGI_4_139:0.00054,tr|K5UWV3|K5UWV3_PHACS_4_139:0.01566)0.420:0.00911,(tr|S8EMG1|S8EMG1_FOMPI_4_139:0.01567,tr|J4G0S9|J4G0S9_9APHY_4_139:0.06544)0.262:0.00668)0.394:0.02867)0.979:0.07419,tr|A0A067PUC7|A0A067PUC7_9HOMO_4_139:0.00753)0.863:0.02409)0.810:0.01443)0.806:0.00808,(tr|A0A0H2S5M0|A0A0H2S5M0_9HOMO_4_139:0.04897,tr|W4K575|W4K575_9HOMO_4_139:0.03213)0.732:0.00781)0.887:0.01641)0.890:0.02161)0.500:0.00847,tr|M5G2C8|M5G2C8_DACSP_4_139:0.07964)0.914:0.04487)0.941:0.05145)0.404:0.01777)0.929:0.05970,(((((tr|A0A068SB80|A0A068SB80_9FUNG_6_141:0.03552,((tr|A0A0A1NNR4|A0A0A1NNR4_9FUNG_6_141:0.00795,tr|A0A0A1P3E5|A0A0A1P3E5_9FUNG_6_141:0.00055)0.908:0.03133,(tr|I1C4U8|I1C4U8_RHIO9_6_141:0.03886,(tr|A0A0C9MEU0|A0A0C9MEU0_9FUNG_6_141:0.0,tr|A0A0B7ND27|A0A0B7ND27_9FUNG_6_141:0.0,tr|S2J9V4|S2J9V4_MUCC1_6_141:0.0):0.00856)0.741:0.01822)0.894:0.03691)0.837:0.03908,((tr|U9UBH0|U9UBH0_RHIID_4_139:0.0,tr|A0A015M0W3|A0A015M0W3_9GLOM_4_139:0.0):0.18702,tr|A0A068RNT3|A0A068RNT3_9FUNG_6_141:0.61404)0.896:0.12843)0.938:0.08102,(tr|A0A075B1Y2|A0A075B1Y2_9FUNG_3_138:0.48355,(((tr|A0A098VW77|A0A098VW77_9MICR_83_211:0.34469,(tr|A0A0L0FTP5|A0A0L0FTP5_9EUKA_2_137:0.28977,(tr|A9VDP8|A9VDP8_MONBE_9_144:0.19186,tr|F2TYQ7|F2TYQ7_SALR5_9_143:0.20658)0.999:0.26374)0.847:0.06094)0.790:0.03598,((tr|I1GAL4|I1GAL4_AMPQE_935_1057:0.04771,tr|I1GAL3|I1GAL3_AMPQE_935_1070:0.00055)1.000:0.29193,((((tr|G1KDF2|G1KDF2_ANOCA_2_139:0.02433,((((tr|A0A093CRI7|A0A093CRI7_TAUER_1_130:0.01666,(tr|K7G4T5|K7G4T5_PELSI_1_117:0.00915,tr|A0A151N9T7|A0A151N9T7_ALLMI_2_139:0.02626)0.000:0.00054)0.926:0.02313,(tr|W5NPY8|W5NPY8_SHEEP_2_140:0.05994,tr|F6PT13|F6PT13_ORNAN_1_117:0.00055)0.748:0.01462)0.000:0.00051,(((tr|W5MVC1|W5MVC1_LEPOC_11_148:0.00817,(tr|H3AT12|H3AT12_LATCH_6_84:0.08566,(((tr|F6NU65|F6NU65_DANRE_37_174:0.01547,(tr|H2U667|H2U667_TAKRU_2_139:0.00777,((tr|H2LML2|H2LML2_ORYLA_2_139:0.00055,((tr|A0A0F8AIJ4|A0A0F8AIJ4_LARCR_2_139:0.00055,(tr|Q4SS97|Q4SS97_TETNG_2_139:0.01546,tr|G3NSA7|G3NSA7_GASAC_2_139:0.00772)0.000:0.00055)0.857:0.00775,(tr|A0A087XDI9|A0A087XDI9_POEFO_2_139:0.0,tr|M3ZUX5|M3ZUX5_XIPMA_2_139:0.0):0.01566)0.368:0.00054)0.000:0.00055,tr|I3K030|I3K030_ORENI_2_139:0.00786)0.810:0.00780)0.753:0.00802)0.477:0.01589,tr|W5LRC9|W5LRC9_ASTMX_5_141:0.01602)0.765:0.00054,tr|A0A0P7WIJ1|A0A0P7WIJ1_9TELE_1_117:0.03756)0.890:0.02155)0.764:0.00975)0.482:0.01821,tr|Q5RJU2|Q5RJU2_XENTR_2_139:0.08966)0.770:0.01350,(tr|F1NM85|F1NM85_CHICK_2_139:0.01570,((tr|A0A091MZC5|A0A091MZC5_9PASS_1_132:0.00055,(tr|A0A091KZ41|A0A091KZ41_9GRUI_1_133:0.00829,(((tr|A0A093G022|A0A093G022_TYTAL_1_130:0.0,tr|A0A093JF06|A0A093JF06_STRCA_1_130:0.0,tr|A0A091PDU6|A0A091PDU6_HALAL_1_130:0.0,tr|A0A0A0ABD9|A0A0A0ABD9_CHAVO_1_130:0.0,tr|A0A093EX60|A0A093EX60_GAVST_1_130:0.0,tr|A0A093QNF2|A0A093QNF2_9PASS_1_130:0.0,tr|A0A091ITM0|A0A091ITM0_9AVES_1_130:0.0,tr|A0A091M9D9|A0A091M9D9_CARIC_1_130:0.0,tr|A0A091ICP7|A0A091ICP7_CALAN_1_130:0.0,tr|A0A091V8C6|A0A091V8C6_NIPNI_1_130:0.0,tr|A0A091SJC1|A0A091SJC1_9AVES_1_130:0.0,tr|A0A091GVF3|A0A091GVF3_BUCRH_1_130:0.0,tr|A0A091EPN4|A0A091EPN4_CORBR_1_130:0.0,tr|U3J948|U3J948_ANAPL_1_130:0.0,tr|A0A091SXB5|A0A091SXB5_NESNO_1_130:0.0,tr|A0A091UW59|A0A091UW59_PHALP_1_130:0.0,tr|A0A091QWG6|A0A091QWG6_LEPDC_1_130:0.0):0.00055,((tr|G1N1D1|G1N1D1_MELGA_2_139:0.05971,(((tr|A0A093IWC9|A0A093IWC9_FULGA_1_130:0.0,tr|A0A099ZPV5|A0A099ZPV5_TINGU_1_130:0.0):0.00055,tr|A0A087R706|A0A087R706_APTFO_1_130:0.00835)0.065:0.00055,(tr|A0A091WNW4|A0A091WNW4_OPIHO_1_130:0.00055,tr|A0A093BS73|A0A093BS73_9AVES_1_132:0.00055)0.850:0.00825)0.775:0.00813)0.646:0.00903,(tr|A0A091QJ90|A0A091QJ90_MERNU_1_75:0.00055,(((tr|A0A087V7Y1|A0A087V7Y1_BALRE_3_97:0.0,tr|A0A091NLR2|A0A091NLR2_APAVI_3_97:0.0):0.01123,tr|A0A091G4A2|A0A091G4A2_9AVES_1_130:0.00499)0.031:0.00117,tr|A0A091QKE6|A0A091QKE6_9GRUI_1_76:0.00055)0.000:0.00133)0.000:0.00087)0.000:0.00398)0.025:0.00082,tr|A0A0Q3PFZ0|A0A0Q3PFZ0_AMAAE_1_117:0.00055)0.999:0.00060)0.000:0.00054)0.964:0.00055,(tr|B5G2C9|B5G2C9_TAEGU_2_139:0.0,tr|U3JI96|U3JI96_FICAL_2_139:0.0):0.00055)0.759:0.00780)0.772:0.00780)0.904:0.00054)0.887:0.00051,(tr|F6Y5K4|F6Y5K4_MONDO_2_139:0.00775,(((tr|M3YHL5|M3YHL5_MUSPF_2_142:0.00054,tr|I3NEF6|I3NEF6_ICTTR_2_139:0.04746)0.823:0.00776,(tr|G1P7A6|G1P7A6_MYOLU_2_139:0.00054,tr|L5M9D5|L5M9D5_MYODS_1_117:0.00920)0.919:0.01562)0.000:0.00055,((((tr|G3H3I0|G3H3I0_CRIGR_2_139:0.00055,(sp|Q9Z0V8|TI17A_MOUSE_2_139:0.00055,sp|O35092|TI17A_RAT_2_139:0.00789)0.842:0.00785)0.905:0.01549,(tr|G3N1S8|G3N1S8_BOVIN_2_139:0.01538,tr|F6X4V4|F6X4V4_HORSE_1_138:0.00804)0.438:0.00791)0.915:0.00055,(tr|H2Q0W3|H2Q0W3_PANTR_2_139:0.02241,(tr|L9JAS3|L9JAS3_TUPCH_2_96:0.01080,(tr|G3QZB6|G3QZB6_GORGO_2_96:0.00055,tr|A0A094L698|A0A094L698_9AVES_1_125:0.20338)0.000:0.00053)0.854:0.04474)0.946:0.00132)0.118:0.00055,((((tr|G5B394|G5B394_HETGA_2_112:0.00055,tr|M3WWG6|M3WWG6_FELCA_2_120:0.00055)0.995:0.12839,(tr|H0VAT9|H0VAT9_CAVPO_2_139:0.00055,((tr|W5P0F0|W5P0F0_SHEEP_3_137:0.39827,tr|S9XP22|S9XP22_CAMFR_2_120:0.07234)0.778:0.03860,tr|A0A091DNM3|A0A091DNM3_FUKDA_2_139:0.00054)0.716:0.00772)1.000:0.00702)1.000:0.00079,tr|L5L6L3|L5L6L3_PTEAL_2_139:0.02357)0.723:0.00055,(tr|H2N467|H2N467_PONAB_2_139:0.0,tr|G1M008|G1M008_AILME_2_142:0.0,tr|A0A0D9SBZ2|A0A0D9SBZ2_CHLSB_2_139:0.0,tr|G3TIM9|G3TIM9_LOXAF_2_140:0.0,tr|F7IHY3|F7IHY3_CALJA_2_139:0.0,tr|E2R659|E2R659_CANLF_2_139:0.0,tr|G1ST66|G1ST66_RABIT_2_139:0.0,tr|F6TZ17|F6TZ17_MACMU_2_139:0.0,tr|A0A096MMN3|A0A096MMN3_PAPAN_2_139:0.0,tr|G1S8Y4|G1S8Y4_NOMLE_2_139:0.0,sp|Q99595|TI17A_HUMAN_2_139:0.0,tr|H0WTM6|H0WTM6_OTOGA_2_139:0.0,tr|G7NWE7|G7NWE7_MACFA_2_139:0.0):0.00055)0.000:0.00054)0.000:0.00054)0.774:0.00785)0.839:0.01544)0.754:0.00780)0.924:0.07070,(tr|H2ZVQ1|H2ZVQ1_LATCH_2_139:0.01391,((((tr|I3MME7|I3MME7_ICTTR_6_138:0.14350,(tr|G1TIS2|G1TIS2_RABIT_2_139:0.00055,(tr|E2RIP1|E2RIP1_CANLF_2_139:0.03223,((tr|G3HNC9|G3HNC9_CRIGR_2_139:0.00055,(((tr|G3VEY9|G3VEY9_SARHA_2_139:0.0,tr|D4ACA5|D4ACA5_RAT_2_139:0.0):0.00496,tr|F7G6L0|F7G6L0_MONDO_7_91:0.28502)1.000:0.00296,sp|Q9Z0V7|TI17B_MOUSE_2_139:0.01589)0.677:0.00054)0.000:0.00054,(tr|F6XNC7|F6XNC7_MONDO_2_139:0.00054,(tr|G3T065|G3T065_LOXAF_2_139:0.00788,(tr|G1KH23|G1KH23_ANOCA_2_139:0.05807,(tr|V8P9H2|V8P9H2_OPHHA_2_159:0.15339,(tr|K7G9W7|K7G9W7_PELSI_2_139:0.00054,tr|M7AP75|M7AP75_CHEMY_2_139:0.00779)0.670:0.00054)0.842:0.01480)0.941:0.03261)0.772:0.00790)0.804:0.00795)0.860:0.00792)0.049:0.00054)0.751:0.00055)1.000:0.00055,((((tr|F6Y398|F6Y398_CALJA_2_139:0.00055,(tr|G1PD14|G1PD14_MYOLU_2_139:0.00055,((tr|S7QDZ4|S7QDZ4_MYOBR_8_112:0.12681,tr|G1NZ66|G1NZ66_MYOLU_2_139:0.03017)0.750:0.01002,(((tr|H2RFH9|H2RFH9_PANTR_2_155:0.00055,(tr|G1TSD6|G1TSD6_RABIT_4_98:0.03720,tr|A0A0P7X1C3|A0A0P7X1C3_9TELE_3_97:0.05918)0.793:0.01158)0.930:0.28200,tr|A0A151M647|A0A151M647_ALLMI_1_117:0.06766)0.996:0.00055,(tr|S7PVM8|S7PVM8_MYOBR_1_117:0.0,tr|L5M868|L5M868_MYODS_1_117:0.0):0.00055)0.757:0.00054)0.000:0.00055)0.856:0.00794)0.891:0.00799,(tr|G1R8V5|G1R8V5_NOMLE_2_189:0.00794,(tr|H2PVK1|H2PVK1_PONAB_2_139:0.0,tr|G3R716|G3R716_GORGO_2_139:0.0,sp|O60830|TI17B_HUMAN_2_139:0.0):0.00055)0.000:0.00055)0.932:0.00355,(tr|A0A0D9RL46|A0A0D9RL46_CHLSB_2_139:0.0,tr|F6S5R4|F6S5R4_MACMU_2_139:0.0,tr|G7Q2N8|G7Q2N8_MACFA_2_139:0.0,tr|A0A096MXT9|A0A096MXT9_PAPAN_2_139:0.0):0.00602)0.738:0.00627,(((tr|S9XAA4|S9XAA4_CAMFR_2_139:0.00798,sp|Q2HJE9|TI17B_BOVIN_2_139:0.00796)0.000:0.00055,(tr|L8Y9Z1|L8Y9Z1_TUPCH_193_330:0.01592,(tr|H0VD31|H0VD31_CAVPO_2_139:0.00351,(tr|G5BJI4|G5BJI4_HETGA_2_139:0.00055,tr|A0A091DIS1|A0A091DIS1_FUKDA_2_139:0.00787)0.929:0.00630)0.929:0.00599)0.252:0.00055)0.000:0.00055,((tr|F6R1V0|F6R1V0_ORNAN_2_138:0.19501,tr|M3YQG3|M3YQG3_MUSPF_2_139:0.00760)1.000:0.00054,(tr|L5JVG9|L5JVG9_PTEAL_2_139:0.0,tr|M3VYR5|M3VYR5_FELCA_2_139:0.0,tr|I3LVJ9|I3LVJ9_PIG_2_139:0.0,tr|G1M1C3|G1M1C3_AILME_2_139:0.0,tr|W5PPR9|W5PPR9_SHEEP_2_139:0.0,tr|F6REB7|F6REB7_HORSE_2_139:0.0):0.00055)0.000:0.00055)1.000:0.00053)0.931:0.00741)0.784:0.00772,tr|H0X0W5|H0X0W5_OTOGA_2_186:0.00813)0.820:0.01431,((tr|W5NC32|W5NC32_LEPOC_2_139:0.03959,((tr|A8WHN3|A8WHN3_DANRE_2_139:0.01508,tr|W5K044|W5K044_ASTMX_2_139:0.03126)0.718:0.00142,(tr|H3D4N1|H3D4N1_TETNG_2_139:0.02430,(tr|G3PEL1|G3PEL1_GASAC_2_139:0.03165,(tr|M4AUV0|M4AUV0_XIPMA_2_139:0.00055,tr|A0A087XBC3|A0A087XBC3_POEFO_1_117:0.00054)0.804:0.01275)0.878:0.02033)0.882:0.01603)0.782:0.00848)0.673:0.00816,tr|A0A0P7V8T1|A0A0P7V8T1_9TELE_13_143:0.03372)0.874:0.01869)0.900:0.03719)0.935:0.08119)0.948:0.11695,((((tr|T1ELE9|T1ELE9_HELRO_2_139:0.12300,((tr|W4XC63|W4XC63_STRPU_2_139:0.12850,tr|C3YLR4|C3YLR4_BRAFL_2_139:0.15841)0.731:0.04431,tr|A0A0L8IGM2|A0A0L8IGM2_OCTBM_2_139:0.08504)0.503:0.04030)0.800:0.02696,(tr|T1KRE2|T1KRE2_TETUR_2_139:0.20791,tr|V4AFR6|V4AFR6_LOTGI_2_139:0.28784)0.000:0.05837)0.352:0.01380,(((((((tr|T1HJA9|T1HJA9_RHOPR_2_90:0.12676,(tr|E0V9Q7|E0V9Q7_PEDHC_2_139:0.04488,(tr|U4UDS1|U4UDS1_DENPD_2_135:0.02485,tr|D6WC44|D6WC44_TRICA_2_139:0.01959)0.945:0.03397)0.625:0.00054)0.859:0.01863,(((tr|A0A0M9A736|A0A0M9A736_9HYME_26_163:0.00055,tr|A0A088AIG1|A0A088AIG1_APIME_2_139:0.01519)0.995:0.06003,((tr|E2B5U7|E2B5U7_HARSA_2_139:0.06470,(tr|A0A026WK54|A0A026WK54_CERBI_2_140:0.03085,(tr|E2A2C3|E2A2C3_CAMFO_2_140:0.00773,(tr|A0A0J7KRT0|A0A0J7KRT0_LASNI_2_140:0.0,tr|F4WLX4|F4WLX4_ACREC_2_140:0.0,tr|A0A158NAC6|A0A158NAC6_ATTCE_2_140:0.0,tr|E9IJF9|E9IJF9_SOLIN_3_141:0.0):0.00054)0.947:0.00055)0.654:0.02957)0.990:0.07350,tr|K7J1B9|K7J1B9_NASVI_2_139:0.00054)0.734:0.01793)0.907:0.03583,tr|A0A067R9T4|A0A067R9T4_ZOONE_2_139:0.00497)0.847:0.01595)0.704:0.00819,(((tr|B0WA32|B0WA32_CULQU_2_139:0.03115,tr|Q1DGM3|Q1DGM3_AEDAE_2_139:0.00054)0.720:0.01369,(tr|A0A0L0C1N2|A0A0L0C1N2_LUCCU_96_178:0.14100,((((tr|B4MCB1|B4MCB1_DROVI_2_139:0.05418,tr|B4K4E3|B4K4E3_DROMO_2_139:0.00952)0.376:0.01406,tr|B4JHT0|B4JHT0_DROGR_2_139:0.00054)0.782:0.01472,((tr|B4LV59|B4LV59_DROVI_2_139:0.00054,(tr|B4JQU5|B4JQU5_DROGR_2_139:0.08586,tr|B4KLH4|B4KLH4_DROMO_2_139:0.01175)0.773:0.01119)0.966:0.04240,(tr|B4MZ08|B4MZ08_DROWI_2_139:0.06677,((tr|B3MK76|B3MK76_DROAN_2_139:0.01653,(((tr|B4NUU6|B4NUU6_DROSI_2_139:0.0,tr|B4I6F1|B4I6F1_DROSE_2_139:0.0):0.01237,tr|Q9VRF6|Q9VRF6_DROME_2_139:0.01111)0.967:0.07965,(tr|Q9VJP1|Q9VJP1_DROME_2_139:0.02324,(tr|B4HXQ7|B4HXQ7_DROSE_2_139:0.00766,tr|B4Q6F4|B4Q6F4_DROSI_2_139:0.01553)0.888:0.00055)0.998:0.12143)0.953:0.07513)0.461:0.04120,(tr|B5DJL9|B5DJL9_DROPS_2_139:0.00651,tr|B4GSS4|B4GSS4_DROPE_2_139:0.01650)1.000:0.23820)0.735:0.03743)0.870:0.02402)0.991:0.09363)0.988:0.00060,((tr|B5DVW6|B5DVW6_DROPS_2_139:0.0,tr|B4GMA7|B4GMA7_DROPE_2_139:0.0):0.00054,(tr|B4NA10|B4NA10_DROWI_2_139:0.02334,(tr|B3MWW8|B3MWW8_DROAN_2_139:0.02351,(tr|B4NTL0|B4NTL0_DROSI_2_113:0.05211,(tr|B4IM54|B4IM54_DROSE_2_139:0.0,tr|Q7PLT4|Q7PLT4_DROME_2_139:0.0):0.00055)0.902:0.01589)0.777:0.00714)1.000:0.00054)0.795:0.00774)0.771:0.00866)0.731:0.00953)0.910:0.02314,(tr|Q7Q505|Q7Q505_ANOGA_2_139:0.0,tr|A0A084W800|A0A084W800_ANOSI_2_139:0.0):0.01619)0.966:0.04631)0.863:0.02375,(((tr|E9H204|E9H204_DAPPU_1_138:0.09996,(tr|A0A0M9A4K7|A0A0M9A4K7_9HYME_1_138:0.07623,tr|A0A088AFT0|A0A088AFT0_APIME_1_138:0.05766)1.000:0.27984)0.325:0.05167,(((((tr|B4QWA0|B4QWA0_DROSI_2_139:0.00791,(sp|Q9VNA0|TI17A_DROME_2_139:0.0,tr|B4I3Y5|B4I3Y5_DROSE_2_139:0.0):0.00055)0.994:0.10259,(tr|B4JSN9|B4JSN9_DROGR_2_139:0.06033,(tr|B4M4X0|B4M4X0_DROVI_2_139:0.01560,tr|B4KCL5|B4KCL5_DROMO_2_139:0.03962)0.852:0.02739)0.973:0.09355)0.699:0.04566,tr|B4NI61|B4NI61_DROWI_2_139:0.16600)0.750:0.02083,tr|B3M179|B3M179_DROAN_2_139:0.10280)0.952:0.10661,(tr|B5DY55|B5DY55_DROPS_2_136:0.26634,((((tr|Q296B1|Q296B1_DROPS_1_137:0.00055,tr|B4GFE5|B4GFE5_DROPE_1_137:0.00763)0.997:0.13447,(tr|B4H0J7|B4H0J7_DROPE_1_138:0.00745,tr|B5DN15|B5DN15_DROPS_1_138:0.00053)1.000:0.16252)0.936:0.05709,(((tr|B4QSX9|B4QSX9_DROSI_1_137:0.0,tr|B4HHE2|B4HHE2_DROSE_1_137:0.0):0.01475,sp|Q9VGA2|TI17C_DROME_1_137:0.00881)0.990:0.06403,(sp|Q9VN97|TI17D_DROME_1_137:0.00775,(tr|B4I3X8|B4I3X8_DROSE_1_137:0.00759,tr|B4QW93|B4QW93_DROSI_1_137:0.00055)0.767:0.00742)0.998:0.08961)0.194:0.00645)0.141:0.00055,((tr|A0A0Q9WXF2|A0A0Q9WXF2_DROWI_2_138:0.06609,(tr|B4JSP2|B4JSP2_DROGR_2_138:0.05757,(tr|B4KCL8|B4KCL8_DROMO_2_138:0.03114,tr|B4M4X3|B4M4X3_DROVI_2_138:0.00055)0.555:0.03374)0.854:0.03748)0.944:0.05352,(tr|B3M175|B3M175_DROAN_1_137:0.01094,tr|B3ML85|B3ML85_DROAN_1_137:0.23046)0.791:0.03810)0.000:0.01481)0.998:0.22725)0.981:0.15880)0.904:0.12407)0.429:0.02684,(tr|G6DS30|G6DS30_DANPL_2_139:0.04761,(tr|H9IY82|H9IY82_BOMMO_2_142:0.12846,tr|A0A0L7LUX6|A0A0L7LUX6_9NEOP_2_139:0.00850)0.710:0.02553)0.996:0.13190)0.686:0.06301)0.903:0.05062,tr|J9JQB3|J9JQB3_ACYPI_2_139:0.36952)0.904:0.04509,(tr|A0A087TZE7|A0A087TZE7_9ARAC_1_117:0.04814,(tr|T1J862|T1J862_STRMM_2_139:0.08078,tr|B7PRR2|B7PRR2_IXOSC_2_139:0.03225)0.722:0.00638)0.769:0.01053)0.728:0.01425,tr|A0A131ZZX0|A0A131ZZX0_SARSC_2_139:0.23335)0.562:0.03223)0.391:0.05524,(((((tr|A0A0V0Z8Q7|A0A0V0Z8Q7_9BILA_33_189:0.00055,(((tr|A0A0V1DJ08|A0A0V1DJ08_TRIBR_33_189:0.0,tr|A0A0V1NFF1|A0A0V1NFF1_9BILA_33_189:0.0,tr|A0A0V0VEE1|A0A0V0VEE1_9BILA_38_194:0.0,tr|A0A0V0TF30|A0A0V0TF30_9BILA_33_189:0.0,tr|A0A0V0XB91|A0A0V0XB91_9BILA_33_189:0.0):0.00054,tr|A0A0V1LIE4|A0A0V1LIE4_9BILA_33_170:0.00770)0.917:0.00769,tr|E5S4E5|E5S4E5_TRISP_1_154:0.03232)0.000:0.00054)0.943:0.01552,tr|A0A0V0Y4L2|A0A0V0Y4L2_TRIPS_35_191:0.00055)0.851:0.00743,tr|A0A0V1HGI2|A0A0V1HGI2_9BILA_2_158:0.00054)0.992:0.15337,(tr|A0A0N5DV86|A0A0N5DV86_TRIMR_27_143:0.42047,(tr|A0A077YZH1|A0A077YZH1_TRITR_2_139:0.00878,tr|A0A085LWS6|A0A085LWS6_9BILA_2_139:0.01530)0.763:0.03591)0.894:0.09453)0.999:0.21756,(((tr|K1S147|K1S147_CRAGI_3_132:0.38133,(tr|E4WUX0|E4WUX0_OIKDI_9_140:0.68112,(tr|F6ZMJ7|F6ZMJ7_CIOIN_1_138:0.04889,tr|H2YPU5|H2YPU5_CIOSA_2_139:0.00055)0.997:0.30050)0.837:0.09259)0.956:0.16328,(((tr|A0A0N5C817|A0A0N5C817_STREA_2_137:0.00055,tr|A0A0K0FXQ5|A0A0K0FXQ5_9BILA_2_137:0.06938)0.998:0.14339,(tr|A0A0N4ZF71|A0A0N4ZF71_PARTI_2_137:0.05893,(tr|A0A0K0EDV0|A0A0K0EDV0_STRER_2_137:0.01857,tr|A0A090MZ13|A0A090MZ13_STRRB_2_137:0.01921)0.970:0.08194)0.707:0.05630)0.997:0.19207,((((tr|A0A0N4V7G9|A0A0N4V7G9_ENTVE_2_137:0.03398,tr|A0A0N5AWI7|A0A0N5AWI7_9BILA_2_137:0.14360)0.984:0.10091,(tr|A0A0B2UV95|A0A0B2UV95_TOXCA_2_137:0.00054,(tr|A0A0M3JQU9|A0A0M3JQU9_ANISI_39_174:0.07314,(tr|A0A0M3HQY1|A0A0M3HQY1_ASCLU_2_137:0.00055,tr|U1NHW1|U1NHW1_ASCSU_2_137:0.00762)0.741:0.00739)0.925:0.02327)0.905:0.03850)0.838:0.02484,((tr|A0A0D6L5U2|A0A0D6L5U2_9BILA_9_90:0.60979,(tr|H3FAB9|H3FAB9_PRIPA_26_114:0.06174,tr|H3F3T9|H3F3T9_PRIPA_252_335:0.00055)0.958:0.35552)0.047:0.06047,((((tr|A0A0C2FGJ2|A0A0C2FGJ2_9BILA_2_137:0.0,tr|A0A0C2FYE0|A0A0C2FYE0_9BILA_2_137:0.0):0.00888,((tr|A0A0K0DJ25|A0A0K0DJ25_ANGCA_2_137:0.01531,tr|A0A0R3PTR6|A0A0R3PTR6_ANGCS_2_137:0.00055)0.776:0.00890,(tr|A0A0D8Y566|A0A0D8Y566_DICVI_2_137:0.00055,tr|A0A0D8X704|A0A0D8X704_DICVI_34_174:0.05498)0.837:0.01415)0.867:0.02303)0.763:0.00666,((tr|A0A0N4YBY2|A0A0N4YBY2_NIPBR_2_89:0.00055,(tr|W2SFV8|W2SFV8_NECAM_2_137:0.0,tr|A0A016VV27|A0A016VV27_9BILA_2_137:0.0):0.01164)0.000:0.00053,tr|A0A0N4WSX8|A0A0N4WSX8_HAEPC_2_89:0.01195)0.855:0.00339)0.974:0.06138,((tr|H2W1I8|H2W1I8_CAEJA_2_137:0.0,sp|O44477|TIM17_CAEEL_2_137:0.0,tr|E3M646|E3M646_CAERE_2_137:0.0,tr|G0P2Y5|G0P2Y5_CAEBE_402_537:0.0,tr|G0PK95|G0PK95_CAEBE_2_137:0.0,tr|A8WQY5|A8WQY5_CAEBR_2_137:0.0):0.03413,tr|Q19012|Q19012_CAEEL_2_77:0.47998)0.728:0.00060)0.877:0.05488)0.882:0.03987)0.833:0.03617,(tr|A0A0N4U543|A0A0N4U543_DRAME_5_129:0.19362,((tr|E1G634|E1G634_LOALO_2_134:0.00055,((tr|A0A0R3R426|A0A0R3R426_9BILA_2_134:0.0,tr|A0A0N4TKV8|A0A0N4TKV8_BRUPA_2_134:0.0,tr|A0A0J9Y0C3|A0A0J9Y0C3_BRUMA_4_136:0.0):0.00803,tr|A0A044V4C4|A0A044V4C4_ONCVO_6_138:0.03206)0.782:0.00800)0.655:0.00742,(tr|A0A0R3RQ22|A0A0R3RQ22_9BILA_10_146:0.01824,tr|A0A0N5D705|A0A0N5D705_THECL_11_145:0.08644)0.808:0.02355)1.000:0.32351)0.918:0.09472)0.794:0.08962)0.997:0.26001)0.664:0.02327,(((tr|A0A0R3T3L7|A0A0R3T3L7_HYMNN_2_137:0.00055,(tr|A0A068XV76|A0A068XV76_HYMMI_2_138:0.00781,tr|A0A0R3SVM5|A0A0R3SVM5_HYMDI_2_137:0.00779)0.412:0.00778)0.819:0.02183,((tr|A0A0R3UG43|A0A0R3UG43_9CEST_2_138:0.11157,tr|A0A0R3W517|A0A0R3W517_TAEAS_1_116:0.00055)0.484:0.00055,((tr|A0A068Y7M3|A0A068Y7M3_ECHMU_2_138:0.00055,tr|W6URE8|W6URE8_ECHGR_22_159:0.00055)0.759:0.00784,tr|A0A0R3X6C6|A0A0R3X6C6_HYDTA_2_138:0.06383)0.400:0.01402)0.895:0.02663)0.904:0.05865,((tr|A0A075AEY0|A0A075AEY0_9TREM_1_117:0.00054,tr|G7Y3M3|G7Y3M3_CLOSI_15_151:0.00055)0.906:0.04352,(tr|A0A094ZY41|A0A094ZY41_SCHHA_28_159:0.02642,tr|G4VJK5|G4VJK5_SCHMA_177_313:0.00658)0.998:0.16796)0.843:0.06091)0.999:0.24107)0.887:0.08217)0.491:0.07529)0.863:0.05445)0.997:0.18771,(tr|B3SC72|B3SC72_TRIAD_2_137:0.08667,tr|A7RK29|A7RK29_NEMVE_2_137:0.12055)0.684:0.05762)0.372:0.06178)0.898:0.05679)0.917:0.07628,(((((tr|B7S3X0|B7S3X0_PHATC_1_125:0.15462,tr|B8LEX2|B8LEX2_THAPS_1_131:0.21523)0.930:0.09269,(tr|W7U8J9|W7U8J9_9STRA_2_134:0.30617,((tr|A0A024GP93|A0A024GP93_9STRA_266_397:0.07723,(tr|K3X3H8|K3X3H8_PYTUL_2_133:0.04267,((tr|H3G8U8|H3G8U8_PHYRM_2_133:0.0,tr|A0A0P1ABR3|A0A0P1ABR3_9STRA_2_133:0.0,tr|W2Z6D1|W2Z6D1_PHYPR_2_133:0.0,tr|W2RAG3|W2RAG3_PHYPN_2_133:0.0,tr|V9F1I0|V9F1I0_PHYPR_2_133:0.0,tr|D0NCM2|D0NCM2_PHYIT_2_133:0.0,tr|A0A0W8CPS1|A0A0W8CPS1_PHYNI_2_133:0.0,tr|M4BJI1|M4BJI1_HYAAE_2_133:0.0):0.00055,tr|G4ZRM2|G4ZRM2_PHYSP_2_133:0.00827)0.899:0.00055)0.868:0.04579)0.999:0.27449,((tr|T0RZQ8|T0RZQ8_9STRA_2_134:0.00055,tr|A0A067C5M3|A0A067C5M3_SAPPC_2_134:0.00810)0.896:0.05493,(tr|W4GJS4|W4GJS4_9STRA_2_133:0.00055,tr|A0A024TLR0|A0A024TLR0_9STRA_2_133:0.01582)0.982:0.10847)0.976:0.15370)0.965:0.12805)0.498:0.03626)0.768:0.04413,(tr|F0Y463|F0Y463_AURAN_1_131:0.16267,tr|D7FI64|D7FI64_ECTSI_2_135:0.31025)0.721:0.06884)0.862:0.06752,tr|L1ISG6|L1ISG6_GUITH_4_137:0.43393)0.000:0.04880,(tr|R1CU11|R1CU11_EMIHU_2_193:0.23316,(((tr|A0A139AUK4|A0A139AUK4_GONPR_1_115:0.22573,(tr|M2W594|M2W594_GALSU_4_139:0.19157,tr|M1VM69|M1VM69_CYAM1_9_144:0.17788)0.030:0.04787)0.708:0.02986,((tr|A0A058Z6U0|A0A058Z6U0_9EUKA_4_140:0.56824,(((tr|A0A074SVQ7|A0A074SVQ7_HAMHA_5_140:0.00054,(tr|F0VN60|F0VN60_NEOCL_5_141:0.0,tr|A0A125YQ03|A0A125YQ03_TOXGV_5_141:0.0):0.00055)0.983:0.16887,((tr|U6MP33|U6MP33_9EIME_5_140:0.0,tr|U6KL61|U6KL61_EIMTE_5_140:0.0):0.01351,((tr|U6MI46|U6MI46_EIMMA_5_139:0.0,tr|U6LG69|U6LG69_9EIME_5_139:0.0,tr|U6G3E4|U6G3E4_9EIME_5_139:0.0,tr|U6K791|U6K791_9EIME_5_139:0.0):0.00054,tr|U6GW98|U6GW98_EIMAC_5_139:0.01626)0.419:0.01956)0.963:0.13144)1.000:0.32238,((tr|C5KYV1|C5KYV1_PERM5_10_108:0.00055,(tr|C5KLK1|C5KLK1_PERM5_11_145:0.0,tr|C5LTQ1|C5LTQ1_PERM5_11_145:0.0):0.00055)1.000:0.22568,(tr|A0A0G4FGC9|A0A0G4FGC9_9ALVE_6_141:0.13036,(((tr|A7ARK7|A7ARK7_BABBO_4_139:0.02857,tr|A0A061D2D0|A0A061D2D0_BABBI_7_142:0.05355)0.915:0.06054,((tr|J4DNS0|J4DNS0_THEOR_4_138:0.01917,(tr|Q4N769|Q4N769_THEPA_4_138:0.0,tr|Q4UIE5|Q4UIE5_THEAN_4_138:0.0):0.03669)0.996:0.14023,tr|L1LFQ6|L1LFQ6_THEEQ_4_138:0.16851)0.915:0.06710)0.978:0.12545,((((tr|A0A024WHQ8|A0A024WHQ8_PLAFA_6_139:0.0,tr|A0A024VIC9|A0A024VIC9_PLAFA_6_139:0.0,tr|A0A0L7LX70|A0A0L7LX70_PLAF4_6_139:0.0,tr|Q8ILB7|Q8ILB7_PLAF7_6_139:0.0,tr|A0A0L1I5I3|A0A0L1I5I3_PLAFA_6_139:0.0,tr|A0A024VZ86|A0A024VZ86_PLAFA_6_139:0.0):0.00055,tr|A0A0L0CWA2|A0A0L0CWA2_PLAFA_1_121:0.00054)0.709:0.00712,((((tr|A0A0D9QPL3|A0A0D9QPL3_PLAFR_6_139:0.00802,(tr|W7A466|W7A466_9APIC_6_139:0.00055,tr|K6VGB7|K6VGB7_9APIC_5_139:0.00055)0.685:0.00055)0.264:0.00804,tr|B3LBE7|B3LBE7_PLAKH_5_139:0.00797)0.629:0.00055,tr|A5K0Q3|A5K0Q3_PLAVS_5_139:0.00054)0.778:0.01194,((tr|Q4XEE4|Q4XEE4_PLACH_5_139:0.0,tr|W7B2E6|W7B2E6_PLAVN_5_139:0.0):0.00055,(tr|Q4YVT2|Q4YVT2_PLABA_5_139:0.00802,tr|Q7RLI3|Q7RLI3_PLAYO_5_139:0.00054)0.855:0.00799)0.909:0.03022)0.826:0.02413)0.968:0.12022,(tr|Q5CT76|Q5CT76_CRYPI_26_161:0.48389,tr|B6AJQ7|B6AJQ7_CRYMR_7_141:0.16137)0.975:0.17623)0.714:0.06036)0.739:0.06190)0.464:0.02251)0.913:0.10431)0.800:0.08126)0.926:0.10878,(tr|L8H9T6|L8H9T6_ACACA_1_136:0.50446,(tr|A0A0G4IHI4|A0A0G4IHI4_PLABS_2_134:0.37930,(((tr|A0A0L0HNI9|A0A0L0HNI9_SPIPN_2_137:0.15715,tr|F4NRP9|F4NRP9_BATDJ_8_143:0.20625)0.989:0.19939,(tr|A0A0D2WS33|A0A0D2WS33_CAPO3_4_139:0.29972,tr|A0A0L0DMU8|A0A0L0DMU8_THETB_2_135:0.57283)0.566:0.14708)0.642:0.03652,(tr|D8M9B6|D8M9B6_BLAHO_2_134:0.70636,tr|X6NSW3|X6NSW3_RETFI_95_252:0.43905)0.925:0.20435)0.606:0.05249)0.885:0.09163)0.834:0.07097)0.889:0.06608)0.930:0.05239,(((((tr|W7U1S5|W7U1S5_9STRA_45_115:0.95306,tr|I7MFU8|I7MFU8_TETTS_6_136:1.51169)0.772:0.15770,(((((((tr|K3X3J3|K3X3J3_PYTUL_15_138:0.18863,((tr|D0NCJ1|D0NCJ1_PHYIT_45_138:0.09693,((tr|W2Z6A4|W2Z6A4_PHYPR_45_138:0.0,tr|V9F0G6|V9F0G6_PHYPR_45_138:0.0,tr|W2R8A7|W2R8A7_PHYPN_45_138:0.0):0.00055,tr|A0A0W8DWT8|A0A0W8DWT8_PHYNI_45_138:0.01175)0.733:0.00139)0.734:0.02776,(tr|G4ZRB0|G4ZRB0_PHYSP_45_138:0.03514,tr|H3GIC1|H3GIC1_PHYRM_18_139:0.11341)0.909:0.09987)0.991:0.56197)1.000:1.21224,(tr|K3WCW8|K3WCW8_PYTUL_28_160:0.33572,(tr|G4Z3H9|G4Z3H9_PHYSP_1_106:0.12651,(tr|W2Y7U2|W2Y7U2_PHYPR_50_182:0.00748,(tr|A0A0W8BTC0|A0A0W8BTC0_PHYNI_30_163:0.00055,(tr|W2QWG8|W2QWG8_PHYPN_50_182:0.0,tr|V9E1I8|V9E1I8_PHYPR_50_182:0.0):0.00055)0.020:0.00055)0.918:0.12272)0.953:0.33106)0.914:0.39804)0.974:0.48403,(((((tr|D8SP65|D8SP65_SELML_29_151:0.00054,tr|D8RFR6|D8RFR6_SELML_42_151:0.00999)1.000:1.13291,(tr|A2DDM1|A2DDM1_TRIVA_77_150:1.26830,((tr|Q38FX7|Q38FX7_TRYB2_119_209:0.30764,((tr|K2NZF4|K2NZF4_TRYCR_35_130:0.03404,(tr|K4DZE8|K4DZE8_TRYCR_37_131:0.00159,tr|Q4DBE4|Q4DBE4_TRYCC_37_131:0.02537)0.977:0.12202)0.333:0.09866,(tr|A0A061J546|A0A061J546_TRYRA_70_169:0.25279,((tr|S9UFP3|S9UFP3_9TRYP_26_121:0.26763,tr|S9UUR6|S9UUR6_9TRYP_22_114:0.24489)0.398:0.07252,(tr|W6LC21|W6LC21_9TRYP_42_135:0.31216,((tr|A0A0N1I9U5|A0A0N1I9U5_LEPSE_47_138:0.06079,tr|A0A0M9FQS0|A0A0M9FQS0_9TRYP_51_139:0.00054)0.879:0.07506,(tr|Q4Q8V1|Q4Q8V1_LEIMA_42_133:0.02542,tr|A4HF85|A4HF85_LEIBR_42_133:0.10564)0.845:0.09061)0.856:0.09709)0.865:0.12320)0.996:0.36561)0.534:0.09256)0.920:0.19586)0.928:0.33653,(((((tr|A0A0K0EF33|A0A0K0EF33_STRER_29_121:0.06392,tr|A0A090N0Y5|A0A090N0Y5_STRRB_29_121:0.16683)0.658:0.06256,((tr|A0A0K0FF72|A0A0K0FF72_9BILA_28_122:0.05711,tr|A0A0N5CDQ7|A0A0N5CDQ7_STREA_29_121:0.01133)0.944:0.12551,tr|A0A0N4ZXS5|A0A0N4ZXS5_PARTI_30_123:0.23594)0.673:0.12819)0.986:0.36508,((((((((tr|A0A0H5C3Z9|A0A0H5C3Z9_CYBJA_16_108:0.27522,tr|K0KTG7|K0KTG7_WICCF_19_110:0.50853)0.973:0.35606,(tr|W6MY31|W6MY31_9ASCO_28_116:0.90066,((tr|A0A0L0NYQ8|A0A0L0NYQ8_9ASCO_14_104:0.14358,tr|C4XYZ0|C4XYZ0_CLAL4_194_289:0.21130)0.361:0.08479,(tr|G8Y1C2|G8Y1C2_PICSO_14_108:0.22453,(((((tr|A3LSL1|A3LSL1_PICST_14_106:0.22449,(tr|Q5A5F3|Q5A5F3_CANAL_13_107:0.10385,(tr|M3HJY6|M3HJY6_CANMX_13_110:0.08369,tr|C5MGL2|C5MGL2_CANTT_13_107:0.06577)0.786:0.02512)0.912:0.08852)0.377:0.03491,tr|G3AV66|G3AV66_SPAPN_14_108:0.11456)0.215:0.02842,tr|A5E6G5|A5E6G5_LODEL_12_105:0.15292)0.769:0.02219,tr|G8BKY0|G8BKY0_CANPC_13_105:0.14689)0.797:0.07182,(tr|A5DHN9|A5DHN9_PICGU_13_107:0.23749,tr|G3B0M9|G3B0M9_CANTC_13_105:0.29089)0.000:0.13054)0.783:0.13331)0.894:0.11886)0.895:0.26438)0.900:0.26620)0.973:0.32626,(tr|A0A058ZC85|A0A058ZC85_9EUKA_10_110:0.62511,(tr|A0A098VUX4|A0A098VUX4_9MICR_17_110:0.84552,((tr|T0PYI6|T0PYI6_9STRA_12_110:0.00054,tr|A0A067CWN4|A0A067CWN4_SAPPC_12_110:0.02841)0.997:0.41310,(tr|A0A024G693|A0A024G693_9STRA_35_105:0.45413,(tr|K3WQH4|K3WQH4_PYTUL_8_107:0.12923,((tr|W2Y2V7|W2Y2V7_PHYPR_34_107:0.0,tr|V9DW51|V9DW51_PHYPR_34_107:0.0):0.00054,tr|W2QT77|W2QT77_PHYPN_10_111:0.00055)0.922:0.10533)0.825:0.10561)0.338:0.08287)0.957:0.32603)0.163:0.08347)0.190:0.10652)0.000:0.00431,(tr|A0A0L0RVE5|A0A0L0RVE5_ALLMA_19_108:0.02817,tr|A0A0L0SR54|A0A0L0SR54_ALLMA_19_108:0.02946)0.998:0.43587)0.577:0.07738,(tr|I1G4P3|I1G4P3_AMPQE_27_118:0.43068,tr|A0A0L0D3V1|A0A0L0D3V1_THETB_18_116:0.40924)0.216:0.09787)0.563:0.05942,((tr|D5GKM2|D5GKM2_TUBMM_21_112:0.13239,((tr|U4L3Q1|U4L3Q1_PYROM_24_115:0.35733,((tr|W7I0H3|W7I0H3_9PEZI_25_116:0.12950,(tr|G1XBH2|G1XBH2_ARTOA_24_114:0.11050,tr|S8AD13|S8AD13_DACHA_22_112:0.07607)0.868:0.05325)0.957:0.13338,((tr|R7YQW7|R7YQW7_CONA1_23_115:0.23055,(((tr|M2SLG7|M2SLG7_COCSN_411_507:0.03098,(tr|W6XZY5|W6XZY5_COCCA_376_471:0.00055,tr|M2U6H1|M2U6H1_COCH5_15_108:0.00055)0.711:0.01045)0.818:0.03550,((tr|R0KA95|R0KA95_SETT2_56_150:0.05620,(tr|E4ZX72|E4ZX72_LEPMJ_413_507:0.06529,(tr|E3RM56|E3RM56_PYRTT_23_117:0.01309,tr|B2WDC6|B2WDC6_PYRTR_24_117:0.01405)0.891:0.04117)0.861:0.03108)0.876:0.04105,tr|Q0UVD3|Q0UVD3_PHANO_23_117:0.11946)0.363:0.02011)0.883:0.08773,(tr|A0A0G2ETU9|A0A0G2ETU9_9PEZI_25_119:0.08503,tr|R1EMN5|R1EMN5_BOTPV_5_67:0.11497)0.936:0.11182)0.659:0.02098)0.715:0.10768,(tr|A0A0D2B966|A0A0D2B966_9PEZI_25_115:0.15494,((tr|N1Q5D6|N1Q5D6_DOTSN_25_114:0.14062,((tr|N1Q6L7|N1Q6L7_PSEFD_23_114:0.22727,tr|N1QMF9|N1QMF9_SPHMS_23_113:0.05883)0.936:0.11769,((tr|A0A0F4GV23|A0A0F4GV23_9PEZI_24_114:0.06154,tr|F9WWT1|F9WWT1_ZYMTI_24_114:0.01030)0.959:0.12562,tr|M2LGX7|M2LGX7_BAUCO_23_114:0.15364)0.212:0.03118)0.691:0.05581)0.964:0.17627,((((tr|A0A094E3L3|A0A094E3L3_9PEZI_23_120:0.0,tr|A0A094HD20|A0A094HD20_9PEZI_23_120:0.0):0.00054,((((tr|A0A094A4J3|A0A094A4J3_9PEZI_23_120:0.03488,(tr|A0A093ZAF1|A0A093ZAF1_9PEZI_24_120:0.00055,tr|A0A094BVV4|A0A094BVV4_9PEZI_23_120:0.05238)0.777:0.02317)0.008:0.01587,(tr|A0A094FAG5|A0A094FAG5_9PEZI_22_124:0.09833,tr|A0A094HEQ6|A0A094HEQ6_9PEZI_23_120:0.01297)0.793:0.02618)0.721:0.01156,(tr|A0A094AT77|A0A094AT77_9PEZI_23_120:0.0,tr|A0A094FD27|A0A094FD27_9PEZI_23_120:0.0,tr|A0A093ZXT7|A0A093ZXT7_9PEZI_23_120:0.0):0.02400)0.914:0.04287,tr|L8FYZ7|L8FYZ7_PSED2_23_120:0.03592)0.147:0.01681)0.988:0.13573,(((((((tr|A0A0P4U6H7|A0A0P4U6H7_ROSNE_24_117:0.10233,tr|W3XNS8|W3XNS8_9PEZI_26_120:0.05866)0.862:0.05513,(tr|M7S9M8|M7S9M8_EUTLA_28_119:0.08835,tr|A0A136JFV5|A0A136JFV5_9PEZI_24_117:0.16920)0.744:0.06591)0.869:0.07050,(((tr|Q7SEA6|Q7SEA6_NEUCR_23_118:0.01642,tr|G4U991|G4U991_NEUT9_24_118:0.01377)0.978:0.13299,(tr|B2ATP9|B2ATP9_PODAN_25_118:0.14198,(tr|G2Q3B2|G2Q3B2_MYCTT_24_120:0.04316,(tr|G2QYK1|G2QYK1_THITE_24_117:0.07090,tr|G0S082|G0S082_CHATD_23_117:0.00055)0.413:0.01486)0.817:0.03953)0.796:0.05251)0.881:0.05257,(((tr|A0A010RB64|A0A010RB64_9PEZI_25_118:0.02767,(tr|E3QD99|E3QD99_COLGM_25_118:0.00055,(tr|H1VUX1|H1VUX1_COLHI_25_119:0.02801,tr|A0A066X186|A0A066X186_COLSU_30_124:0.00054)0.856:0.01387)0.903:0.00054)0.890:0.04189,(tr|T0LRQ0|T0LRQ0_COLGC_25_118:0.06539,tr|L2GAJ2|L2GAJ2_COLGN_25_117:0.05750)0.941:0.06693)0.098:0.01616,tr|N4VIM4|N4VIM4_COLOR_26_118:0.01630)0.759:0.02012)0.555:0.04905)0.780:0.06045,((tr|G2WZ47|G2WZ47_VERDV_24_117:0.07294,((tr|A0A0C4DLB8|A0A0C4DLB8_MAGP6_30_122:0.00054,(tr|R8BEN7|R8BEN7_TOGMI_24_123:0.25291,tr|J3NSB8|J3NSB8_GAGT3_25_119:0.01327)0.759:0.01618)0.786:0.02467,tr|A0A0G2FBT8|A0A0G2FBT8_9PEZI_24_120:0.19507)0.065:0.03393)0.773:0.02047,tr|G4MYW0|G4MYW0_MAGO7_25_117:0.10660)0.825:0.05422)0.883:0.06261,(tr|S3DZ26|S3DZ26_GLAL2_23_118:0.09465,(tr|K1X9X2|K1X9X2_MARBU_23_118:0.02319,((tr|A0A0C3H2S3|A0A0C3H2S3_9PEZI_23_118:0.10012,(tr|A0A0B1NYY8|A0A0B1NYY8_UNCNE_25_118:0.27882,(tr|N1JEU7|N1JEU7_BLUG1_14_109:0.00055,tr|A0A061HML3|A0A061HML3_BLUGR_5_71:0.03663)0.985:0.20948)0.887:0.11627)0.887:0.08284,(tr|A7EQZ0|A7EQZ0_SCLS1_27_120:0.00054,((tr|G2Y456|G2Y456_BOTF4_27_118:0.0,tr|M7UQ25|M7UQ25_BOTF1_27_118:0.0):0.00055,tr|W9CG78|W9CG78_9HELO_26_119:0.01346)0.901:0.07088)0.997:0.16524)0.444:0.02687)0.872:0.05106)0.957:0.11512)0.411:0.03360,((((((tr|C7YGY4|C7YGY4_NECH7_26_118:0.07259,((tr|A0A0M9EWY2|A0A0M9EWY2_9HYPO_26_118:0.00055,(tr|K3UMM9|K3UMM9_FUSPC_26_118:0.00055,tr|I1RAT6|I1RAT6_GIBZE_25_118:0.00055)0.000:0.00055)0.651:0.00729,(((tr|W7LDI0|W7LDI0_GIBM7_25_118:0.0,tr|S0DIL3|S0DIL3_GIBF5_25_118:0.0):0.00055,tr|F9FQ29|F9FQ29_FUSOF_24_118:0.00055)0.000:0.00055,((tr|X0KBX4|X0KBX4_FUSOX_26_118:0.0,tr|N4TEM4|N4TEM4_FUSC1_26_118:0.0,tr|X0C1M2|X0C1M2_FUSOX_26_118:0.0,tr|N1RIM5|N1RIM5_FUSC4_26_118:0.0):0.00055,tr|A0A0D2X964|A0A0D2X964_FUSO4_26_118:0.01388)0.279:0.00055)0.882:0.04889)0.909:0.07341)0.845:0.05100,tr|U7Q0R7|U7Q0R7_SPOS1_30_120:0.21918)0.852:0.05178,(tr|A0A0L9SX03|A0A0L9SX03_9HYPO_23_117:0.09641,tr|M1WHV5|M1WHV5_CLAP2_31_127:0.11510)0.872:0.05504)0.881:0.04669,(tr|A0A0A1STV3|A0A0A1STV3_9HYPO_24_117:0.06561,(tr|J4WMN8|J4WMN8_BEAB2_20_115:0.04143,tr|G3JNT3|G3JNT3_CORMM_24_121:0.05809)0.889:0.05274)0.909:0.07728)0.763:0.02695,(tr|G9N6X0|G9N6X0_HYPVG_26_118:0.04023,(tr|G0RCE4|G0RCE4_HYPJQ_27_118:0.00055,(tr|G9NH39|G9NH39_HYPAI_27_118:0.02827,tr|A0A0W7VUQ3|A0A0W7VUQ3_9HYPO_27_118:0.01425)0.944:0.04215)0.865:0.03401)0.965:0.10194)0.179:0.03366,((tr|E9EVQ3|E9EVQ3_METRA_45_139:0.00054,tr|A0A0A1UYX7|A0A0A1UYX7_9HYPO_24_119:0.00055)0.836:0.02943,(tr|E9DZN2|E9DZN2_METAQ_39_134:0.00054,tr|A0A0B2WV07|A0A0B2WV07_9HYPO_23_118:0.08502)0.738:0.01275)0.900:0.07154)0.951:0.11648)0.555:0.07288,(tr|A0A0F8AY63|A0A0F8AY63_CERFI_831_892:0.15318,tr|A0A0F4Z8F0|A0A0F4Z8F0_9PEZI_29_121:0.32560)0.940:0.19978)0.740:0.05758)0.451:0.02505,((((tr|C4JIJ6|C4JIJ6_UNCRE_15_78:0.06576,((tr|E4UXN8|E4UXN8_ARTGP_19_116:0.00055,(tr|F2SIB1|F2SIB1_TRIRC_19_116:0.00055,(tr|C5FXH9|C5FXH9_ARTOC_20_116:0.0,tr|F2PH79|F2PH79_TRIEC_20_116:0.0):0.00055)0.131:0.00055)0.982:0.15227,(tr|A0A0G2I833|A0A0G2I833_9EURO_21_114:0.04728,(((tr|C6HL98|C6HL98_AJECH_20_115:0.00055,(tr|A6QZF2|A6QZF2_AJECN_20_115:0.00055,tr|F0UED7|F0UED7_AJEC8_20_114:0.00055)0.128:0.00054)0.862:0.02898,(tr|C1G5N6|C1G5N6_PARBD_19_115:0.00054,tr|C1H2C0|C1H2C0_PARBA_20_115:0.00055)0.981:0.08854)0.157:0.01580,(tr|A0A0H1BWP4|A0A0H1BWP4_9EURO_22_115:0.01440,(tr|C5GUJ1|C5GUJ1_AJEDR_22_115:0.0,tr|F2TJT3|F2TJT3_AJEDA_22_115:0.0):0.01431)0.757:0.01533)0.796:0.02581)0.958:0.11368)0.929:0.07863)0.664:0.00636,(tr|A0A0J8QPE7|A0A0J8QPE7_COCIT_5_71:0.00055,((tr|E9CTB4|E9CTB4_COCPS_21_114:0.0,tr|J3KKS3|J3KKS3_COCIM_21_114:0.0):0.00055,tr|A0A0J6YPP2|A0A0J6YPP2_COCIT_18_83:0.00054)0.000:0.00054)0.949:0.08957)0.944:0.08367,((((tr|A0A0D2GR42|A0A0D2GR42_9EURO_19_114:0.02714,((tr|A0A0D2FAZ8|A0A0D2FAZ8_9EURO_19_115:0.00053,tr|W9WDU6|W9WDU6_9EURO_21_114:0.05616)0.735:0.01956,tr|A0A0D1W964|A0A0D1W964_9EURO_20_116:0.06558)0.854:0.03847)0.713:0.01319,(tr|A0A0D2IPI4|A0A0D2IPI4_9EURO_19_114:0.04143,(tr|A0A0D2BXR4|A0A0D2BXR4_9EURO_20_114:0.01346,tr|W9X1K4|W9X1K4_9EURO_19_114:0.00054)0.376:0.01329)0.229:0.00054)0.876:0.04844,(tr|A0A072PHK3|A0A072PHK3_9EURO_20_115:0.05688,tr|A0A0D1Z8R4|A0A0D1Z8R4_9EURO_19_116:0.10664)0.942:0.08837)0.765:0.02223,((tr|U1GNU4|U1GNU4_ENDPU_18_114:0.09360,(tr|A0A0N1NXX0|A0A0N1NXX0_9EURO_20_122:0.13150,tr|W2RNC2|W2RNC2_9EURO_21_115:0.10995)0.928:0.07078)0.443:0.03258,(tr|A0A0D2FLP0|A0A0D2FLP0_9EURO_20_115:0.04069,(tr|H6BR47|H6BR47_EXODN_20_118:0.06720,(tr|A0A0D2BWA4|A0A0D2BWA4_9EURO_19_115:0.02760,((tr|W9Y611|W9Y611_9EURO_20_119:0.02998,tr|A0A0D2EJP3|A0A0D2EJP3_9EURO_20_115:0.03691)0.313:0.02539,(tr|A0A0D2BNN4|A0A0D2BNN4_9EURO_20_115:0.03590,tr|W9YBQ2|W9YBQ2_9EURO_19_115:0.01074)0.796:0.03034)0.754:0.01696)0.770:0.01502)0.932:0.05494)0.486:0.00055)0.809:0.01631)0.881:0.05533)0.824:0.03430,(((tr|A0A017SG87|A0A017SG87_9EURO_20_115:0.14296,(((tr|A0A0F8XBD6|A0A0F8XBD6_9EURO_21_116:0.04549,(tr|Q5BD97|Q5BD97_EMENI_18_115:0.08136,tr|A0A0U5GAK2|A0A0U5GAK2_9EURO_19_116:0.06518)0.855:0.03214)0.752:0.01853,(tr|A1C421|A1C421_ASPCL_21_115:0.05658,(((tr|A0A0F7TLF3|A0A0F7TLF3_9EURO_21_117:0.06090,(tr|W6Q721|W6Q721_PENRF_21_116:0.02418,((((tr|B6HFI8|B6HFI8_PENRW_19_116:0.01571,((tr|A0A0A2JR96|A0A0A2JR96_PENEN_46_107:0.02203,(tr|A0A0S7E6J2|A0A0S7E6J2_9EURO_47_107:0.03167,(tr|Q4WCD8|Q4WCD8_ASPFU_47_107:0.00055,((((tr|S3CNX9|S3CNX9_OPHP1_56_111:0.12999,tr|F0XRP7|F0XRP7_GROCL_72_133:0.15463)0.894:0.17551,(tr|A0A0M9VRU3|A0A0M9VRU3_9HYPO_50_106:0.15653,(tr|A0A086SXR7|A0A086SXR7_ACRC1_51_113:0.11872,(tr|A0A0L0N6B3|A0A0L0N6B3_9HYPO_130_188:0.15086,(tr|A0A0A2VTG8|A0A0A2VTG8_BEABA_51_112:0.14447,tr|A0A084QGU0|A0A084QGU0_9HYPO_76_136:0.04675)0.746:0.02340)0.719:0.04845)0.796:0.08112)0.714:0.10748)0.971:0.29237,tr|A0A0F4YJU1|A0A0F4YJU1_TALEM_59_118:0.15452)0.903:0.14732,tr|G3Y6R5|G3Y6R5_ASPNA_48_107:0.08621)0.856:0.13405)0.874:0.03718)0.950:0.10833)0.788:0.01972,tr|A0A0A2LA94|A0A0A2LA94_PENIT_46_107:0.00053)0.976:0.16964)0.900:0.05615,tr|K9GDF3|K9GDF3_PEND2_21_118:0.14103)0.629:0.07148,tr|A0A0G4P3G3|A0A0G4P3G3_PENCA_18_110:0.00626)0.950:0.07707,(tr|A0A117NLB4|A0A117NLB4_9EURO_20_116:0.02562,tr|A0A0M9WK58|A0A0M9WK58_9EURO_19_116:0.00055)0.000:0.00053)0.874:0.02621)0.936:0.04972)0.843:0.00054,tr|S7ZRR8|S7ZRR8_PENO1_21_116:0.08113)0.891:0.04521,(tr|A1DB90|A1DB90_NEOFI_22_116:0.01377,tr|A0A0K8L231|A0A0K8L231_9EURO_20_116:0.04156)0.927:0.00053)0.813:0.02673)0.775:0.03899)0.814:0.03151,((tr|A0A0L1J8R6|A0A0L1J8R6_ASPNO_21_116:0.00054,(tr|B8MXY0|B8MXY0_ASPFN_22_113:0.01388,tr|Q0D1T3|Q0D1T3_ASPTN_20_113:0.10543)0.954:0.05852)0.907:0.02794,tr|A0A0F0I2P8|A0A0F0I2P8_ASPPU_22_115:0.00055)0.878:0.04960)0.661:0.04164)0.904:0.06195,((tr|A2R8R0|A2R8R0_ASPNC_20_115:0.01281,(tr|G7XQR7|G7XQR7_ASPKW_21_120:0.13503,tr|A0A100ILL9|A0A100ILL9_ASPNG_20_115:0.00054)1.000:0.00055)0.895:0.06979,tr|V5FQ73|V5FQ73_BYSSN_21_115:0.19162)0.471:0.05123)0.950:0.08932,(tr|A0A0U1M8W3|A0A0U1M8W3_9EURO_19_114:0.05792,(tr|B8MF63|B8MF63_TALSN_22_113:0.01413,tr|B6QM12|B6QM12_TALMQ_22_113:0.05873)0.882:0.04275)0.922:0.05892)0.689:0.01121)0.928:0.07702)0.939:0.10237)0.793:0.03420)0.895:0.07607)0.925:0.11675)0.868:0.08005)0.638:0.05835,((tr|A0A074WBD7|A0A074WBD7_9PEZI_22_115:0.12154,(tr|A0A074Y2S4|A0A074Y2S4_AURPU_22_117:0.15651,(tr|A0A074VY66|A0A074VY66_9PEZI_22_116:0.14057,tr|A0A074YI57|A0A074YI57_9PEZI_22_116:0.00054)0.633:0.00980)0.910:0.12206)0.991:0.26749,tr|Q6CCG8|Q6CCG8_YARLI_29_129:0.45434)0.665:0.11861)0.511:0.06626)0.695:0.12554,(((((tr|F4NUQ6|F4NUQ6_BATDJ_19_109:0.37456,tr|A0A0L0H609|A0A0L0H609_SPIPN_16_106:0.16493)0.900:0.14104,((tr|A0A137NUP7|A0A137NUP7_CONC2_20_110:0.32616,((tr|W4Z7R5|W4Z7R5_STRPU_16_108:0.01322,tr|W4YEY8|W4YEY8_STRPU_16_108:0.00054)0.996:0.30991,(tr|E9FR62|E9FR62_DAPPU_12_110:0.17288,tr|A0A0D2VMM6|A0A0D2VMM6_CAPO3_58_150:0.40884)0.510:0.08429)0.917:0.12666)0.664:0.03323,(tr|U9TUG8|U9TUG8_RHIID_17_106:0.0,tr|A0A015K0U8|A0A015K0U8_9GLOM_17_106:0.0):0.15940)0.867:0.05264)0.830:0.06526,(tr|A0A139ASK2|A0A139ASK2_GONPR_20_114:0.34527,(tr|A0A068S5M6|A0A068S5M6_9FUNG_17_105:0.19287,((tr|S2J9Y9|S2J9Y9_MUCC1_16_106:0.01270,tr|A0A0C9MTY2|A0A0C9MTY2_9FUNG_16_106:0.00055)0.638:0.00466,(tr|A0A0B7NAL7|A0A0B7NAL7_9FUNG_15_106:0.04910,tr|A0A0A1NRT8|A0A0A1NRT8_9FUNG_16_107:0.10836)0.359:0.02649)0.985:0.22520)0.974:0.17919)0.736:0.02497)0.238:0.00134,(tr|A0A0E9NNQ6|A0A0E9NNQ6_9ASCO_77_145:0.50146,tr|A0A075AX07|A0A075AX07_9FUNG_5_65:0.42826)0.720:0.08648)0.821:0.10169,(((tr|A0A0M8MQA6|A0A0M8MQA6_9BASI_22_114:0.08528,(tr|A8Q661|A8Q661_MALGO_40_132:0.30471,tr|M5E5J5|M5E5J5_MALS4_22_114:0.07160)0.493:0.03924)1.000:0.47450,((((((tr|G7DZN3|G7DZN3_MIXOS_16_106:0.11999,(tr|F4RLF0|F4RLF0_MELLP_16_107:0.31416,(tr|E3JXE8|E3JXE8_PUCGT_16_107:0.01833,(tr|A0A0L0VK26|A0A0L0VK26_9BASI_15_107:0.08194,tr|A0A0C4F8H1|A0A0C4F8H1_PUCT1_14_107:0.06505)0.873:0.04604)0.853:0.04121)0.902:0.10616)0.488:0.06765,(tr|A0A125PI15|A0A125PI15_9BASI_21_118:0.26757,(tr|G0SZJ6|G0SZJ6_RHOT2_19_113:0.00055,tr|M7XLG0|M7XLG0_RHOT1_19_115:0.00055)0.993:0.00054)0.984:0.20499)0.725:0.10522,tr|U5HB55|U5HB55_USTV1_17_108:0.34878)0.515:0.03459,(tr|R7SAG4|R7SAG4_TREMS_13_102:0.07052,(tr|Q5KBX8|Q5KBX8_CRYNJ_17_107:0.14770,(tr|A0A0J1ASH2|A0A0J1ASH2_9TREE_19_108:0.08814,tr|K1VIT6|K1VIT6_TRIAC_19_108:0.14538)0.957:0.15325)0.961:0.17365)0.993:0.28875)0.732:0.01396,(((((tr|A0A0C3PKR0|A0A0C3PKR0_PHLGI_22_111:0.19893,tr|A0A0D0DJE5|A0A0D0DJE5_9HOMO_18_107:0.06160)0.871:0.06252,tr|A0A0C2Z503|A0A0C2Z503_9HOMO_18_109:0.08338)0.749:0.01810,(tr|M5GAP0|M5GAP0_DACSP_15_108:0.28346,(((tr|A0A0D7AKP3|A0A0D7AKP3_9AGAR_18_110:0.18291,(((tr|D8PN90|D8PN90_SCHCM_17_107:0.20068,(tr|A0A067TXR8|A0A067TXR8_9AGAR_18_109:0.06996,(tr|A0A0C3CX18|A0A0C3CX18_HEBCY_19_109:0.06902,tr|A0A0D2PBL9|A0A0D2PBL9_9AGAR_19_110:0.04424)0.588:0.02899)0.697:0.00881)0.923:0.05310,(((tr|B0CP94|B0CP94_LACBS_17_107:0.03037,tr|A0A0C9XKP6|A0A0C9XKP6_9AGAR_18_108:0.01533)0.934:0.09032,tr|K5X6C5|K5X6C5_AGABU_19_110:0.16560)0.896:0.07151,(tr|A0A0C3JY94|A0A0C3JY94_PISTI_18_109:0.01378,tr|A0A0C9ZWL3|A0A0C9ZWL3_9HOMO_18_109:0.07196)0.990:0.12135)0.756:0.00054)0.742:0.01369,(tr|A0A0D7BGP6|A0A0D7BGP6_9HOMO_17_108:0.09523,((tr|V2Z3A5|V2Z3A5_MONRO_21_112:0.00055,tr|A0A0W0FXY6|A0A0W0FXY6_9AGAR_20_111:0.01352)0.969:0.10322,tr|A8N0K7|A8N0K7_COPC7_21_111:0.10156)0.472:0.02712)0.848:0.03610)0.727:0.01516)0.851:0.03674,((tr|A0A060SDF8|A0A060SDF8_PYCCI_18_110:0.03308,((tr|W4KNZ0|W4KNZ0_9HOMO_17_107:0.13785,tr|M2RT98|M2RT98_CERS8_18_109:0.07012)0.299:0.03733,(tr|F8QBG3|F8QBG3_SERL3_17_108:0.14047,(tr|A0A067NR36|A0A067NR36_PLEOS_17_108:0.10986,(tr|A0A0C2T547|A0A0C2T547_AMAMU_5_67:0.14646,tr|A0A0C3BDY9|A0A0C3BDY9_9HOMO_20_110:0.07863)0.623:0.00598)0.730:0.02350)0.810:0.00054)0.809:0.04055)0.884:0.03618,((tr|S7S1U9|S7S1U9_GLOTA_18_107:0.12770,(tr|J4G734|J4G734_9APHY_17_109:0.11321,tr|S8E1Q5|S8E1Q5_FOMPI_18_107:0.06154)0.974:0.12234)0.667:0.01863,tr|A0A067PLN6|A0A067PLN6_9HOMO_18_107:0.06163)0.780:0.02157)0.291:0.01410)0.778:0.02041,tr|A0A0D0BVN0|A0A0D0BVN0_9HOMO_18_107:0.07288)0.670:0.01948)0.844:0.04902)0.794:0.02936,(((tr|D8PN89|D8PN89_SCHCM_21_109:0.51472,(tr|A0A067MAM5|A0A067MAM5_9HOMO_18_108:0.10896,(tr|A0A0K6FPJ9|A0A0K6FPJ9_9HOMO_16_107:0.00054,(tr|A0A074S3E6|A0A074S3E6_9HOMO_15_106:0.02714,(tr|L8X728|L8X728_THACA_16_112:0.04673,tr|M5BLR8|M5BLR8_THACB_348_439:0.00055)0.801:0.01508)0.683:0.01453)0.952:0.11970)0.156:0.05300)0.859:0.07511,tr|A0A0C9VFH5|A0A0C9VFH5_9HOMO_17_108:0.15736)0.828:0.08187,(tr|G4U2X2|G4U2X2_PIRID_20_111:0.02311,tr|A0A0C2X9V2|A0A0C2X9V2_9HOMO_20_111:0.08457)0.999:0.25275)0.011:0.00055)0.936:0.10880,tr|A0A0C3Q5J1|A0A0C3Q5J1_9HOMO_14_106:0.15640)0.930:0.11697)0.807:0.05020,((tr|I4Y6V5|I4Y6V5_WALMC_18_113:0.12969,tr|R9ADE2|R9ADE2_WALI9_16_108:0.26333)0.993:0.27024,(tr|A0A0P1BBW6|A0A0P1BBW6_9BASI_21_115:0.20529,tr|A0A066W4A6|A0A066W4A6_9BASI_21_113:0.18347)0.962:0.14793)0.676:0.05784)0.643:0.03905)0.234:0.08533,tr|R4X8L8|R4X8L8_TAPDE_17_107:0.29092)0.875:0.05988)0.600:0.00667)0.888:0.09485)0.895:0.12496,((((tr|J9IDA9|J9IDA9_9SPIT_54_153:0.17048,tr|A0A077ZRS2|A0A077ZRS2_STYLE_12_112:0.00055)0.997:0.56418,(tr|I7MF33|I7MF33_TETTS_22_113:0.37141,(tr|A0BTG7|A0BTG7_PARTE_13_102:0.17353,(tr|A0A0V0R0L1|A0A0V0R0L1_PSEPJ_20_107:0.27317,(tr|G0R517|G0R517_ICHMG_15_119:0.20575,(tr|A0A0G4J8J0|A0A0G4J8J0_PLABS_10_115:0.77300,tr|X6NVT0|X6NVT0_RETFI_5_58:0.95454)0.903:0.44963)0.975:0.41532)0.493:0.12707)0.955:0.27674)0.879:0.15386)0.665:0.06864,(tr|D2VCK1|D2VCK1_NAEGR_38_138:0.60573,(tr|Q55FL0|Q55FL0_DICDI_73_124:0.09000,(tr|F4Q353|F4Q353_DICFS_637_701:0.11813,tr|F0Z906|F0Z906_DICPU_32_123:0.16757)0.874:0.15131)0.872:0.27483)0.985:0.48750)0.915:0.24130,(((tr|T1G0T1|T1G0T1_HELRO_21_115:0.51146,(tr|H3AD45|H3AD45_LATCH_25_115:0.15131,((tr|F6TQP0|F6TQP0_XENTR_24_116:0.17743,((tr|W5LYB3|W5LYB3_LEPOC_25_116:0.11483,tr|A0A0R4IPS2|A0A0R4IPS2_DANRE_24_115:0.06778)0.706:0.03819,(((((tr|H2VDF3|H2VDF3_TAKRU_25_115:0.05891,tr|H3DLM3|H3DLM3_TETNG_25_115:0.11749)0.005:0.02415,(tr|A0A087YED9|A0A087YED9_POEFO_25_115:0.01334,tr|M4AY72|M4AY72_XIPMA_42_131:0.01359)0.991:0.00055)0.861:0.03663,(tr|H2LP54|H2LP54_ORYLA_25_115:0.06061,tr|G3NR30|G3NR30_GASAC_20_110:0.03859)0.804:0.02934)0.896:0.05237,tr|W5L8V8|W5L8V8_ASTMX_25_116:0.05934)0.752:0.01717,tr|A0A0N8JZQ3|A0A0N8JZQ3_9TELE_25_116:0.16176)0.679:0.01090)0.906:0.06244)0.786:0.03251,((tr|G1KI61|G1KI61_ANOCA_25_115:0.12534,(tr|E1C5N7|E1C5N7_CHICK_26_116:0.01356,((((tr|A0A091IB63|A0A091IB63_CALAN_37_97:0.03955,((tr|A0A087VHE6|A0A087VHE6_BALRE_17_77:0.0,tr|A0A091MUM0|A0A091MUM0_APAVI_17_77:0.0,tr|A0A091LS24|A0A091LS24_CARIC_17_77:0.0):0.00055,(tr|A0A091PUI4|A0A091PUI4_LEPDC_17_77:0.01892,((tr|R0LJ47|R0LJ47_ANAPL_17_77:0.03971,(tr|A0A093BIT5|A0A093BIT5_CHAPE_17_80:0.01801,((tr|V8NZ39|V8NZ39_OPHHA_26_94:0.31736,tr|A0A099YWP1|A0A099YWP1_TINGU_17_77:0.05890)0.649:0.04985,tr|A0A093F1F0|A0A093F1F0_TYTAL_17_82:0.10624)0.390:0.04422)0.997:0.00055)0.360:0.01928,tr|A0A091GDR9|A0A091GDR9_9AVES_32_93:0.07614)0.604:0.00055)0.000:0.00055)0.369:0.00053)0.874:0.01947,(tr|A0A093K1G7|A0A093K1G7_STRCA_17_77:0.03848,(((tr|A0A0Q3XB81|A0A0Q3XB81_AMAAE_5_66:0.00055,(tr|A0A091WAK3|A0A091WAK3_OPIHO_17_77:0.00055,(tr|A0A091K7E4|A0A091K7E4_COLST_17_77:0.01930,tr|A0A091RW99|A0A091RW99_NESNO_17_77:0.01925)0.000:0.00055)0.000:0.00054)0.911:0.01908,(tr|A0A093G4Z0|A0A093G4Z0_PICPB_17_77:0.01904,((tr|A0A091JT25|A0A091JT25_9AVES_17_77:0.0,tr|A0A091V612|A0A091V612_PHORB_17_77:0.0,tr|A0A093F8V2|A0A093F8V2_GAVST_17_77:0.0):0.00055,(tr|A0A087RB71|A0A087RB71_APTFO_17_78:0.01892,(tr|A0A0A0AZJ7|A0A0A0AZJ7_CHAVO_17_77:0.00055,tr|G1MU33|G1MU33_MELGA_24_116:0.14920)0.000:0.00054)0.299:0.00054)0.323:0.00054)0.146:0.00055)0.000:0.00054,tr|A0A091GS65|A0A091GS65_BUCRH_17_77:0.03845)0.476:0.00055)0.457:0.00054)0.990:0.00054,(tr|A0A093PP56|A0A093PP56_9PASS_17_78:0.03803,(tr|U3JTT0|U3JTT0_FICAL_17_78:0.00054,tr|A0A091ETN3|A0A091ETN3_CORBR_25_116:0.00055)0.782:0.01691)0.935:0.05175)0.181:0.00054,tr|A0A091WZ83|A0A091WZ83_NIPNI_17_107:0.02784)1.000:0.00054)0.427:0.03526)0.828:0.02704,(((tr|G3WU65|G3WU65_SARHA_25_115:0.00055,(tr|F7E2H8|F7E2H8_MONDO_26_116:0.02018,((((tr|G3SUL1|G3SUL1_LOXAF_25_115:0.10668,tr|F1S4Z5|F1S4Z5_PIG_24_118:0.11271)0.787:0.04765,(tr|G1TI52|G1TI52_RABIT_26_115:0.05674,(tr|I3M108|I3M108_ICTTR_26_115:0.11124,tr|L9L3E0|L9L3E0_TUPCH_26_119:0.05457)0.750:0.01322)0.896:0.05291)0.863:0.00054,(tr|F6VUQ8|F6VUQ8_CALJA_25_115:0.09863,(((sp|A5PJL1|PXMP4_BOVIN_24_115:0.00054,tr|W5PFJ7|W5PFJ7_SHEEP_26_115:0.06932)0.960:0.04179,(((tr|H2QK73|H2QK73_PANTR_24_115:0.00055,(sp|Q9Y6I8|PXMP4_HUMAN_25_115:0.00055,tr|G3RI91|G3RI91_GORGO_26_115:0.00055)0.754:0.00055)0.956:0.00055,(tr|A0A0D9RIJ5|A0A0D9RIJ5_CHLSB_24_115:0.00060,(tr|A0A096NUU3|A0A096NUU3_PAPAN_24_115:0.00055,(tr|G7PGK8|G7PGK8_MACFA_24_116:0.0,tr|F7DEH6|F7DEH6_MACMU_24_116:0.0):0.00055)0.917:0.01323)0.914:0.04097)0.995:0.14406,(tr|H0W576|H0W576_CAVPO_26_117:0.06335,tr|A0A091DK47|A0A091DK47_FUKDA_25_116:0.02407)0.925:0.06099)0.793:0.02803)0.935:0.04252,(((tr|S9YLZ3|S9YLZ3_CAMFR_64_153:0.04177,((tr|E2RHX7|E2RHX7_CANLF_26_115:0.05499,tr|L5JXC2|L5JXC2_PTEAL_27_119:0.10865)0.847:0.02987,((tr|G3HAM9|G3HAM9_CRIGR_27_116:0.02694,(sp|P59382|PXMP4_RAT_26_116:0.02030,sp|Q9JJW0|PXMP4_MOUSE_26_116:0.04679)0.908:0.04123)0.928:0.05646,(tr|L5LTA2|L5LTA2_MYODS_26_119:0.02864,(tr|S7NFU1|S7NFU1_MYOBR_25_116:0.00055,tr|G1PS75|G1PS75_MYOLU_25_116:0.01379)0.852:0.03078)0.953:0.06667)0.903:0.04543)0.824:0.00054)0.264:0.00054,(tr|M3Z2A0|M3Z2A0_MUSPF_26_116:0.04096,tr|G1LQY5|G1LQY5_AILME_26_115:0.00054)0.859:0.01351)0.816:0.00054,(tr|F6SA40|F6SA40_HORSE_25_115:0.10002,tr|M3X356|M3X356_FELCA_25_115:0.03986)0.464:0.02896)0.908:0.04056)0.979:0.00057)0.892:0.00975)0.827:0.03293,tr|H0X2P3|H0X2P3_OTOGA_26_115:0.07360)0.981:0.11020)0.547:0.03627)0.987:0.09376,tr|A0A151P6T8|A0A151P6T8_ALLMI_25_116:0.02822)0.686:0.00927,tr|K7GBI1|K7GBI1_PELSI_67_157:0.01649)0.689:0.01388)0.758:0.01727)0.858:0.08968)0.980:0.22905)0.774:0.08002,tr|V4AK47|V4AK47_LOTGI_20_110:0.36485)0.874:0.07426,(tr|C3YRD9|C3YRD9_BRAFL_30_118:0.28251,(tr|A0A0L8FT58|A0A0L8FT58_OCTBM_20_112:0.49666,(tr|F6ZS91|F6ZS91_CIOIN_17_114:0.19567,tr|H2ZAT0|H2ZAT0_CIOSA_19_115:0.08465)0.965:0.27786)0.829:0.19161)0.825:0.10387)0.720:0.02584)0.937:0.13690)0.477:0.09137,(tr|A0A061H3Y5|A0A061H3Y5_9BASI_20_122:0.34067,((tr|E6ZSG4|E6ZSG4_SPORE_20_120:0.07521,((tr|V5EA16|V5EA16_KALBG_20_118:0.01485,tr|I2FSH2|I2FSH2_USTH4_20_116:0.35166)0.453:0.00054,(tr|R9P914|R9P914_PSEHS_19_120:0.02833,tr|A0A0D1BWN7|A0A0D1BWN7_USTMA_20_118:0.00055)0.900:0.02753)0.786:0.01468)0.660:0.01687,(tr|M9LR38|M9LR38_PSEA3_20_119:0.02798,tr|A0A081CKL9|A0A081CKL9_PSEA2_19_117:0.00054)0.888:0.07098)0.933:0.13614)0.991:0.28338)0.263:0.07874)0.292:0.09660,((tr|F9X1Y7|F9X1Y7_ZYMTI_18_110:0.02807,tr|A0A0F4GAF9|A0A0F4GAF9_9PEZI_20_110:0.00055)1.000:0.58351,((tr|A0A0K0DRL7|A0A0K0DRL7_ANGCA_27_119:0.02710,tr|A0A0R3PP57|A0A0R3PP57_ANGCS_29_124:0.00055)0.994:0.20783,((tr|W2TVW1|W2TVW1_NECAM_74_169:0.10537,((tr|A0A0B1SYB4|A0A0B1SYB4_OESDE_27_125:0.00055,tr|A0A0B1SR10|A0A0B1SR10_OESDE_5_70:0.01913)0.993:0.22258,(tr|A0A0D6MAI4|A0A0D6MAI4_9BILA_37_134:0.01986,tr|A0A0C2FX02|A0A0C2FX02_9BILA_17_81:0.04128)0.829:0.09048)0.586:0.08354)0.982:0.20084,(((tr|A0A0N4YEL6|A0A0N4YEL6_NIPBR_29_119:0.09055,(tr|H2VKY0|H2VKY0_CAEJA_26_118:0.15875,(tr|E3NJ83|E3NJ83_CAERE_26_119:0.11305,(tr|G0N018|G0N018_CAEBE_26_121:0.10140,(tr|P91262|P91262_CAEEL_29_122:0.05309,tr|A8XBE6|A8XBE6_CAEBR_27_119:0.04113)0.747:0.02137)0.141:0.01796)0.856:0.08810)0.954:0.12997)0.919:0.10625,(tr|H3DXQ5|H3DXQ5_PRIPA_27_117:0.41251,tr|A0A0N4WKC1|A0A0N4WKC1_HAEPC_27_120:0.16053)0.107:0.05484)0.788:0.08301,(tr|U1MU47|U1MU47_ASCSU_121_208:0.19114,tr|A0A0B2V4M4|A0A0B2V4M4_TOXCA_27_94:0.26802)0.936:0.15799)0.810:0.06671)0.783:0.06032)0.929:0.18987)0.685:0.10037)0.906:0.17063,tr|C5LYI2|C5LYI2_PERM5_15_113:0.84330)0.429:0.16026)0.990:1.00380)0.752:0.22151)0.752:0.23590,((((tr|D7G1Y8|D7G1Y8_ECTSI_176_245:0.97779,tr|M2X828|M2X828_GALSU_12_133:0.91231)0.926:0.66200,(((((((((tr|A0CQL1|A0CQL1_PARTE_23_116:1.00655,(tr|I7LZS7|I7LZS7_TETTS_56_157:0.18363,tr|I7LT95|I7LT95_TETTS_60_153:0.45829)0.894:0.26464)0.888:0.30097,(tr|A0C7N4|A0C7N4_PARTE_79_177:0.97302,((tr|A0A0V0QHI7|A0A0V0QHI7_PSEPJ_50_172:0.68741,(tr|A0A0V0R040|A0A0V0R040_PSEPJ_264_380:0.55155,tr|A0A0V0R0V1|A0A0V0R0V1_PSEPJ_50_144:0.79876)0.722:0.10009)0.885:0.22928,(tr|I7MLS7|I7MLS7_TETTS_47_147:0.26908,tr|I7MJR2|I7MJR2_TETTS_56_153:0.55434)0.983:0.43890)0.366:0.13437)0.201:0.11542)0.968:0.32612,(tr|I7MDL5|I7MDL5_TETTS_38_134:0.64478,(tr|Q22T69|Q22T69_TETTS_28_129:0.62935,tr|Q22CD3|Q22CD3_TETTS_27_125:0.75866)0.731:0.13774)0.923:0.22118)0.839:0.11946,((((tr|A0A0L0SGR1|A0A0L0SGR1_ALLMA_111_225:0.03067,tr|A0A0L0T812|A0A0L0T812_ALLMA_110_225:0.08585)0.980:0.28873,(tr|A0A068S9P0|A0A068S9P0_9FUNG_78_175:0.26428,(tr|A0A068RH84|A0A068RH84_9FUNG_81_182:0.18827,(tr|A0A0A1NGB3|A0A0A1NGB3_9FUNG_83_182:0.23111,tr|A0A0B7NNJ0|A0A0B7NNJ0_9FUNG_84_184:0.06013)0.980:0.20119)0.522:0.07787)0.940:0.24329)0.959:0.37482,((tr|I7MLT4|I7MLT4_TETTS_77_126:0.95467,(tr|A0A078ABH2|A0A078ABH2_STYLE_77_126:0.16558,tr|J9HVH2|J9HVH2_9SPIT_76_125:0.12292)0.918:0.50915)0.916:0.60275,(((tr|K1PPE2|K1PPE2_CRAGI_270_321:0.25860,(tr|V4B8C3|V4B8C3_LOTGI_272_321:0.56767,tr|C3ZW55|C3ZW55_BRAFL_261_310:0.87735)0.552:0.09971)0.966:0.55769,((tr|A0A067CI49|A0A067CI49_SAPPC_328_375:0.00054,tr|T0QQN7|T0QQN7_9STRA_342_388:0.05369)0.773:0.14227,((tr|H3HBP9|H3HBP9_PHYRM_345_392:0.04612,(tr|W2PW53|W2PW53_PHYPN_345_392:0.0,tr|W2YUB6|W2YUB6_PHYPR_345_392:0.0,tr|V9EMP4|V9EMP4_PHYPR_418_465:0.0):0.03133)0.838:0.18213,(tr|K3W753|K3W753_PYTUL_370_418:0.07202,tr|K3W754|K3W754_PYTUL_373_419:0.40073)0.872:0.32902)0.972:0.44628)0.960:0.52397)0.862:0.33401,((((tr|H2ZM34|H2ZM34_CIOSA_80_126:0.80505,((tr|E1C751|E1C751_CHICK_61_107:0.00055,(((tr|G1LI87|G1LI87_AILME_56_111:0.00055,(((sp|Q9CYV5|TM135_MOUSE_64_110:0.02768,tr|G5B527|G5B527_HETGA_64_109:0.08971)0.767:0.02837,((tr|A0A096NB85|A0A096NB85_PAPAN_55_109:0.0,tr|G7PNE6|G7PNE6_MACFA_55_109:0.0,tr|F6QMV9|F6QMV9_MACMU_55_109:0.0,tr|G3QJE9|G3QJE9_GORGO_55_109:0.0):0.00055,(sp|Q86UB9|TM135_HUMAN_55_110:0.0,tr|A0A0D9S0N7|A0A0D9S0N7_CHLSB_55_110:0.0):0.00055)0.000:0.00055)0.862:0.02216,(tr|G3SMG8|G3SMG8_LOXAF_55_111:0.04450,(tr|F7F2K7|F7F2K7_ORNAN_21_64:0.00054,tr|F6VVY2|F6VVY2_MONDO_58_110:0.07178)0.927:0.00054)0.848:0.02197)0.882:0.00053)0.948:0.00055,(tr|M3YG27|M3YG27_MUSPF_61_111:0.00055,tr|F6ZHL1|F6ZHL1_HORSE_61_110:0.00055)0.000:0.00055)0.905:0.08747,((tr|F1QGJ8|F1QGJ8_DANRE_68_110:0.03621,tr|W5MJQ9|W5MJQ9_LEPOC_66_109:0.02576)0.402:0.05717,((tr|M4A828|M4A828_XIPMA_84_130:0.02997,tr|A0A087YJ85|A0A087YJ85_POEFO_63_109:0.00054)0.935:0.12595,(tr|G3QBI6|G3QBI6_GASAC_67_108:0.00055,(tr|I3JB05|I3JB05_ORENI_68_109:0.16967,(tr|H2SFJ2|H2SFJ2_TAKRU_66_112:0.03126,tr|H3CX76|H3CX76_TETNG_57_102:0.00055)0.659:0.00890)0.884:0.05777)0.263:0.02923)0.927:0.11310)0.753:0.03642)0.913:0.12145)0.912:0.16976,((tr|U3IF29|U3IF29_ANAPL_20_63:0.00055,(tr|U3JZI0|U3JZI0_FICAL_64_110:0.03256,(tr|H2LJM8|H2LJM8_ORYLA_64_109:0.47801,tr|A0A091IBR0|A0A091IBR0_CALAN_20_63:0.03043)0.721:0.03276)0.765:0.02840)0.938:0.00055,tr|A0A093H567|A0A093H567_STRCA_19_63:0.03131)0.317:0.06892)0.889:0.41656)0.505:0.38253,(((tr|W5JX31|W5JX31_ANODA_72_113:0.17578,tr|A0A084WEE6|A0A084WEE6_ANOSI_72_114:0.19350)0.493:0.24210,(tr|A0A088A8W9|A0A088A8W9_APIME_70_113:0.17140,(tr|E9ILS9|E9ILS9_SOLIN_25_66:0.19282,tr|E2B9A3|E2B9A3_HARSA_72_114:0.37597)0.406:0.04715)0.920:0.31565)0.759:0.16306,(tr|A0A0B2V535|A0A0B2V535_TOXCA_74_121:0.68264,(tr|A0A0D2WNN1|A0A0D2WNN1_CAPO3_33_80:0.77566,(tr|A8XK39|A8XK39_CAEBR_77_117:0.00056,(tr|G0M884|G0M884_CAEBE_79_118:0.10282,tr|Q95QD1|Q95QD1_CAEEL_78_123:0.08018)0.555:0.06137)0.994:1.07613)0.472:0.23149)0.922:0.58636)0.815:0.28058)0.891:0.41854,(tr|F1A2J5|F1A2J5_DICPU_21_112:0.11836,tr|Q54LK9|Q54LK9_DICDI_20_111:0.06433)0.980:0.68176)0.845:0.25451,((((tr|A0A0A1NGB3|A0A0A1NGB3_9FUNG_399_448:0.29065,tr|A0A0B7NNJ0|A0A0B7NNJ0_9FUNG_400_447:0.22905)0.782:0.18410,(tr|A0A068S9P0|A0A068S9P0_9FUNG_393_442:0.19360,tr|A0A068RH84|A0A068RH84_9FUNG_420_467:0.44879)0.571:0.27731)0.946:0.60064,(tr|A0A0L0T812|A0A0L0T812_ALLMA_502_548:0.61541,(tr|A0A087SFP1|A0A087SFP1_AUXPR_327_373:1.25432,(tr|A0A0D2TQF7|A0A0D2TQF7_GOSRA_355_402:0.18083,(((((tr|B9GUV8|B9GUV8_POPTR_345_391:0.08615,((tr|A0A061FGG5|A0A061FGG5_THECC_357_402:0.05618,tr|A0A0D2R1R8|A0A0D2R1R8_GOSRA_347_392:0.09141)0.769:0.02847,((tr|M5XMX2|M5XMX2_PRUPE_352_398:0.02790,((tr|V4T719|V4T719_9ROSI_362_408:0.02666,tr|A0A067GMU1|A0A067GMU1_CITSI_362_408:0.00055)0.943:0.08519,(tr|K4BTV2|K4BTV2_SOLLC_349_396:0.00055,tr|M1A7L4|M1A7L4_SOLTU_350_395:0.00054)0.953:0.14436)0.661:0.00249)0.897:0.02678,((tr|B9RJK0|B9RJK0_RICCO_360_407:0.05365,(tr|A0A059CXH5|A0A059CXH5_EUCGR_356_402:0.05338,(tr|V7AYD8|V7AYD8_PHAVU_342_387:0.02783,(tr|A0A0J8D6M3|A0A0J8D6M3_BETVU_342_387:0.05701,tr|A0A0K9RTM2|A0A0K9RTM2_SPIOL_350_396:0.02582)0.855:0.05809)0.889:0.00054)0.794:0.02676)0.793:0.02659,tr|A0A067L2C4|A0A067L2C4_JATCU_358_402:0.00054)0.924:0.02627)0.999:0.00055)0.000:0.00055)0.780:0.02588,tr|U5CZR4|U5CZR4_AMBTC_336_380:0.09098)0.779:0.02753,tr|F6H0Q1|F6H0Q1_VITVI_346_391:0.00054)0.878:0.00060,((tr|D8R7R5|D8R7R5_SELML_314_359:0.00054,tr|D8QR71|D8QR71_SELML_317_363:0.00055)1.000:0.43302,(((((((tr|A0A087HSP5|A0A087HSP5_ARAAL_353_401:0.02618,(tr|Q8VZG0|Q8VZG0_ARATH_345_391:0.00055,tr|D7KK79|D7KK79_ARALL_346_391:0.00054)0.841:0.02771)0.639:0.00055,(tr|V4KLT9|V4KLT9_EUTSA_359_406:0.02685,tr|A0A0D3CGG7|A0A0D3CGG7_BRAOL_351_398:0.11448)0.811:0.02638)0.706:0.03030,tr|A9TY62|A9TY62_PHYPA_316_361:0.59274)0.791:0.07512,tr|A0A0A0LRQ1|A0A0A0LRQ1_CUCSA_366_411:0.24179)0.763:0.04118,(((tr|W5DLH8|W5DLH8_WHEAT_372_417:0.0,tr|W5E8N9|W5E8N9_WHEAT_332_377:0.0,tr|W5EEV7|W5EEV7_WHEAT_334_379:0.0):0.02997,tr|I1H8R2|I1H8R2_BRADI_326_373:0.02809)0.845:0.11651,((tr|J3LKU7|J3LKU7_ORYBR_336_381:0.00054,(tr|A0A0D9VQK2|A0A0D9VQK2_9ORYZ_334_380:0.02866,tr|A0A0E0K9W4|A0A0E0K9W4_ORYPU_334_381:0.02739)0.000:0.00054)0.856:0.05559,(tr|K4A9F2|K4A9F2_SETIT_327_373:0.00054,(tr|C5WUT1|C5WUT1_SORBI_327_371:0.04620,tr|A0A096RUI9|A0A096RUI9_MAIZE_246_290:0.05434)0.906:0.08096)0.907:0.08730)0.702:0.03692)0.886:0.13500)0.053:0.09319,tr|M0SAY5|M0SAY5_MUSAM_339_386:0.07821)0.768:0.03711,tr|M0T5T7|M0T5T7_MUSAM_371_416:0.00055)0.471:0.00055)0.783:0.08474)0.820:0.09067,tr|S8CD21|S8CD21_9LAMI_333_379:0.12383)0.810:0.30119)0.905:0.65985)0.771:0.36951)0.757:0.32296)0.923:0.41589,((tr|W4GHY3|W4GHY3_9STRA_354_398:0.24921,((tr|C1E5E3|C1E5E3_MICCC_363_408:0.06429,(tr|C1MNB5|C1MNB5_MICPC_313_359:0.10731,tr|A4S674|A4S674_OSTLU_273_322:0.35917)0.956:0.39717)0.929:0.33025,((tr|A0A0N7L6J1|A0A0N7L6J1_9STRA_361_406:0.04399,((tr|D0NJR4|D0NJR4_PHYIT_368_413:0.04408,tr|H3GK33|H3GK33_PHYRM_371_416:0.04438)0.834:0.05321,(tr|M4BT15|M4BT15_HYAAE_357_403:0.04066,tr|K3W609|K3W609_PYTUL_417_462:0.24919)0.659:0.01810)0.751:0.06955)0.968:0.52875,(((tr|A0A0U9HJR3|A0A0U9HJR3_KLEFL_376_425:0.16452,(((tr|A0A0K9P9I5|A0A0K9P9I5_ZOSMR_333_381:0.17636,tr|W9S1L8|W9S1L8_9ROSA_351_399:0.08707)0.761:0.04616,(tr|A0A059DKH7|A0A059DKH7_EUCGR_307_355:0.07837,(tr|I1LCG2|I1LCG2_SOYBN_352_400:0.02561,tr|A0A0B2P0D4|A0A0B2P0D4_GLYSO_715_763:0.00054)0.877:0.05206)0.772:0.03903)0.740:0.03956,(tr|M0TQJ9|M0TQJ9_MUSAM_365_411:0.11143,((tr|A0A087GA27|A0A087GA27_ARAAL_358_405:0.06712,((tr|D7MQX9|D7MQX9_ARALL_358_407:0.00055,(tr|R0GLJ9|R0GLJ9_9BRAS_358_406:0.00055,((tr|A0A078C479|A0A078C479_BRANA_350_397:0.0,tr|A0A078EZ36|A0A078EZ36_BRANA_350_397:0.0,tr|A0A0D3EA04|A0A0D3EA04_BRAOL_350_397:0.0):0.00054,(tr|A0A0D3B403|A0A0D3B403_BRAOL_355_402:0.0,tr|A0A078H5B1|A0A078H5B1_BRANA_355_402:0.0):0.02546)0.841:0.02567)0.000:0.00055)0.805:0.02443,tr|Q9LU59|Q9LU59_ARATH_359_405:0.00055)0.405:0.06193)0.980:0.17399,(tr|W1P0L3|W1P0L3_AMBTC_346_391:0.12027,((tr|A0A0D2QKY2|A0A0D2QKY2_GOSRA_348_396:0.13644,((((tr|A0A0E0AK42|A0A0E0AK42_9ORYZ_393_440:0.0,tr|I1QAT1|I1QAT1_ORYGL_394_441:0.0):0.00055,tr|A0A0E0Q8I9|A0A0E0Q8I9_ORYRU_393_440:0.02624)0.837:0.02623,tr|J3ML07|J3ML07_ORYBR_386_433:0.02621)0.633:0.00055,(tr|K3ZS04|K3ZS04_SETIT_389_436:0.02726,(tr|I1GU95|I1GU95_BRADI_386_433:0.07732,(tr|T1NUF8|T1NUF8_TRIUA_302_349:0.00055,tr|W5B610|W5B610_WHEAT_287_333:0.00055)0.876:0.07394)0.784:0.03878)0.759:0.02568)0.975:0.20376)0.737:0.03030,tr|S8C2F8|S8C2F8_9LAMI_342_389:0.17882)0.594:0.02979)0.669:0.01658)0.803:0.05047)0.517:0.03202)0.869:0.08709)0.890:0.11686,(tr|A9RQI2|A9RQI2_PHYPA_339_387:0.18739,tr|A9SYW9|A9SYW9_PHYPA_371_421:0.00053)0.353:0.09424)0.417:0.11689,tr|D8QTA2|D8QTA2_SELML_368_417:0.19514)0.930:0.33020)0.866:0.23091)0.566:0.21168)0.420:0.19433,tr|T0Q2E9|T0Q2E9_9STRA_331_376:0.52877)0.888:0.34762)0.750:0.13761)0.331:0.02322)0.484:0.25759)0.797:0.16586)0.779:0.11226,((tr|A0A077ZXY0|A0A077ZXY0_STYLE_77_176:0.24388,tr|J9I9Y6|J9I9Y6_9SPIT_117_212:0.12388)0.975:0.51583,tr|X6NDN5|X6NDN5_RETFI_151_244:1.04736)0.589:0.30079)0.613:0.14446)0.193:0.02547,(tr|J9I9C6|J9I9C6_9SPIT_47_135:0.44803,(tr|A0A077ZXW1|A0A077ZXW1_STYLE_69_160:0.27312,tr|J9HZ67|J9HZ67_9SPIT_99_188:0.38116)0.898:0.19938)0.998:0.62610)0.929:0.15142,(((tr|B3S9N3|B3S9N3_TRIAD_187_278:0.73543,tr|A7SCF5|A7SCF5_NEMVE_235_287:0.57977)0.612:0.27327,((tr|H2ZM34|H2ZM34_CIOSA_246_342:0.93043,tr|W4Y8A9|W4Y8A9_STRPU_103_199:0.61432)0.551:0.11066,((((tr|W5KMZ5|W5KMZ5_ASTMX_253_354:0.00054,tr|F1QGJ8|F1QGJ8_DANRE_253_353:0.08209)0.823:0.02730,((((tr|I3JB05|I3JB05_ORENI_240_339:0.04800,(tr|H2SFJ2|H2SFJ2_TAKRU_246_346:0.02199,tr|H3CX76|H3CX76_TETNG_244_345:0.00055)0.960:0.05686)0.827:0.02031,(tr|A0A087YJ85|A0A087YJ85_POEFO_249_350:0.00054,(tr|M4A828|M4A828_XIPMA_277_377:0.00055,tr|H2LJM8|H2LJM8_ORYLA_252_350:0.09566)0.829:0.01122)0.777:0.01231)0.420:0.02187,tr|G3QBI6|G3QBI6_GASAC_255_355:0.02460)0.976:0.09203,(((((tr|G3UQ23|G3UQ23_MELGA_38_91:0.00055,((((tr|U3IF29|U3IF29_ANAPL_200_299:0.0,tr|A0A0A0A9M9|A0A0A0A9M9_CHAVO_127_226:0.0,tr|A0A091KXR6|A0A091KXR6_9GRUI_84_183:0.0):0.00055,(tr|A0A087VAR8|A0A087VAR8_BALRE_94_193:0.00055,((tr|A0A091VKA3|A0A091VKA3_NIPNI_153_251:0.01175,tr|A0A093F536|A0A093F536_GAVST_85_183:0.00055)0.757:0.00055,tr|A0A091JUX7|A0A091JUX7_COLST_86_184:0.00055)0.438:0.00055)0.000:0.00055)0.000:0.00054,((tr|H0ZRQ5|H0ZRQ5_TAEGU_246_335:0.02616,(tr|A0A091L4M9|A0A091L4M9_CATAU_85_183:0.00055,(tr|A0A093EVM9|A0A093EVM9_TYTAL_119_216:0.00055,tr|A0A087RFL4|A0A087RFL4_APTFO_128_226:0.00055)0.743:0.00055)0.000:0.00055)0.737:0.01155,(((tr|A0A091T812|A0A091T812_NESNO_89_187:0.00055,(tr|A0A0Q3UR26|A0A0Q3UR26_AMAAE_78_176:0.01185,tr|A0A091MCF8|A0A091MCF8_9PASS_162_260:0.00055)0.599:0.00055)0.000:0.00055,tr|A0A093JF11|A0A093JF11_EURHL_95_194:0.00055)0.849:0.01136,(tr|A0A093IEB6|A0A093IEB6_FULGA_114_212:0.00055,((tr|U3JZI0|U3JZI0_FICAL_248_346:0.0,tr|A0A091EUZ4|A0A091EUZ4_CORBR_247_345:0.0):0.01167,tr|A0A093SPU3|A0A093SPU3_9PASS_248_346:0.00055)0.846:0.01169)0.130:0.01164)0.404:0.00054)0.921:0.00055)0.266:0.00055,((tr|A0A091PCM3|A0A091PCM3_APAVI_85_183:0.00055,tr|A0A091W048|A0A091W048_OPIHO_223_320:0.01185)0.388:0.00055,(tr|A0A093H567|A0A093H567_STRCA_200_300:0.01125,tr|A0A099YSR7|A0A099YSR7_TINGU_48_147:0.00055)0.901:0.01135)0.849:0.01122)0.035:0.01035)0.917:0.00096,(((tr|A0A091IBR0|A0A091IBR0_CALAN_191_289:0.02355,tr|A0A093GD47|A0A093GD47_PICPB_204_302:0.06033)0.759:0.01191,tr|A0A094MIZ1|A0A094MIZ1_ANTCR_58_156:0.01170)0.389:0.00054,tr|E1C751|E1C751_CHICK_247_346:0.00055)0.511:0.00054)0.872:0.02270,tr|F6YA15|F6YA15_XENTR_98_199:0.01124)0.789:0.01577,((tr|G3IE77|G3IE77_CRIGR_33_86:0.08846,tr|H3A0D1|H3A0D1_LATCH_252_352:0.01337)0.314:0.01179,((((tr|F7F2K7|F7F2K7_ORNAN_201_301:0.01146,(tr|G1PCB5|G1PCB5_MYOLU_83_183:0.00055,tr|L5MCL0|L5MCL0_MYODS_27_127:0.01132)0.846:0.01130)0.583:0.00055,tr|S7PYE2|S7PYE2_MYOBR_168_268:0.00055)0.161:0.00054,(tr|I3LB87|I3LB87_PIG_27_128:0.00055,(((((tr|G3QJE9|G3QJE9_GORGO_247_346:0.00055,((tr|H2NEW5|H2NEW5_PONAB_225_323:0.0,tr|H2Q4I7|H2Q4I7_PANTR_247_345:0.0,sp|Q86UB9|TM135_HUMAN_247_345:0.0,tr|F6QMV9|F6QMV9_MACMU_247_345:0.0,tr|G5B527|G5B527_HETGA_247_345:0.0):0.00055,(tr|A0A096NB85|A0A096NB85_PAPAN_247_346:0.0,tr|G7PNE6|G7PNE6_MACFA_247_346:0.0):0.00055)0.760:0.00055)0.230:0.00055,(tr|A0A0D9S0N7|A0A0D9S0N7_CHLSB_247_345:0.01171,tr|G1S250|G1S250_NOMLE_245_344:0.00055)0.000:0.00055)0.840:0.01113,((sp|Q5U4F4|TM135_RAT_247_345:0.00055,sp|Q9CYV5|TM135_MOUSE_247_345:0.00055)0.957:0.02304,tr|G1SDW6|G1SDW6_RABIT_247_345:0.00054)0.664:0.00054)0.868:0.01115,((tr|F6VJM1|F6VJM1_CALJA_225_323:0.03481,tr|M3YG27|M3YG27_MUSPF_247_345:0.03502)0.706:0.01170,((tr|E2RJE5|E2RJE5_CANLF_247_345:0.00055,(tr|G3SMG8|G3SMG8_LOXAF_247_345:0.01156,tr|G1LI87|G1LI87_AILME_247_345:0.01150)0.902:0.00054)0.756:0.00054,tr|M3X3Q5|M3X3Q5_FELCA_247_346:0.00055)0.123:0.00055)0.818:0.01134)0.333:0.00054,(((tr|H0X9V2|H0X9V2_OTOGA_247_345:0.02322,(tr|F6VVY2|F6VVY2_MONDO_247_345:0.01167,tr|G3VRF4|G3VRF4_SARHA_247_345:0.00054)0.149:0.01169)0.843:0.00055,(sp|Q3ZBE6|TM135_BOVIN_247_345:0.0,tr|L5JNW2|L5JNW2_PTEAL_63_161:0.0):0.00055)0.867:0.00054,(tr|W5P1Y2|W5P1Y2_SHEEP_81_180:0.00055,tr|F6ZHL1|F6ZHL1_HORSE_245_344:0.01139)0.000:0.00055)0.930:0.00055)0.722:0.00055)0.842:0.01099)0.942:0.02170,((tr|A0A151NMB4|A0A151NMB4_ALLMI_247_345:0.00055,((tr|K7G5Z5|K7G5Z5_PELSI_246_338:0.00059,tr|M7AQG2|M7AQG2_CHEMY_8_71:0.78818)0.881:0.05338,(tr|V8NW54|V8NW54_OPHHA_131_231:0.05719,(tr|I3M9R7|I3M9R7_ICTTR_158_254:0.11307,tr|G1KQW7|G1KQW7_ANOCA_247_346:0.00055)0.020:0.00055)0.826:0.01123)0.785:0.01098)0.832:0.01134,tr|W5MJQ9|W5MJQ9_LEPOC_253_352:0.01156)0.100:0.00055)0.751:0.00923)0.768:0.01880)0.930:0.06740,tr|A0A0P7V174|A0A0P7V174_9TELE_208_307:0.03770)0.407:0.04149)0.765:0.01977)0.995:0.39852,(tr|C3ZWB3|C3ZWB3_BRAFL_8_110:0.00112,tr|C3ZTP3|C3ZTP3_BRAFL_129_217:0.22814)0.998:0.40913)0.901:0.14633,((tr|A0A0L8HNQ9|A0A0L8HNQ9_OCTBM_73_169:0.45709,tr|V4A5E3|V4A5E3_LOTGI_120_219:0.44371)0.938:0.27227,(((((((tr|T1H4L0|T1H4L0_MEGSC_56_154:0.38882,((((tr|Q8INQ8|Q8INQ8_DROME_246_341:0.07890,tr|B4QY21|B4QY21_DROSI_246_341:0.05491)0.986:0.16772,(tr|B3LZJ9|B3LZJ9_DROAN_245_342:0.18930,(tr|B4HLJ2|B4HLJ2_DROSE_246_341:0.03954,(tr|B4QY20|B4QY20_DROSI_245_342:0.00055,tr|Q9VHQ4|Q9VHQ4_DROME_246_342:0.04405)0.775:0.01390)0.905:0.06963)0.883:0.09685)0.428:0.07900,(tr|Q295N9|Q295N9_DROPS_245_342:0.10528,((tr|B4KD41|B4KD41_DROMO_245_342:0.21136,tr|B4LZM5|B4LZM5_DROVI_245_342:0.02647)0.814:0.08998,(tr|B4JUZ6|B4JUZ6_DROGR_244_341:0.08515,tr|B4N9A7|B4N9A7_DROWI_245_341:0.23809)0.694:0.10196)0.909:0.09119)0.763:0.03653)0.995:0.36665,(tr|A0A0L0BPY3|A0A0L0BPY3_LUCCU_254_350:0.21685,(((tr|B4QY22|B4QY22_DROSI_246_343:0.0,tr|B4HLJ5|B4HLJ5_DROSE_246_343:0.0):0.03653,tr|Q9VHQ5|Q9VHQ5_DROME_246_343:0.01056)0.897:0.08050,(tr|B3LZK0|B3LZK0_DROAN_246_342:0.15260,((tr|Q295P0|Q295P0_DROPS_246_343:0.01082,tr|B4ISG6|B4ISG6_DROPE_29_129:0.00055)0.998:0.20478,(tr|B4N9A6|B4N9A6_DROWI_243_342:0.13012,(tr|B4JUZ5|B4JUZ5_DROGR_246_342:0.16792,(tr|B4KD40|B4KD40_DROMO_246_343:0.09643,tr|B4LZM4|B4LZM4_DROVI_246_344:0.12234)0.726:0.01043)0.931:0.08406)0.745:0.02880)0.547:0.05324)0.717:0.04387)0.859:0.19360)0.584:0.13271)0.724:0.05405)0.994:0.37334,(tr|U4UEE5|U4UEE5_DENPD_235_332:0.50623,(tr|D6WHI4|D6WHI4_TRICA_280_376:0.19032,tr|A0A0T6B5Q5|A0A0T6B5Q5_9SCAR_270_367:0.38237)0.396:0.10856)0.890:0.14715)0.773:0.14888,((tr|W5JX31|W5JX31_ANODA_263_361:0.02831,(tr|Q7PTF8|Q7PTF8_ANOGA_264_360:0.08154,tr|A0A084WEE6|A0A084WEE6_ANOSI_263_361:0.06173)0.824:0.09146)0.968:0.21565,(tr|Q16IA6|Q16IA6_AEDAE_257_356:0.00055,(tr|B0WNZ5|B0WNZ5_CULQU_257_356:0.27499,tr|Q16EU5|Q16EU5_AEDAE_257_356:0.00055)0.833:0.01111)0.948:0.20451)0.999:0.49596)0.424:0.00378,(tr|A0A088A8W9|A0A088A8W9_APIME_266_363:0.58217,(tr|E2B9A3|E2B9A3_HARSA_261_357:0.09778,((tr|E9ILS9|E9ILS9_SOLIN_215_313:0.05177,tr|A0A158NP74|A0A158NP74_ATTCE_264_361:0.05087)0.863:0.05316,(tr|E1ZX13|E1ZX13_CAMFO_262_359:0.08439,tr|A0A026W9D4|A0A026W9D4_CERBI_257_355:0.24941)0.342:0.01180)0.960:0.14693)0.863:0.13946)0.970:0.27383)0.514:0.08133,tr|K7IVY3|K7IVY3_NASVI_259_357:0.44807)0.930:0.22398,(tr|A0A067QXP4|A0A067QXP4_ZOONE_267_363:0.41390,tr|J9K0L4|J9K0L4_ACYPI_250_349:0.63523)0.258:0.10428)0.941:0.17555,((tr|E9H1R3|E9H1R3_DAPPU_222_321:0.90224,tr|T1HS67|T1HS67_RHOPR_167_265:0.58540)0.868:0.22130,tr|E0VE85|E0VE85_PEDHC_262_360:0.59787)0.779:0.10060)0.970:0.22061)0.542:0.00055)0.853:0.18192)0.773:0.07050)0.217:0.06037,((tr|B7PCY4|B7PCY4_IXOSC_244_342:1.34058,((tr|T1L1Q5|T1L1Q5_TETUR_256_354:0.92363,(tr|T1KXV9|T1KXV9_TETUR_245_343:0.03583,tr|T1KUG5|T1KUG5_TETUR_163_260:0.06494)0.993:0.68642)0.911:0.30189,((((tr|A0A0N5BCW3|A0A0N5BCW3_STREA_235_334:0.01246,tr|A0A0K0G2U5|A0A0K0G2U5_9BILA_236_335:0.08170)0.689:0.10121,(tr|A0A0K0EGN9|A0A0K0EGN9_STRER_236_335:0.34036,tr|A0A0N5A766|A0A0N5A766_PARTI_236_335:0.30093)0.861:0.12319)0.992:0.48602,((((tr|A8XK39|A8XK39_CAEBR_235_333:0.09010,((tr|Q95QD1|Q95QD1_CAEEL_235_333:0.09417,(tr|G0M884|G0M884_CAEBE_235_334:0.05213,tr|H2VNJ9|H2VNJ9_CAEJA_235_333:0.28024)0.001:0.06465)0.847:0.07800,tr|E3LED4|E3LED4_CAERE_234_334:0.25433)0.413:0.10570)0.998:0.55062,(tr|A0A0N5AY52|A0A0N5AY52_9BILA_238_336:0.51623,(tr|A0A0B2V535|A0A0B2V535_TOXCA_239_336:0.19076,(tr|A0A0M3HUX3|A0A0M3HUX3_ASCLU_186_284:0.00055,tr|U1NXI4|U1NXI4_ASCSU_217_315:0.05255)0.993:0.45145)0.956:0.27590)0.969:0.31493)0.697:0.10749,((tr|A0A158QY63|A0A158QY63_NIPBR_274_386:0.44396,(tr|A0A0B1TVQ6|A0A0B1TVQ6_OESDE_183_279:0.25886,(tr|A0A0D6M4J1|A0A0D6M4J1_9BILA_129_227:0.21767,tr|W2TYP7|W2TYP7_NECAM_140_236:0.18947)0.230:0.11492)0.232:0.13095)0.843:0.09844,(tr|A0A0K0D0B3|A0A0K0D0B3_ANGCA_208_305:0.39439,(tr|A0A0N4XXB8|A0A0N4XXB8_NIPBR_222_319:0.34740,(tr|A0A0N4W372|A0A0N4W372_HAEPC_26_122:0.30865,((tr|A0A0B1TV17|A0A0B1TV17_OESDE_163_253:0.26985,tr|W2TYP7|W2TYP7_NECAM_1_27:0.26769)0.627:0.17511,(tr|A0A0C2F8Z7|A0A0C2F8Z7_9BILA_42_140:0.09778,tr|A0A0D6MC70|A0A0D6MC70_9BILA_185_282:0.05723)0.907:0.13976)0.695:0.10523)0.370:0.06254)0.090:0.12108)0.971:0.25523)0.894:0.16117)0.180:0.09616,tr|H3FMI1|H3FMI1_PRIPA_245_342:0.72662)0.902:0.24056)0.928:0.38372,tr|A0A131ZW02|A0A131ZW02_SARSC_316_366:1.21881)0.085:0.06865)0.801:0.15686)0.776:0.15976,((tr|A0A0T6AYA3|A0A0T6AYA3_9SCAR_98_198:0.90511,((((((tr|B0WN67|B0WN67_CULQU_84_182:0.17270,(tr|Q171K6|Q171K6_AEDAE_223_320:0.02415,tr|Q16SF4|Q16SF4_AEDAE_223_318:0.00054)0.924:0.18395)0.979:0.41741,(tr|A0A084VUU5|A0A084VUU5_ANOSI_207_306:0.42910,tr|Q5TW97|Q5TW97_ANOGA_207_303:0.31620)0.951:0.34361)0.888:0.20407,((tr|A0A084VUU6|A0A084VUU6_ANOSI_203_306:0.26571,tr|A7US24|A7US24_ANOGA_211_309:0.24464)0.998:0.47951,(tr|B0WN68|B0WN68_CULQU_203_302:0.38511,(tr|Q16SF2|Q16SF2_AEDAE_115_215:0.02323,tr|Q171K3|Q171K3_AEDAE_61_161:0.00055)0.999:0.59364)0.876:0.19332)0.648:0.11185)0.881:0.20490,((tr|B0WN65|B0WN65_CULQU_233_331:0.19443,tr|Q171K7|Q171K7_AEDAE_68_164:0.35931)0.952:0.30032,(tr|W5JGS0|W5JGS0_ANODA_210_306:0.47566,(tr|A0A084VUU4|A0A084VUU4_ANOSI_214_311:0.25052,tr|F5HJ28|F5HJ28_ANOGA_224_317:0.09022)0.857:0.15333)0.935:0.25683)0.996:0.57837)0.751:0.14746,tr|A0A0P9C6N9|A0A0P9C6N9_DROAN_130_219:1.33607)0.809:0.15093,(tr|T1ICX0|T1ICX0_RHOPR_45_97:0.59502,((tr|G6CWK1|G6CWK1_DANPL_187_281:0.06354,tr|H9J9T5|H9J9T5_BOMMO_70_164:0.25219)0.977:0.45911,(tr|H9J9R2|H9J9R2_BOMMO_6_61:0.15466,tr|G6CY13|G6CY13_DANPL_6_60:0.29609)0.698:0.07386)0.919:0.32547)0.916:0.31023)0.252:0.15299)0.974:0.30412,((tr|T1K6X4|T1K6X4_TETUR_358_407:0.08509,tr|T1K6B1|T1K6B1_TETUR_273_371:0.00054)1.000:0.89960,(tr|A0A087T749|A0A087T749_9ARAC_259_356:0.94728,tr|B7PGM7|B7PGM7_IXOSC_172_225:1.15225)0.102:0.06934)0.859:0.24292)0.523:0.06023)0.665:0.13163)0.974:0.28285)0.551:0.03803,tr|L8HD18|L8HD18_ACACA_72_192:0.97932)0.914:0.15773,(((tr|A0A0D2WNN1|A0A0D2WNN1_CAPO3_237_335:0.68451,((tr|A0A067CI49|A0A067CI49_SAPPC_62_159:0.10124,tr|T0QQN7|T0QQN7_9STRA_72_172:0.00135)0.807:0.15817,(tr|K3W754|K3W754_PYTUL_161_211:0.12157,(tr|K3W753|K3W753_PYTUL_161_210:0.13919,(((tr|M4BQZ6|M4BQZ6_HYAAE_93_188:0.19497,tr|G4YMC4|G4YMC4_PHYSP_893_946:0.05034)0.746:0.03547,(tr|D0N066|D0N066_PHYIT_899_952:0.00055,((tr|A0A0W8CJ73|A0A0W8CJ73_PHYNI_89_183:0.0,tr|W2PW53|W2PW53_PHYPN_89_183:0.0,tr|W2YUB6|W2YUB6_PHYPR_89_183:0.0):0.01262,tr|V9EMP4|V9EMP4_PHYPR_162_256:0.00055)0.975:0.05075)0.900:0.02565)0.715:0.02166,tr|H3HBP9|H3HBP9_PHYRM_89_183:0.03019)0.985:0.23725)0.235:0.03931)0.965:0.40881)0.997:0.81227)0.828:0.21893,(((tr|D8R7R5|D8R7R5_SELML_23_131:0.00055,tr|D8QR71|D8QR71_SELML_28_134:0.00055)0.999:0.48718,((((tr|M0T5T7|M0T5T7_MUSAM_83_188:0.11682,tr|M0SAY5|M0SAY5_MUSAM_52_157:0.11216)0.887:0.07607,((tr|I1H8R2|I1H8R2_BRADI_40_144:0.03268,(tr|W5E8N9|W5E8N9_WHEAT_41_149:0.04527,(tr|W5DLH8|W5DLH8_WHEAT_136_189:0.00055,tr|W5EEV7|W5EEV7_WHEAT_98_151:0.02462)0.750:0.02465)0.795:0.04294)0.568:0.06341,(((tr|C5WUT1|C5WUT1_SORBI_91_143:0.00055,tr|A0A096RUI9|A0A096RUI9_MAIZE_10_63:0.02409)0.911:0.02449,tr|K4A9F2|K4A9F2_SETIT_91_143:0.00055)0.882:0.04932,(tr|J3LKU7|J3LKU7_ORYBR_100_153:0.02430,(tr|A0A0D9VQK2|A0A0D9VQK2_9ORYZ_100_151:0.00055,tr|A0A0E0K9W4|A0A0E0K9W4_ORYPU_48_151:0.02748)0.008:0.00055)0.728:0.00055)0.890:0.05257)0.891:0.09235)0.185:0.02781,(tr|A0A0K9PJS1|A0A0K9PJS1_ZOSMR_84_185:0.23204,(((tr|A0A061FGG5|A0A061FGG5_THECC_69_173:0.14235,(tr|A0A0D2TQF7|A0A0D2TQF7_GOSRA_72_171:0.19539,tr|A0A0D2R1R8|A0A0D2R1R8_GOSRA_61_163:0.08445)0.852:0.06185)0.879:0.06822,((((((tr|Q8VZG0|Q8VZG0_ARATH_56_163:0.01203,tr|V4KLT9|V4KLT9_EUTSA_70_177:0.03640)0.761:0.01205,(tr|A0A087HSP5|A0A087HSP5_ARAAL_64_171:0.04822,tr|R0I3M8|R0I3M8_9BRAS_87_194:0.07314)0.754:0.01215)0.000:0.00055,(tr|A0A0D3CGG7|A0A0D3CGG7_BRAOL_60_170:0.05703,(tr|A0A0D3CRS0|A0A0D3CRS0_BRAOL_62_168:0.05229,(tr|A0A078FGD3|A0A078FGD3_BRANA_67_175:0.01850,(tr|A0A078EPZ0|A0A078EPZ0_BRANA_67_171:0.04687,tr|M4EGZ6|M4EGZ6_BRARP_66_173:0.09527)0.041:0.01135)0.919:0.05201)0.941:0.07895)0.381:0.04016)0.795:0.01685,tr|D7KK79|D7KK79_ARALL_111_163:0.01940)0.890:0.10617,(tr|A0A0B0N0M1|A0A0B0N0M1_GOSAR_72_169:0.65639,(tr|A0A0A0LRQ1|A0A0A0LRQ1_CUCSA_74_181:0.19367,(tr|K7LCD3|K7LCD3_SOYBN_25_115:0.29762,(tr|V7AYD8|V7AYD8_PHAVU_54_157:0.12173,(tr|A0A0B2RM28|A0A0B2RM28_GLYSO_53_163:0.05051,tr|I1MHL0|I1MHL0_SOYBN_55_159:0.00055)0.981:0.11801)0.067:0.00054)0.956:0.09348)0.949:0.09818)0.000:0.00055)0.517:0.01618,((((tr|B9RJK0|B9RJK0_RICCO_69_177:0.11869,tr|A0A067L2C4|A0A067L2C4_JATCU_68_173:0.08747)0.737:0.01982,tr|B9GUV8|B9GUV8_POPTR_54_162:0.17952)0.782:0.02576,((tr|A0A0K9RTM2|A0A0K9RTM2_SPIOL_58_166:0.16969,tr|A0A0J8D6M3|A0A0J8D6M3_BETVU_106_158:0.04311)0.953:0.17018,(tr|M5XMX2|M5XMX2_PRUPE_61_169:0.12237,(tr|A0A059CXH5|A0A059CXH5_EUCGR_64_172:0.10958,((tr|S8CD21|S8CD21_9LAMI_49_150:0.30749,(tr|K4BTV2|K4BTV2_SOLLC_62_170:0.01277,tr|M1A7L4|M1A7L4_SOLTU_62_168:0.00055)0.982:0.19362)0.592:0.05727,tr|F6H0Q1|F6H0Q1_VITVI_56_163:0.19970)0.166:0.01768)0.766:0.03668)0.808:0.04463)0.860:0.05113)0.733:0.02113,(tr|V4T719|V4T719_9ROSI_68_178:0.00055,tr|A0A067GMU1|A0A067GMU1_CITSI_68_178:0.01110)0.984:0.12173)0.856:0.03827)0.883:0.06380)0.804:0.04906,tr|U5CZR4|U5CZR4_AMBTC_51_151:0.31683)0.908:0.12506)0.643:0.10078)0.742:0.14459,(tr|A0A0U9HM67|A0A0U9HM67_KLEFL_158_210:0.51871,tr|A9TY62|A9TY62_PHYPA_75_132:0.21681)0.814:0.09517)0.739:0.07882)0.696:0.09114,(tr|I0Z9A5|I0Z9A5_9CHLO_44_142:0.73708,((tr|C1MQU8|C1MQU8_MICPC_64_162:0.32646,tr|C1DY63|C1DY63_MICCC_59_166:0.37300)0.997:0.45976,(tr|E1ZH69|E1ZH69_CHLVA_26_130:0.62372,tr|A0A087SFP1|A0A087SFP1_AUXPR_38_140:0.34849)0.833:0.15127)0.098:0.05151)0.934:0.23082)0.996:0.61807)0.845:0.16719,(((tr|A4S674|A4S674_OSTLU_2_109:0.86333,(tr|C1MNB5|C1MNB5_MICPC_12_125:0.35990,tr|C1E5E3|C1E5E3_MICCC_124_174:0.41964)0.639:0.19732)0.872:0.23856,((((tr|A0A0K9P9I5|A0A0K9P9I5_ZOSMR_43_148:0.09992,(tr|M0TQJ9|M0TQJ9_MUSAM_74_178:0.01339,(((tr|T1NUF8|T1NUF8_TRIUA_9_117:0.00055,(tr|I1GU95|I1GU95_BRADI_152_201:0.0,tr|W5B610|W5B610_WHEAT_52_101:0.0):0.00054)0.915:0.02375,(tr|J3ML07|J3ML07_ORYBR_95_201:0.01210,((tr|I1QAT1|I1QAT1_ORYGL_104_209:0.0,tr|A0A0E0Q8I9|A0A0E0Q8I9_ORYRU_103_208:0.0):0.00055,tr|A0A0E0AK42|A0A0E0AK42_9ORYZ_103_208:0.01242)0.000:0.00055)0.835:0.01232)0.488:0.00054,tr|K3ZS04|K3ZS04_SETIT_155_204:0.08360)0.917:0.07233)0.836:0.02507)0.784:0.02696,((((tr|A0A059DKH7|A0A059DKH7_EUCGR_18_122:0.11484,((tr|D7MQX9|D7MQX9_ARALL_68_172:0.00055,(tr|Q9LU59|Q9LU59_ARATH_68_172:0.00055,tr|A0A087GA27|A0A087GA27_ARAAL_69_172:0.02495)0.710:0.01240)0.999:0.00055,((tr|A0A0D3B403|A0A0D3B403_BRAOL_66_169:0.0,tr|A0A078H5B1|A0A078H5B1_BRANA_66_169:0.0):0.01270,((tr|R0GLJ9|R0GLJ9_9BRAS_70_173:0.0,tr|A0A078C479|A0A078C479_BRANA_61_164:0.0,tr|A0A0D3EA04|A0A0D3EA04_BRAOL_61_164:0.0):0.00055,tr|A0A078EZ36|A0A078EZ36_BRANA_60_164:0.00055)0.816:0.01231)0.806:0.01215)0.931:0.06185)0.645:0.01431,tr|W1P0L3|W1P0L3_AMBTC_56_160:0.04889)0.022:0.00054,tr|S8C2F8|S8C2F8_9LAMI_52_156:0.12728)0.486:0.00054,(tr|W9S1L8|W9S1L8_9ROSA_118_167:0.08136,(tr|A0A0D2QKY2|A0A0D2QKY2_GOSRA_115_164:0.00605,(tr|I1LCG2|I1LCG2_SOYBN_119_168:0.00055,tr|A0A0B2P0D4|A0A0B2P0D4_GLYSO_440_530:0.16936)0.949:0.66463)0.824:0.25740)0.228:0.00051)0.717:0.02144)0.883:0.13785,(tr|A0A0U9HJR3|A0A0U9HJR3_KLEFL_87_191:0.58297,(tr|D8QTA2|D8QTA2_SELML_80_185:0.14637,(tr|A9RQI2|A9RQI2_PHYPA_49_154:0.03800,tr|A9SYW9|A9SYW9_PHYPA_82_185:0.03732)0.935:0.10994)0.899:0.16960)0.890:0.16863)0.991:0.41206,((tr|K3W609|K3W609_PYTUL_160_230:0.28668,(tr|M4BT15|M4BT15_HYAAE_113_175:0.26870,(tr|A0A0N7L6J1|A0A0N7L6J1_9STRA_60_177:0.16695,(tr|D0NJR4|D0NJR4_PHYIT_124_185:0.00272,tr|H3GK33|H3GK33_PHYRM_126_188:0.17356)0.809:0.06918)0.444:0.07251)0.220:0.16756)0.848:0.27229,(tr|W4GHY3|W4GHY3_9STRA_61_169:0.43130,(tr|A0A067BE10|A0A067BE10_SAPPC_89_146:0.00054,tr|T0Q2E9|T0Q2E9_9STRA_88_145:0.00055)0.934:0.28548)0.903:0.27667)0.980:0.41124)0.586:0.06876)0.957:0.27856,(tr|A0A0G4IZ42|A0A0G4IZ42_PLABS_22_131:0.93576,(tr|Q54CX3|Q54CX3_DICDI_73_176:0.12953,(tr|D3BBH6|D3BBH6_POLPA_35_138:0.08511,tr|F4PUK4|F4PUK4_DICFS_43_148:0.15092)0.942:0.14097)0.992:0.46781)0.160:0.08920)0.303:0.09424)0.732:0.06851)0.621:0.05255,(((tr|C3ZW55|C3ZW55_BRAFL_15_111:0.70570,(tr|V4B8C3|V4B8C3_LOTGI_27_119:0.61007,tr|K1PPE2|K1PPE2_CRAGI_20_119:0.37341)0.897:0.31481)0.988:0.55867,((((tr|A0A015LU69|A0A015LU69_9GLOM_79_128:0.0,tr|U9TWP9|U9TWP9_RHIID_79_128:0.0):0.38823,(((tr|M5G8R5|M5G8R5_DACSP_109_248:0.55857,((tr|A0A0C2ST88|A0A0C2ST88_AMAMU_67_231:0.04545,tr|A8NZ70|A8NZ70_COPC7_141_248:0.17336)0.853:0.16063,(((tr|A0A0C3PU71|A0A0C3PU71_PISTI_128_239:0.00055,tr|A0A0C3NZ51|A0A0C3NZ51_PISTI_128_238:0.00054)0.894:0.05200,(tr|A0A0C9Z9Z5|A0A0C9Z9Z5_9HOMO_83_206:0.02290,(tr|A0A0C9Z160|A0A0C9Z160_9HOMO_127_242:0.00055,tr|A0A0C9YD52|A0A0C9YD52_9HOMO_127_241:0.00055)0.807:0.01796)0.629:0.00575)0.901:0.09882,(tr|A0A0D0BB87|A0A0D0BB87_9HOMO_120_229:0.11022,(tr|A0A0C9U0S1|A0A0C9U0S1_PAXIN_127_239:0.01763,tr|A0A0D0E4H9|A0A0D0E4H9_9HOMO_42_153:0.00054)0.842:0.06558)0.629:0.06198)0.819:0.10224)0.954:0.30843)0.889:0.23455,((tr|A0A109FJG9|A0A109FJG9_9BASI_125_230:0.49639,(tr|G7E4K4|G7E4K4_MIXOS_174_280:0.45021,tr|U5HDD6|U5HDD6_USTV1_72_127:0.38273)0.178:0.08561)0.833:0.11508,((tr|Q5KIG5|Q5KIG5_CRYNJ_210_287:0.06283,tr|A0A095C2N8|A0A095C2N8_CRYGR_211_288:0.02959)0.968:0.44072,(tr|I4YDG3|I4YDG3_WALMC_31_80:0.18980,tr|R9ABY7|R9ABY7_WALI9_98_202:0.30131)0.996:0.60976)0.859:0.17614)0.875:0.16052)0.715:0.09816,(tr|A0A0L0S365|A0A0L0S365_ALLMA_137_192:0.07477,tr|A0A0L0SG53|A0A0L0SG53_ALLMA_140_194:0.00055)0.998:1.01132)0.935:0.21498)0.708:0.03147,(tr|A0A068RXK7|A0A068RXK7_9FUNG_43_143:0.43101,(tr|I1CMU6|I1CMU6_RHIO9_36_140:0.15733,tr|A0A0A1P4H0|A0A0A1P4H0_9FUNG_38_139:0.16673)0.876:0.10285)0.881:0.14217)0.908:0.13745,(tr|A0A138ZY57|A0A138ZY57_GONPR_157_206:1.21808,((tr|F4NWJ1|F4NWJ1_BATDJ_55_174:0.34716,tr|A0A0L0HBY1|A0A0L0HBY1_SPIPN_117_176:0.23028)0.845:0.17476,tr|A0A139AE17|A0A139AE17_GONPR_130_185:1.02172)0.713:0.20575)0.000:0.00052)0.964:0.31952)0.000:0.03095,tr|A0A0L0HDS8|A0A0L0HDS8_SPIPN_81_131:0.90031)0.365:0.16986)0.986:0.59749)0.750:0.16208,tr|D8M6H2|D8M6H2_BLAHO_5_128:1.65515)0.000:0.04283,(((((((((((tr|A0A087SA23|A0A087SA23_AUXPR_400_469:0.20570,(tr|C5WXE8|C5WXE8_SORBI_3_73:0.43168,((tr|Q01AI6|Q01AI6_OSTTA_3_70:0.06767,(tr|A4RWF7|A4RWF7_OSTLU_5_72:0.03205,tr|C1EB86|C1EB86_MICCC_40_108:0.18301)0.588:0.05887)0.979:0.21548,((((tr|A0A022S0A6|A0A022S0A6_ERYGU_2_71:0.03012,((((((tr|V4N1A4|V4N1A4_EUTSA_2_71:0.01585,tr|V4NRG4|V4NRG4_EUTSA_2_71:0.00054)0.857:0.04754,(tr|R0HPV8|R0HPV8_9BRAS_4_72:0.05194,(tr|A0A087H7Z1|A0A087H7Z1_ARAAL_2_71:0.03223,(((tr|M4FG14|M4FG14_BRARP_4_72:0.0,tr|A0A078GBT2|A0A078GBT2_BRANA_4_72:0.0):0.00055,tr|A0A0D3AF33|A0A0D3AF33_BRAOL_5_72:0.05089)0.995:0.13818,(tr|A0A078HGJ8|A0A078HGJ8_BRANA_4_72:0.00055,(tr|A0A078GTP5|A0A078GTP5_BRANA_6_72:0.03477,tr|M4ELL9|M4ELL9_BRARP_4_72:0.01653)0.583:0.00055)0.914:0.00055)0.954:0.07378)0.161:0.01679)0.750:0.01599)0.800:0.01796,((tr|Q9SFC3|Q9SFC3_ARATH_2_71:0.10403,tr|D7L727|D7L727_ARALL_2_71:0.03266)0.919:0.04833,((tr|B9GG96|B9GG96_POPTR_2_71:0.0,tr|B9HNF0|B9HNF0_POPTR_2_71:0.0):0.01652,tr|K4DHZ2|K4DHZ2_SOLLC_2_71:0.01581)0.813:0.03139)0.676:0.00058)0.750:0.01605,((tr|A9PBR3|A9PBR3_POPTR_2_71:0.03876,(tr|A0A0J8CYW0|A0A0J8CYW0_BETVU_2_71:0.04808,tr|A0A0K9RLE3|A0A0K9RLE3_SPIOL_2_71:0.04820)0.923:0.07253)0.819:0.02908,((((tr|A0A0A0KIA0|A0A0A0KIA0_CUCSA_2_71:0.00055,tr|M1D379|M1D379_SOLTU_2_71:0.03244)0.444:0.01612,(tr|D7T147|D7T147_VITVI_2_71:0.0,tr|M0RTV3|M0RTV3_MUSAM_2_71:0.0):0.03229)0.181:0.00054,(tr|A0A061FT24|A0A061FT24_THECC_2_71:0.01577,(tr|A0A072V4Z8|A0A072V4Z8_MEDTR_2_71:0.01604,(tr|K7MRG0|K7MRG0_SOYBN_2_71:0.00055,tr|K7L9V3|K7L9V3_SOYBN_2_71:0.01609)0.786:0.01646)0.775:0.01636)0.787:0.01643)0.000:0.00054,((tr|A0A0D2W167|A0A0D2W167_GOSRA_2_71:0.0,tr|A0A0D2UW89|A0A0D2UW89_GOSRA_2_71:0.0):0.01609,(tr|A0A067DQ24|A0A067DQ24_CITSI_5_72:0.0,tr|V4U0T2|V4U0T2_9ROSI_5_72:0.0):0.03516)0.200:0.00055)0.305:0.00055)0.769:0.01561)0.790:0.01291,(tr|A0A059ADA3|A0A059ADA3_EUCGR_2_71:0.04929,(((tr|A0A0K9P7D0|A0A0K9P7D0_ZOSMR_3_74:0.05921,((tr|W5A4Q2|W5A4Q2_WHEAT_5_72:0.00055,(tr|M7ZQ32|M7ZQ32_TRIUA_5_72:0.00055,tr|W4ZT32|W4ZT32_WHEAT_4_72:0.00055)0.000:0.00054)0.934:0.07423,(tr|I1I4Z1|I1I4Z1_BRADI_5_72:0.00054,tr|I1IAY2|I1IAY2_BRADI_5_72:0.01721)0.849:0.04695)0.551:0.03251)0.838:0.05860,((tr|K4AJY1|K4AJY1_SETIT_49_116:0.03535,tr|C5Y944|C5Y944_SORBI_5_72:0.00055)0.980:0.07144,(tr|A2Z8T1|A2Z8T1_ORYSI_5_72:0.0,tr|A0A0E0M932|A0A0E0M932_ORYPU_5_72:0.0,tr|A0A0D3HF10|A0A0D3HF10_9ORYZ_5_72:0.0):0.00055)0.297:0.00054)0.882:0.01917,tr|A0A0D9XKY2|A0A0D9XKY2_9ORYZ_5_64:0.01933)0.879:0.03827)0.777:0.01501)0.779:0.02114,(tr|W9QMQ5|W9QMQ5_9ROSA_2_71:0.06591,(tr|M4CAP7|M4CAP7_BRARP_3_70:0.0,tr|A0A0D3BA91|A0A0D3BA91_BRAOL_3_70:0.0,tr|A0A078F3J9|A0A078F3J9_BRANA_3_70:0.0):0.14398)0.911:0.00054)0.767:0.01866)0.705:0.05412,(tr|D8STJ7|D8STJ7_SELML_3_70:0.19262,(tr|A9RUH0|A9RUH0_PHYPA_2_71:0.00054,tr|A9TQQ9|A9TQQ9_PHYPA_2_71:0.05072)0.889:0.13724)0.706:0.08808)0.364:0.04405,(tr|U5D794|U5D794_AMBTC_5_72:0.22606,(tr|G7IYV2|G7IYV2_MEDTR_3_64:0.10975,(tr|V7BSF6|V7BSF6_PHAVU_2_62:0.01754,tr|K7KKB2|K7KKB2_SOYBN_2_62:0.00054)0.605:0.00493)0.387:0.03460)0.885:0.05367)0.833:0.04640,tr|M5WW07|M5WW07_PRUPE_4_72:0.10693)0.784:0.10103)0.138:0.05198)0.792:0.09266)0.778:0.04663,tr|I0YKE7|I0YKE7_9CHLO_6_73:0.13674)0.829:0.11996,(tr|A0A0D2LE07|A0A0D2LE07_9CHLO_4_72:0.34263,tr|A8HP75|A8HP75_CHLRE_4_70:0.90172)0.450:0.08218)0.982:0.81714,tr|J9IWB9|J9IWB9_9SPIT_7_78:1.39262)0.370:0.13916,((tr|A0A0L0D6U0|A0A0L0D6U0_THETB_27_100:0.64908,tr|M2XT73|M2XT73_GALSU_3_74:1.06980)0.671:0.14422,(tr|A0A098VRB0|A0A098VRB0_9MICR_2_68:0.44575,(((((((((tr|G8YRQ0|G8YRQ0_PICSO_14_81:0.04841,(tr|C4Y1K9|C4Y1K9_CLAL4_4_74:0.06081,tr|A0A0L0P4G7|A0A0L0P4G7_9ASCO_5_74:0.00054)0.857:0.01546)0.721:0.00053,(tr|G3AZ74|G3AZ74_CANTC_13_80:0.01597,(((tr|A3GFE0|A3GFE0_PICST_12_79:0.0,tr|Q6BIM1|Q6BIM1_DEBHA_13_80:0.0):0.00055,tr|A0A0V1PSN5|A0A0V1PSN5_9ASCO_13_81:0.00055)0.785:0.01561,(((tr|Q5ABA8|Q5ABA8_CANAL_13_80:0.0,tr|M3JW45|M3JW45_CANMX_13_80:0.0):0.00055,(tr|A5DVU5|A5DVU5_LODEL_13_82:0.00055,tr|G3AGY1|G3AGY1_SPAPN_12_79:0.00055)0.926:0.01556)0.000:0.00055,(tr|G8B7W1|G8B7W1_CANPC_13_81:0.00054,tr|C5ME22|C5ME22_CANTT_13_80:0.01627)0.873:0.01590)0.806:0.01572)0.761:0.01575)0.820:0.03105)0.788:0.03394,((tr|W6MQZ3|W6MQZ3_9ASCO_15_81:0.08115,((tr|C4R690|C4R690_PICPG_13_79:0.14094,(tr|Q6C043|Q6C043_YARLI_14_81:0.25503,((tr|G8JVQ8|G8JVQ8_ERECY_11_79:0.03234,tr|Q75D32|Q75D32_ASHGO_12_81:0.07876)0.851:0.02987,(((tr|C5DIL1|C5DIL1_LACTC_11_80:0.00055,tr|A0A0C7MWA6|A0A0C7MWA6_9SACH_12_80:0.01557)0.982:0.09188,(tr|A0A0A8L8F1|A0A0A8L8F1_9SACH_13_81:0.00055,tr|Q6CLZ4|Q6CLZ4_KLULA_14_80:0.01652)0.768:0.01866)0.773:0.01484,(((tr|A7TGK4|A7TGK4_VANPO_12_80:0.02150,((((tr|G0VBF2|G0VBF2_NAUCC_13_80:0.00055,tr|H2AZP7|H2AZP7_KAZAF_12_79:0.12881)0.784:0.01676,tr|I2H8G5|I2H8G5_TETBL_14_81:0.10381)0.781:0.01632,tr|G0W8X2|G0W8X2_NAUDC_12_79:0.00055)0.895:0.05121,tr|Q6FRU6|Q6FRU6_CANGA_12_80:0.08167)0.856:0.03716)0.646:0.01020,(tr|G8ZML0|G8ZML0_TORDC_12_79:0.02196,tr|C5DYQ0|C5DYQ0_ZYGRC_12_80:0.07702)0.630:0.03512)0.662:0.01567,(tr|G8BXP9|G8BXP9_TETPH_13_80:0.03538,((tr|E7NNU7|E7NNU7_YEASO_12_80:0.0,tr|E7M1E6|E7M1E6_YEASV_12_80:0.0,tr|E7QAC7|E7QAC7_YEASB_12_80:0.0,tr|E7KVK1|E7KVK1_YEASL_12_80:0.0,tr|J5RXP4|J5RXP4_SACK1_12_80:0.0,sp|Q02889|MGR2_YEAST_12_80:0.0,tr|E7QLD4|E7QLD4_YEASZ_12_80:0.0):0.00054,tr|J8Q1C0|J8Q1C0_SACAR_12_81:0.01601)0.866:0.03478)0.772:0.01642)0.945:0.04966)0.937:0.00055)0.853:0.03815)0.769:0.02297)0.763:0.01524,(tr|K0KU42|K0KU42_WICCF_13_80:0.03219,tr|A0A0H5C1Z2|A0A0H5C1Z2_CYBJA_13_81:0.00054)0.959:0.08032)0.842:0.04294)0.899:0.06769,tr|W1QGR3|W1QGR3_OGAPD_13_79:0.12470)0.716:0.04867)0.996:0.28666,((((tr|A0A0F4GP27|A0A0F4GP27_9PEZI_37_104:0.00055,tr|F9XQ93|F9XQ93_ZYMTI_11_79:0.00055)0.754:0.01740,((tr|R1GI92|R1GI92_BOTPV_10_78:0.00055,((tr|K2S4Q2|K2S4Q2_MACPH_14_81:0.00055,(tr|A0A074Y4Y2|A0A074Y4Y2_AURPU_14_81:0.00054,((tr|A0A074Z9L9|A0A074Z9L9_9PEZI_14_81:0.01599,tr|A0A074WLW6|A0A074WLW6_9PEZI_15_81:0.00055)0.869:0.01608,tr|A0A074W0C5|A0A074W0C5_9PEZI_14_81:0.00054)0.880:0.01616)0.926:0.01606)0.925:0.01598,((tr|W6YH83|W6YH83_COCCA_14_81:0.0,tr|R0I767|R0I767_SETT2_14_81:0.0,tr|B2WA82|B2WA82_PYRTR_14_81:0.0,tr|M2SEB7|M2SEB7_COCSN_14_81:0.0,tr|M2SWT0|M2SWT0_COCH5_14_81:0.0,tr|E3RFC7|E3RFC7_PYRTT_14_81:0.0):0.00055,tr|E4ZT23|E4ZT23_LEPMJ_17_83:0.01669)0.990:0.10254)0.998:0.00055)0.873:0.03715,tr|A0A0D2AY51|A0A0D2AY51_9PEZI_13_80:0.18321)0.467:0.02844)0.972:0.14131,((((((tr|A0A0U1LQP5|A0A0U1LQP5_9EURO_12_79:0.00055,(tr|B8M6X2|B8M6X2_TALSN_12_80:0.00055,tr|B6QQW6|B6QQW6_TALMQ_12_80:0.01531)0.992:0.06203)0.986:0.08432,tr|V5FR64|V5FR64_BYSSN_12_79:0.08228)0.419:0.00054,(tr|A0A0F4Z0Y3|A0A0F4Z0Y3_TALEM_11_79:0.03119,((((tr|A0A0D2B057|A0A0D2B057_9EURO_12_80:0.00055,tr|A0A0D2E138|A0A0D2E138_9EURO_12_83:0.01668)0.879:0.03486,(tr|A0A0D1WZJ4|A0A0D1WZJ4_9EURO_13_79:0.00055,tr|A0A0D1Z2N9|A0A0D1Z2N9_9EURO_12_80:0.08347)0.866:0.03135)0.909:0.06124,(tr|A0A0N1P187|A0A0N1P187_9EURO_12_81:0.09184,(tr|A0A0D2EI31|A0A0D2EI31_9EURO_12_79:0.05016,(tr|A0A0D2GKS0|A0A0D2GKS0_9EURO_12_80:0.00055,tr|A0A0D1ZBM7|A0A0D1ZBM7_9EURO_12_79:0.01634)0.781:0.01737)0.852:0.04286)0.325:0.01665)0.982:0.15742,((tr|Q5B497|Q5B497_EMENI_12_79:0.03232,(tr|A0A0F8UT24|A0A0F8UT24_9EURO_12_79:0.01602,((((tr|B6GZ07|B6GZ07_PENRW_16_83:0.0,tr|A0A117NQ49|A0A117NQ49_9EURO_16_83:0.0,tr|A0A0A2JN07|A0A0A2JN07_PENEN_16_83:0.0):0.00054,tr|W6QD71|W6QD71_PENRF_16_83:0.04841)1.000:0.00988,tr|A0A0M8P3V5|A0A0M8P3V5_9EURO_18_84:0.00055)1.000:0.00608,tr|A0A0A2LGB6|A0A0A2LGB6_PENIT_16_83:0.00054)0.837:0.01605)0.000:0.00054)0.817:0.01597,((tr|A0A0F0I093|A0A0F0I093_ASPPU_12_79:0.0,tr|A1CYU1|A1CYU1_NEOFI_12_79:0.0,tr|B8NAY4|B8NAY4_ASPFN_12_79:0.0,tr|Q2U095|Q2U095_ASPOR_12_79:0.0,tr|A0A0S7DY43|A0A0S7DY43_9EURO_12_79:0.0,tr|G7XE55|G7XE55_ASPKW_12_79:0.0,tr|A0A0L1J0V1|A0A0L1J0V1_ASPNO_39_106:0.0,tr|A1CF91|A1CF91_ASPCL_12_79:0.0,tr|Q4WIB5|Q4WIB5_ASPFU_12_79:0.0,tr|A0A0U5GQ42|A0A0U5GQ42_9EURO_12_79:0.0,tr|A0A0D9N1A3|A0A0D9N1A3_ASPFA_12_79:0.0,tr|G3XZ02|G3XZ02_ASPNA_12_79:0.0,tr|A0A100IDH0|A0A100IDH0_ASPNG_12_79:0.0,tr|E2PSV0|E2PSV0_ASPNC_12_79:0.0):0.00055,(tr|A0A0F7THH2|A0A0F7THH2_9EURO_13_81:0.0,tr|S7ZP78|S7ZP78_PENO1_13_81:0.0):0.00055)0.073:0.00054)0.819:0.02812)0.199:0.01819)0.773:0.01678)0.693:0.04731,((((tr|A0A0G2J6M3|A0A0G2J6M3_9EURO_15_82:0.00054,((tr|C5GX68|C5GX68_AJEDR_14_81:0.0,tr|F2TM12|F2TM12_AJEDA_14_81:0.0):0.01617,tr|A0A0H1BME7|A0A0H1BME7_9EURO_14_81:0.00055)0.833:0.01604)0.761:0.01463,tr|C1H9L6|C1H9L6_PARBA_15_82:0.03417)0.747:0.01679,tr|A6R6W5|A6R6W5_AJECN_37_110:0.11642)0.912:0.04598,((tr|J3KK18|J3KK18_COCIM_15_82:0.0,tr|A0A0J8URK7|A0A0J8URK7_COCIT_15_82:0.0,tr|A0A0J8R1V3|A0A0J8R1V3_COCIT_15_82:0.0,tr|E9D9P0|E9D9P0_COCPS_15_82:0.0,tr|A0A0J7AWT4|A0A0J7AWT4_COCIT_15_82:0.0):0.03204,(tr|F2PIW0|F2PIW0_TRIEC_14_81:0.0,tr|E5R073|E5R073_ARTGP_14_81:0.0,tr|F2SEG5|F2SEG5_TRIRC_14_81:0.0):0.01576)0.900:0.03673)0.174:0.00054)0.984:0.11926,((tr|G0RZT9|G0RZT9_CHATD_13_81:0.03211,(((((tr|A0A136J987|A0A136J987_9PEZI_12_79:0.08470,((tr|G4NLQ8|G4NLQ8_MAGO7_13_82:0.04415,(tr|J3PEH2|J3PEH2_GAGT3_11_80:0.00245,tr|A0A0C4DQB4|A0A0C4DQB4_MAGP6_12_80:0.04582)0.890:0.06524)0.987:0.13860,tr|A0A0B2X7P2|A0A0B2X7P2_9HYPO_14_81:0.06242)0.310:0.01569)0.747:0.01390,(tr|G2WWS3|G2WWS3_VERDV_11_78:0.00055,tr|A0A0G4NHJ6|A0A0G4NHJ6_9PEZI_15_81:0.00055)0.972:0.08414)0.867:0.03280,((tr|W7M2X3|W7M2X3_GIBM7_13_80:0.0,tr|A0A0D2XPY2|A0A0D2XPY2_FUSO4_13_80:0.0,tr|N4U3D9|N4U3D9_FUSC1_13_80:0.0,tr|S0DQ58|S0DQ58_GIBF5_13_80:0.0,tr|X0CKK7|X0CKK7_FUSOX_13_80:0.0,tr|X0K3M0|X0K3M0_FUSOX_13_80:0.0):0.00054,tr|C7YSF5|C7YSF5_NECH7_13_80:0.04842)0.880:0.03216)0.763:0.01676,(((tr|Q7SDL7|Q7SDL7_NEUCR_12_79:0.0,tr|F7VQ74|F7VQ74_SORMK_13_80:0.0,tr|G4U6H4|G4U6H4_NEUT9_12_79:0.0):0.00054,tr|B2ATD4|B2ATD4_PODAN_10_77:0.06763)0.653:0.01632,(tr|G2R0D4|G2R0D4_THITE_12_80:0.01609,tr|G2Q559|G2Q559_MYCTT_12_79:0.00054)0.788:0.01583)0.791:0.01584)0.826:0.01667,(((((tr|A0A0A1T131|A0A0A1T131_9HYPO_15_82:0.01686,((tr|A0A0M9VVF5|A0A0M9VVF5_9HYPO_14_81:0.01322,((tr|A0A0W7VIG3|A0A0W7VIG3_9HYPO_14_81:0.0,tr|G9NT41|G9NT41_HYPAI_14_81:0.0,tr|A0A0F9WXY6|A0A0F9WXY6_TRIHA_14_81:0.0):0.00055,tr|G9N2U1|G9N2U1_HYPVG_15_81:0.00055)0.950:0.06691)0.919:0.04982,((tr|J5JI80|J5JI80_BEAB2_14_82:0.0,tr|A0A0A2VLK2|A0A0A2VLK2_BEABA_14_82:0.0):0.04890,tr|A0A084QD49|A0A084QD49_9HYPO_15_81:0.06719)0.917:0.04881)0.414:0.01530)0.770:0.02366,(tr|U7PR84|U7PR84_SPOS1_11_79:0.03479,tr|A0A086TDV8|A0A086TDV8_ACRC1_13_81:0.06032)0.397:0.02652)0.792:0.02451,tr|A0A0G2FXT7|A0A0G2FXT7_9PEZI_10_79:0.07734)0.688:0.01837,(tr|F0XK68|F0XK68_GROCL_11_79:0.03357,tr|A0A084FW88|A0A084FW88_9PEZI_14_80:0.15918)0.766:0.01382)0.344:0.01556,(((tr|A0A010RZW9|A0A010RZW9_9PEZI_13_80:0.05311,((tr|N4V0R5|N4V0R5_COLOR_11_79:0.06367,tr|E3QP58|E3QP58_COLGM_13_80:0.00055)0.900:0.01541,(tr|A0A066XCD7|A0A066XCD7_COLSU_13_80:0.0,tr|H1V1Q9|H1V1Q9_COLHI_13_80:0.0):0.00055)0.809:0.02686)0.364:0.01618,(tr|T0JN82|T0JN82_COLGC_14_80:0.00055,tr|L2FBY1|L2FBY1_COLGN_13_80:0.00055)0.624:0.00410)0.984:0.09192,(tr|A0A0M9F1Y6|A0A0M9F1Y6_9HYPO_13_80:0.0,tr|I1RXZ3|I1RXZ3_GIBZE_13_80:0.0,tr|K3VEH6|K3VEH6_FUSPC_13_80:0.0):0.00054)0.943:0.04800)0.761:0.01606)0.894:0.00054)0.404:0.04399,(tr|K1WE09|K1WE09_MARBU_11_78:0.11526,(tr|A0A0C3HHH4|A0A0C3HHH4_9PEZI_11_79:0.04304,(((tr|L8FQE1|L8FQE1_PSED2_10_78:0.03192,(tr|A0A094EB95|A0A094EB95_9PEZI_11_79:0.0,tr|A0A094BK44|A0A094BK44_9PEZI_10_78:0.0,tr|A0A094CAB0|A0A094CAB0_9PEZI_11_79:0.0):0.00055)0.450:0.00054,(tr|A0A094HFF8|A0A094HFF8_9PEZI_10_79:0.0,tr|A0A094AW57|A0A094AW57_9PEZI_10_79:0.0,tr|A0A094CPD0|A0A094CPD0_9PEZI_10_79:0.0,tr|A0A093Z4S9|A0A093Z4S9_9PEZI_10_79:0.0,tr|A0A094E9S4|A0A094E9S4_9PEZI_10_79:0.0,tr|A0A093YA39|A0A093YA39_9PEZI_10_79:0.0):0.00055)0.122:0.00055,((tr|A0A094H6B3|A0A094H6B3_9PEZI_11_80:0.00055,tr|S3DIY9|S3DIY9_GLAL2_10_78:0.04758)1.000:0.00055,(tr|A0A094BS80|A0A094BS80_9PEZI_10_78:0.0,tr|A0A094A6Q3|A0A094A6Q3_9PEZI_10_78:0.0):0.01536)0.930:0.01510)0.982:0.08884)0.359:0.00055)0.797:0.03274)0.797:0.04869)0.854:0.03738,(tr|G1XDA9|G1XDA9_ARTOA_18_85:0.04828,tr|S8A1M5|S8A1M5_DACHA_755_822:0.00054)0.997:0.19908)0.882:0.05361)0.270:0.01658,tr|U4KVK0|U4KVK0_PYROM_15_83:0.21626)0.827:0.04369)0.596:0.03767,((tr|M7PL37|M7PL37_PNEMU_3_68:0.30403,(tr|A0A068RVR7|A0A068RVR7_9FUNG_2_67:0.09708,tr|A0A0C9MMH8|A0A0C9MMH8_9FUNG_2_69:0.09875)0.960:0.19932)0.912:0.14185,((((((tr|A0A0C3S9Q9|A0A0C3S9Q9_PHLGI_12_79:0.02813,tr|A0A0D7B771|A0A0D7B771_9HOMO_11_78:0.31182)0.868:0.07209,((tr|K5X703|K5X703_AGABU_9_78:0.08101,(tr|R7SQE4|R7SQE4_DICSQ_10_78:0.09780,tr|S8EVZ9|S8EVZ9_FOMPI_9_76:0.05020)0.934:0.09471)0.518:0.04390,(((tr|D8PL47|D8PL47_SCHCM_8_74:0.22278,tr|W4KPG4|W4KPG4_9HOMO_10_77:0.05014)0.767:0.01780,((((tr|A0A0D0DMG7|A0A0D0DMG7_9HOMO_10_77:0.03378,(((tr|A0A0C9W249|A0A0C9W249_9HOMO_9_77:0.04992,tr|A0A0C3G242|A0A0C3G242_9HOMO_8_77:0.05762)0.690:0.00198,tr|A0A0C9ZKI1|A0A0C9ZKI1_9HOMO_10_71:0.02163)0.939:0.02796,tr|A0A0C3KCZ0|A0A0C3KCZ0_PISTI_10_77:0.02708)0.769:0.01364)0.881:0.03664,tr|F8PMC8|F8PMC8_SERL3_11_77:0.00055)0.560:0.01808,((tr|A0A0D0BK01|A0A0D0BK01_9HOMO_12_79:0.06754,tr|A0A067MXU8|A0A067MXU8_9HOMO_14_80:0.01649)0.577:0.00054,tr|A0A067PJ16|A0A067PJ16_9HOMO_8_78:0.11827)0.801:0.01626)0.392:0.01525,(tr|A0A0H2SE93|A0A0H2SE93_9HOMO_9_78:0.06650,((tr|A0A0C2Z402|A0A0C2Z402_HEBCY_12_78:0.02700,(tr|B0CQV4|B0CQV4_LACBS_12_79:0.00055,tr|A0A0C9XRM0|A0A0C9XRM0_9AGAR_13_79:0.05077)0.903:0.03971)0.000:0.01691,(tr|A0A067TPX6|A0A067TPX6_9AGAR_12_78:0.05053,tr|A0A0L6WSL8|A0A0L6WSL8_9AGAR_9_77:0.03272)0.374:0.00055)0.779:0.07138)0.848:0.05833)0.000:0.01636)0.800:0.02984,tr|A0A0C2WSK2|A0A0C2WSK2_9HOMO_13_80:0.20055)0.737:0.01701)0.765:0.02473)0.897:0.07187,(((tr|A0A0C4EYP7|A0A0C4EYP7_PUCT1_13_79:0.02844,tr|E3L0F2|E3L0F2_PUCGT_12_79:0.00340)1.000:0.45391,(tr|G7E1N9|G7E1N9_MIXOS_13_118:0.14466,(tr|M7XI99|M7XI99_RHOT1_13_82:0.00054,tr|A0A120E7U9|A0A120E7U9_9BASI_14_80:0.01687)0.964:0.14357)0.641:0.06511)0.857:0.09826,tr|U5H9B0|U5H9B0_USTV1_15_83:0.07193)0.918:0.15921)0.349:0.06948,(tr|A0A0P1BPA1|A0A0P1BPA1_9BASI_13_81:0.22168,(tr|I2FQF4|I2FQF4_USTH4_14_81:0.01650,((tr|A0A081CL55|A0A081CL55_PSEA2_15_81:0.0,tr|M9LZ99|M9LZ99_PSEA3_15_81:0.0,tr|E6ZW02|E6ZW02_SPORE_15_81:0.0):0.00055,tr|A0A0D1DN99|A0A0D1DN99_USTMA_15_80:0.00054)0.771:0.01669)0.955:0.13207)0.907:0.08352)0.876:0.09258,tr|I4YET9|I4YET9_WALMC_12_85:0.10316)0.418:0.02014,(tr|K1VS59|K1VS59_TRIAC_8_86:0.28041,(tr|A0A095EP91|A0A095EP91_CRYGR_10_77:0.00055,tr|Q5K8H0|Q5K8H0_CRYNJ_10_77:0.01587)0.878:0.07512)0.883:0.09691)0.924:0.07266)0.743:0.02802)0.872:0.06047,(tr|R4XAK0|R4XAK0_TAPDE_5_74:0.35983,(tr|B6JZT1|B6JZT1_SCHJY_5_72:0.27311,(tr|S9VSL9|S9VSL9_SCHCR_2_72:0.02617,sp|P79082|MGR2_SCHPO_2_72:0.04488)0.899:0.12822)0.908:0.15028)0.142:0.00055)0.306:0.02438,((tr|U9SR37|U9SR37_RHIID_3_69:0.0,tr|A0A015JVH0|A0A015JVH0_9GLOM_3_69:0.0):0.12656,(tr|U9SMT7|U9SMT7_RHIID_4_78:0.0,tr|A0A015JR61|A0A015JR61_9GLOM_4_78:0.0):0.22255)1.000:0.58341)0.802:0.13784,(tr|A0A137P692|A0A137P692_CONC2_5_71:0.42518,(tr|F4P481|F4P481_BATDJ_8_76:0.42016,tr|A0A0L0HW67|A0A0L0HW67_SPIPN_5_74:0.19638)0.954:0.29449)0.693:0.09191)0.591:0.08232,((tr|A0A0L0SGK4|A0A0L0SGK4_ALLMA_11_78:0.0,tr|A0A0L0S371|A0A0L0S371_ALLMA_11_78:0.0):0.59831,tr|A0A139A3C6|A0A139A3C6_GONPR_12_82:0.20243)0.889:0.14574)0.914:0.22883)0.856:0.21606)0.812:0.14609)0.850:0.14840,((((tr|A0A077Z676|A0A077Z676_TRITR_14_82:0.00054,tr|A0A085N8Y9|A0A085N8Y9_9BILA_555_622:0.00055)0.671:0.02692,(((tr|A0A0V1P864|A0A0V1P864_9BILA_740_807:0.0,tr|A0A0V1AFQ7|A0A0V1AFQ7_9BILA_757_824:0.0,tr|A0A0V0WVR0|A0A0V0WVR0_9BILA_724_791:0.0,tr|A0A0V0SJL1|A0A0V0SJL1_9BILA_727_794:0.0,tr|A0A0V0U3Q9|A0A0V0U3Q9_9BILA_747_814:0.0,tr|A0A0V1LRT7|A0A0V1LRT7_9BILA_734_801:0.0):0.00055,tr|A0A0V1CK02|A0A0V1CK02_TRIBR_15_82:0.00055)0.977:0.00055,((tr|A0A0V1HPA7|A0A0V1HPA7_9BILA_737_804:0.0,tr|A0A0V1MYG2|A0A0V1MYG2_9BILA_737_804:0.0):0.00055,tr|A0A0V0Y616|A0A0V0Y616_TRIPS_769_851:0.10729)0.849:0.01601)0.946:0.13367)0.974:0.26840,tr|I1G759|I1G759_AMPQE_8_77:0.46710)0.774:0.10457,(tr|X1WZT5|X1WZT5_ACYPI_13_81:0.42914,(((tr|T1KDD4|T1KDD4_TETUR_9_78:0.40376,(((tr|A0A0M8ZXV6|A0A0M8ZXV6_9HYME_11_78:0.07064,tr|A0A088A1C8|A0A088A1C8_APIME_11_78:0.00055)0.967:0.12857,((((tr|B7PAN4|B7PAN4_IXOSC_11_79:0.08328,((tr|A0A0L7LN58|A0A0L7LN58_9NEOP_12_79:0.01733,tr|G6DEU9|G6DEU9_DANPL_12_79:0.01813)0.985:0.11410,((tr|T1JE58|T1JE58_STRMM_10_78:0.10468,(tr|T1JJU5|T1JJU5_STRMM_9_77:0.00055,tr|T1J6A0|T1J6A0_STRMM_5_74:0.00054)0.830:0.00054)0.871:0.04856,((tr|A0A0R3U3E8|A0A0R3U3E8_9CEST_14_83:0.09306,((tr|A0A0R3SP91|A0A0R3SP91_HYMDI_13_81:0.00055,(tr|A0A068Y1Z7|A0A068Y1Z7_ECHMU_13_81:0.00055,(tr|A0A0R3VUV8|A0A0R3VUV8_TAEAS_56_125:0.0,tr|A0A0R3X5L3|A0A0R3X5L3_HYDTA_12_81:0.0,tr|U6JIE9|U6JIE9_ECHGR_12_81:0.0,tr|A0A0R3T982|A0A0R3T982_HYMNN_12_81:0.0,tr|A0A068XLL8|A0A068XLL8_HYMMI_12_81:0.0):0.00054)0.272:0.00055)0.668:0.01247,(tr|A0A094ZLN8|A0A094ZLN8_SCHHA_12_80:0.04046,(tr|G4VML9|G4VML9_SCHMA_12_80:0.00054,tr|G7YE90|G7YE90_CLOSI_112_179:0.00055)0.963:0.14716)0.443:0.06818)0.840:0.06236)0.972:0.18181,tr|V4A9Z5|V4A9Z5_LOTGI_7_76:0.14357)0.759:0.08710)0.590:0.00659)0.776:0.03978)0.765:0.02208,tr|A0A067R7D0|A0A067R7D0_ZOONE_9_78:0.01884)0.747:0.01694,(tr|R4G8H2|R4G8H2_RHOPR_10_78:0.17456,(tr|E0VF23|E0VF23_PEDHC_8_77:0.16436,tr|A0A026WB97|A0A026WB97_CERBI_12_79:0.15451)0.812:0.06435)0.859:0.05097)0.697:0.00958,((tr|T1FMP8|T1FMP8_HELRO_15_82:0.03318,tr|N6TAD0|N6TAD0_DENPD_13_80:0.23372)0.869:0.07846,((tr|Q7PZY4|Q7PZY4_ANOGA_14_81:0.03433,(tr|Q16YX8|Q16YX8_AEDAE_14_81:0.01681,tr|B0W567|B0W567_CULQU_14_81:0.00054)0.275:0.00054)0.725:0.01716,(tr|B4IZ26|B4IZ26_DROGR_11_79:0.01645,(tr|B4LGV0|B4LGV0_DROVI_11_79:0.00055,(tr|B4L134|B4L134_DROMO_14_81:0.00055,(((tr|B4GUD7|B4GUD7_DROPE_12_79:0.0,tr|Q2M1A8|Q2M1A8_DROPS_12_79:0.0):0.01708,(tr|B4NIB8|B4NIB8_DROWI_10_79:0.03173,(tr|B3M727|B3M727_DROAN_11_79:0.00055,(tr|B4HI62|B4HI62_DROSE_11_79:0.0,tr|B4QKL3|B4QKL3_DROSI_11_79:0.0,tr|Q9VUM2|Q9VUM2_DROME_11_79:0.0):0.03295)0.358:0.00055)0.804:0.01573)0.793:0.01599,(tr|A0A0L0C2Y8|A0A0L0C2Y8_LUCCU_11_79:0.05011,tr|B4N516|B4N516_DROWI_11_79:0.01638)0.484:0.00055)1.000:0.01520)1.000:0.00084)0.995:0.00054)0.768:0.03148)0.867:0.00054)0.864:0.05051)0.633:0.06474)0.892:0.09901,tr|A0A132AKC5|A0A132AKC5_SARSC_13_80:0.24708)0.561:0.03976)0.287:0.00054,(tr|B3S3B8|B3S3B8_TRIAD_5_74:0.11838,tr|A7RLI1|A7RLI1_NEMVE_5_73:0.16509)0.925:0.11500)0.637:0.07906,((((((tr|G5B844|G5B844_HETGA_11_79:0.0,tr|A0A093GGU7|A0A093GGU7_PICPB_11_79:0.0,tr|H3BI02|H3BI02_LATCH_11_79:0.0,tr|A0A091WZF5|A0A091WZF5_NIPNI_11_79:0.0,tr|G3HAR5|G3HAR5_CRIGR_11_79:0.0,tr|W5MK85|W5MK85_LEPOC_11_79:0.0,tr|G1KFC6|G1KFC6_ANOCA_11_79:0.0,sp|Q3SZV8|ROMO1_BOVIN_11_79:0.0,tr|A0A093BP46|A0A093BP46_CHAPE_11_79:0.0,tr|H2R385|H2R385_PANTR_11_79:0.0,tr|I3MPJ7|I3MPJ7_ICTTR_11_79:0.0,sp|Q6NYD1|ROMO1_DANRE_12_80:0.0,tr|U3KDE2|U3KDE2_FICAL_11_79:0.0,tr|A0A091KYR4|A0A091KYR4_9GRUI_11_79:0.0,tr|B0KWM6|B0KWM6_CALJA_11_79:0.0,tr|M3Z263|M3Z263_MUSPF_11_79:0.0,tr|G3T5I5|G3T5I5_LOXAF_11_79:0.0,sp|A4QNF3|ROMO1_XENTR_11_79:0.0,tr|A0A094MML3|A0A094MML3_ANTCR_11_79:0.0,tr|D4A742|D4A742_RAT_11_79:0.0,tr|L5JYJ4|L5JYJ4_PTEAL_11_79:0.0,sp|P60602|ROMO1_HUMAN_11_79:0.0,tr|A0A0Q3RZ57|A0A0Q3RZ57_AMAAE_11_79:0.0,tr|B5G4G3|B5G4G3_TAEGU_11_79:0.0,tr|A0A093CTZ9|A0A093CTZ9_9AVES_11_79:0.0,tr|A0A091EBP6|A0A091EBP6_CORBR_11_79:0.0,tr|A0A091IP88|A0A091IP88_9AVES_11_79:0.0,tr|A0A094LE40|A0A094LE40_9AVES_11_79:0.0,tr|L5LUC4|L5LUC4_MYODS_11_79:0.0,tr|B5FW57|B5FW57_OTOGA_11_79:0.0,tr|A0A0D9RD41|A0A0D9RD41_CHLSB_11_79:0.0,tr|B7NZJ4|B7NZJ4_RABIT_11_79:0.0,tr|G1RHA0|G1RHA0_NOMLE_11_79:0.0,tr|E1BRT4|E1BRT4_CHICK_11_79:0.0,tr|S7PT99|S7PT99_MYOBR_11_79:0.0,tr|J9P9S5|J9P9S5_CANLF_11_79:0.0,tr|A0A093PQ71|A0A093PQ71_9PASS_11_79:0.0,tr|A0A099Z830|A0A099Z830_TINGU_11_79:0.0,tr|A0A091G4W7|A0A091G4W7_9AVES_11_79:0.0,tr|F7BX66|F7BX66_MONDO_11_79:0.0,tr|H0VRG3|H0VRG3_CAVPO_11_79:0.0,tr|A0A093J4A3|A0A093J4A3_EURHL_11_79:0.0,tr|G7PGH7|G7PGH7_MACFA_50_118:0.0,tr|M7CJX0|M7CJX0_CHEMY_11_79:0.0,tr|A0A091RBE9|A0A091RBE9_MERNU_11_79:0.0,tr|S7NFB8|S7NFB8_MYOBR_11_79:0.0,tr|D2H457|D2H457_AILME_11_79:0.0,sp|P60603|ROMO1_MOUSE_11_79:0.0,tr|G1NZ45|G1NZ45_MYOLU_11_79:0.0,tr|A0A091PH85|A0A091PH85_LEPDC_11_79:0.0,tr|F6RF42|F6RF42_HORSE_11_79:0.0,tr|W5PZD6|W5PZD6_SHEEP_11_79:0.0,tr|A0A091LI14|A0A091LI14_CATAU_11_79:0.0,tr|R0JYN1|R0JYN1_ANAPL_11_79:0.0,tr|M3VZZ4|M3VZZ4_FELCA_11_79:0.0,tr|A0A091SX14|A0A091SX14_9AVES_11_79:0.0,tr|F6V8U9|F6V8U9_CALJA_11_79:0.0,tr|A0A0A0AMU7|A0A0A0AMU7_CHAVO_11_79:0.0,tr|A0A093HVM2|A0A093HVM2_STRCA_11_79:0.0,tr|A0A087R9N2|A0A087R9N2_APTFO_11_79:0.0,tr|A0A091IE32|A0A091IE32_CALAN_11_79:0.0,tr|A0A091K248|A0A091K248_COLST_11_79:0.0):0.00055,(tr|A0A087VL26|A0A087VL26_BALRE_12_80:0.01524,tr|A0A091PJX0|A0A091PJX0_HALAL_11_81:0.11580)0.697:0.01069)0.000:0.00055,(tr|A0A0P7U4H5|A0A0P7U4H5_9TELE_12_79:0.0,tr|M4AN38|M4AN38_XIPMA_12_79:0.0,tr|G3NHA9|G3NHA9_GASAC_12_79:0.0,tr|H2N1Y3|H2N1Y3_ORYLA_12_79:0.0,tr|A0A087YHE1|A0A087YHE1_POEFO_12_79:0.0,sp|A1XQR6|ROMO1_PIG_12_79:0.0,tr|W5KR69|W5KR69_ASTMX_12_79:0.0,tr|F7BXJ9|F7BXJ9_MACMU_51_118:0.0):0.00055)0.757:0.00054,(tr|H2P1S6|H2P1S6_PONAB_144_211:0.0,tr|S9WQ63|S9WQ63_CAMFR_102_169:0.0):0.00054)0.858:0.00054,tr|A9VE36|A9VE36_MONBE_121_188:0.87644)0.903:0.04866,tr|A0A151NWM8|A0A151NWM8_ALLMI_34_102:0.01583)0.975:0.19697)0.884:0.09840)0.696:0.06757)0.682:0.02679)0.844:0.12607,(((tr|A0A0N4ZE62|A0A0N4ZE62_PARTI_11_78:0.01533,(tr|A0A0K0DUH6|A0A0K0DUH6_STRER_10_78:0.03361,tr|A0A090LPA7|A0A090LPA7_STRRB_9_78:0.07078)0.922:0.04974)0.927:0.06484,(tr|A0A0K0F549|A0A0K0F549_9BILA_9_78:0.13939,tr|A0A0N5BBK1|A0A0N5BBK1_STREA_9_78:0.05083)0.897:0.05024)0.754:0.02135,(((tr|E4XE82|E4XE82_OIKDI_6_73:0.64436,(tr|D3BTP7|D3BTP7_POLPA_50_120:0.26563,(sp|Q54M86|ROMO1_DICDI_19_90:0.58639,tr|F4Q9Z8|F4Q9Z8_DICFS_37_108:0.24998)0.916:0.34067)0.967:0.55105)0.937:0.45899,((((tr|A0A0K0CZY5|A0A0K0CZY5_ANGCA_8_68:0.00054,tr|A0A0R3PWX8|A0A0R3PWX8_ANGCS_14_81:0.01668)0.986:0.08650,(tr|A0A0N4WHR9|A0A0N4WHR9_HAEPC_14_81:0.03354,(tr|A0A0C2BEJ0|A0A0C2BEJ0_9BILA_6_59:0.00054,(tr|A0A0D6M8K9|A0A0D6M8K9_9BILA_16_84:0.52673,(tr|A0A0C2BKE3|A0A0C2BKE3_9BILA_16_82:0.00055,tr|A0A0N4Y166|A0A0N4Y166_NIPBR_14_81:0.00055)0.305:0.00053)0.999:0.01430)0.997:0.00202)0.767:0.01728)0.800:0.01772,tr|A0A0B1T0N5|A0A0B1T0N5_OESDE_13_81:0.00054)0.978:0.14164,((((tr|E3LF25|E3LF25_CAERE_14_82:0.00051,tr|A8WTF7|A8WTF7_CAEBR_14_83:0.00055)0.764:0.01549,tr|G0MVQ3|G0MVQ3_CAEBE_14_82:0.06980)0.769:0.01713,tr|Q93511|Q93511_CAEEL_14_82:0.03242)0.914:0.01608,tr|H2WR72|H2WR72_CAEJA_13_82:0.00054)0.973:0.13634)0.048:0.02708)0.636:0.04631,((tr|A0A0N5A7N3|A0A0N5A7N3_9BILA_13_86:0.36534,((tr|A0A0N4UF14|A0A0N4UF14_DRAME_12_79:0.16033,(tr|A0A0M3KA50|A0A0M3KA50_ANISI_14_82:0.02237,(tr|A0A0B2W020|A0A0B2W020_TOXCA_14_82:0.03491,tr|A0A0M3HUR6|A0A0M3HUR6_ASCLU_14_82:0.03244)0.927:0.07616)0.709:0.02236)0.722:0.02210,((tr|A0A0N5DBU0|A0A0N5DBU0_THECL_13_81:0.04698,(tr|A0A0R3S4G2|A0A0R3S4G2_9BILA_13_81:0.03098,(tr|A0A044S9F1|A0A044S9F1_ONCVO_13_81:0.04777,tr|E1G0Z5|E1G0Z5_LOALO_13_81:0.01529)0.780:0.01548)0.877:0.00054)0.554:0.03787,(tr|J9FN21|J9FN21_WUCBA_13_81:0.00055,(tr|A0A0N4TWC8|A0A0N4TWC8_BRUPA_13_74:0.04883,tr|A0A0H5S2Z8|A0A0H5S2Z8_BRUMA_12_74:0.05801)0.871:0.05046)0.860:0.05801)1.000:0.54878)0.792:0.05598)0.782:0.11859,tr|T1JXD9|T1JXD9_TETUR_11_77:1.36899)0.474:0.00055)0.819:0.05355)0.900:0.22564)0.890:0.30379,tr|M2WVS7|M2WVS7_GALSU_20_142:1.53784)0.608:0.16742,((((((tr|A0A024GQ63|A0A024GQ63_9STRA_2_88:0.49235,(((tr|B7G1Z2|B7G1Z2_PHATC_77_198:0.16857,(tr|K0T834|K0T834_THAOC_105_225:0.14022,tr|B8C6E2|B8C6E2_THAPS_112_227:0.08620)0.991:0.40458)0.996:0.76475,tr|D8LBN5|D8LBN5_ECTSI_115_177:0.69568)0.460:0.04775,tr|W7TUJ8|W7TUJ8_9STRA_105_210:0.80285)0.986:0.43628)0.786:0.13083,(tr|H3HCZ2|H3HCZ2_PHYRM_51_165:0.02646,((((tr|A0A0N7L4I8|A0A0N7L4I8_9STRA_58_155:0.20182,(tr|D0NE70|D0NE70_PHYIT_58_156:0.0,tr|D0RMB2|D0RMB2_PHYIT_58_156:0.0):0.04120)0.075:0.02023,tr|G4Z5G9|G4Z5G9_PHYSP_58_169:0.10104)0.720:0.00055,(tr|A0A0W8DC60|A0A0W8DC60_PHYNI_58_156:0.0,tr|W2QA00|W2QA00_PHYPN_58_156:0.0,tr|W2ZD43|W2ZD43_PHYPR_58_156:0.0,tr|V9F740|V9F740_PHYPR_58_156:0.0):0.03471)0.235:0.01961,tr|M4C3U1|M4C3U1_HYAAE_58_173:0.09902)0.186:0.04996)0.991:0.25786)0.318:0.07220,tr|K3X9K3|K3X9K3_PYTUL_61_175:0.17527)0.970:0.29718,(tr|A0A067BGT6|A0A067BGT6_SAPPC_40_153:0.01858,tr|T0QC91|T0QC91_9STRA_37_151:0.00054)0.998:0.40893)0.911:0.17175,(tr|A0A024U1P1|A0A024U1P1_9STRA_46_162:0.03085,tr|W4GBL6|W4GBL6_9STRA_47_160:0.04061)0.974:0.31173)0.589:0.16931,tr|D8M8U5|D8M8U5_BLAHO_262_375:1.15891)0.997:0.82153)0.800:0.12681,(((tr|W7TUB7|W7TUB7_9STRA_12_130:1.05845,(((tr|A0A067CQK5|A0A067CQK5_SAPPC_5_132:0.00055,tr|T0QFZ0|T0QFZ0_9STRA_5_132:0.00923)0.956:0.22333,(tr|A0A024URG9|A0A024URG9_9STRA_6_132:0.15174,tr|W4HDG3|W4HDG3_9STRA_5_131:0.13315)0.996:0.44344)0.945:0.36977,((tr|A0A024G6D7|A0A024G6D7_9STRA_106_186:0.56253,tr|K3XB34|K3XB34_PYTUL_54_190:0.18488)0.848:0.12500,(tr|H3GFW2|H3GFW2_PHYRM_109_183:0.42516,((tr|G4ZSQ5|G4ZSQ5_PHYSP_101_185:0.11277,tr|M4BS17|M4BS17_HYAAE_83_174:0.20809)0.551:0.04440,(tr|A0A0P1AIH4|A0A0P1AIH4_9STRA_87_171:0.31713,(tr|D0NKX1|D0NKX1_PHYIT_34_171:0.24903,((tr|W2QNR3|W2QNR3_PHYPN_47_187:0.0,tr|V9FWC9|V9FWC9_PHYPR_47_187:0.0,tr|W3A0Y5|W3A0Y5_PHYPR_47_187:0.0):0.00055,tr|A0A0W8CB62|A0A0W8CB62_PHYNI_48_186:0.00055)0.995:0.27551)0.924:0.17612)0.899:0.13235)0.513:0.04812)0.732:0.07489)0.999:0.59632)0.933:0.38431)0.918:0.27273,(tr|L1JXR6|L1JXR6_GUITH_6_133:1.08497,(((((((tr|A9TT61|A9TT61_PHYPA_75_233:0.23618,tr|A9TQ35|A9TQ35_PHYPA_1_67:0.06783)0.997:0.39695,(tr|A9TN08|A9TN08_PHYPA_22_143:0.29253,(tr|A9SDP8|A9SDP8_PHYPA_22_145:0.09877,(tr|A9U1R6|A9U1R6_PHYPA_22_144:0.09326,tr|A9TGM7|A9TGM7_PHYPA_22_146:0.08655)0.972:0.12101)0.986:0.18899)0.123:0.01916)0.885:0.08673,(((tr|A9S455|A9S455_PHYPA_22_144:0.01808,tr|A9T2Y3|A9T2Y3_PHYPA_22_144:0.06115)0.908:0.08538,(tr|D8QWV5|D8QWV5_SELML_22_144:0.00055,tr|D8RKZ1|D8RKZ1_SELML_22_110:0.13034)0.999:0.21068)0.489:0.03657,(tr|A9T845|A9T845_PHYPA_5_135:0.25186,((tr|D8RPL4|D8RPL4_SELML_12_136:0.00829,tr|D8SMB9|D8SMB9_SELML_12_136:0.00054)0.999:0.34404,(tr|D8RP36|D8RP36_SELML_16_151:0.69643,(((tr|W5G1S5|W5G1S5_WHEAT_26_169:0.01705,(tr|M0UFB1|M0UFB1_HORVD_26_169:0.00054,(tr|K3XMI3|K3XMI3_SETIT_25_171:0.00826,tr|B6TTP4|B6TTP4_MAIZE_25_170:0.04590)1.000:0.09509)0.877:0.00055)0.886:0.02897,((tr|M7ZH25|M7ZH25_TRIUA_40_183:0.00054,(tr|W5FNH5|W5FNH5_WHEAT_96_240:0.01586,tr|W5F5S8|W5F5S8_WHEAT_21_109:0.00055)0.893:0.00145)0.857:0.02517,(tr|I1HEU7|I1HEU7_BRADI_26_170:0.06282,(((tr|A0A0E0JHK6|A0A0E0JHK6_ORYPU_26_170:0.00055,((tr|A0A0D3EMJ6|A0A0D3EMJ6_9ORYZ_118_260:0.0,tr|I1NM93|I1NM93_ORYGL_118_260:0.0):0.00054,(tr|B9EVR3|B9EVR3_ORYSJ_27_169:0.0,tr|B8A6Q5|B8A6Q5_ORYSI_27_169:0.0):0.01789)0.855:0.01715)0.851:0.01778,(tr|J3KZ45|J3KZ45_ORYBR_26_170:0.03603,(tr|A0A0D9Y7A8|A0A0D9Y7A8_9ORYZ_118_238:0.20887,tr|A0A0E0MV74|A0A0E0MV74_ORYRU_142_218:0.00055)0.496:0.00060)0.371:0.00054)0.880:0.03537,tr|A0A0D9V041|A0A0D9V041_9ORYZ_26_170:0.03160)0.943:0.05654)0.915:0.03870)0.752:0.01418)0.969:0.20452,(((((tr|A0A022RYH8|A0A022RYH8_ERYGU_27_176:0.11015,(tr|K4AWB1|K4AWB1_SOLLC_23_170:0.00055,tr|M1CJB3|M1CJB3_SOLTU_23_170:0.00846)0.988:0.08457)0.666:0.01292,(tr|A0A022S0T2|A0A022S0T2_ERYGU_24_168:0.08419,tr|S8DGM5|S8DGM5_9LAMI_25_172:0.29455)0.675:0.01154)0.939:0.05147,(((((((((sp|Q0WMZ5|OP162_ARATH_25_175:0.01660,(tr|D7MA70|D7MA70_ARALL_25_175:0.01796,tr|R0GX48|R0GX48_9BRAS_25_170:0.03972)0.763:0.01093)0.772:0.00900,(tr|V4LYR1|V4LYR1_EUTSA_24_172:0.01684,((tr|M4D8C7|M4D8C7_BRARP_27_171:0.01655,tr|A0A078DN32|A0A078DN32_BRANA_27_171:0.00055)0.562:0.02570,(tr|A0A0D3DEC8|A0A0D3DEC8_BRAOL_36_180:0.01698,tr|A0A078F5I1|A0A078F5I1_BRANA_36_180:0.00843)0.877:0.01741)0.937:0.05161)0.926:0.00055)0.588:0.00055,(tr|A0A078GBL7|A0A078GBL7_BRANA_59_145:0.01326,tr|M4FAC5|M4FAC5_BRARP_25_148:0.00055)0.801:0.00883)0.911:0.05298,((tr|M4EXK4|M4EXK4_BRARP_25_176:0.0,tr|A0A078H3Y5|A0A078H3Y5_BRANA_25_176:0.0):0.00055,(tr|A0A0D3A7Q6|A0A0D3A7Q6_BRAOL_25_176:0.00843,tr|A0A078H9U2|A0A078H9U2_BRANA_25_176:0.00055)0.916:0.01694)0.750:0.00958)0.799:0.02376,tr|A0A087FZS1|A0A087FZS1_ARAAL_25_175:0.04271)0.999:0.17045,tr|A0A0A0KCC7|A0A0A0KCC7_CUCSA_77_222:0.16468)0.295:0.04872,tr|A0A067JV93|A0A067JV93_JATCU_26_174:0.15297)0.862:0.04156,((tr|A0A059DB56|A0A059DB56_EUCGR_28_175:0.06330,((((tr|W9RIB0|W9RIB0_9ROSA_27_174:0.09018,(tr|A0A061EWS8|A0A061EWS8_THECC_26_198:0.05248,(tr|A0A0D2UVH5|A0A0D2UVH5_GOSRA_25_171:0.23485,tr|A0A0D2QH29|A0A0D2QH29_GOSRA_26_173:0.10707)0.909:0.05917)0.915:0.05658)0.798:0.02319,(tr|D7SY44|D7SY44_VITVI_26_173:0.07946,((tr|B9HIQ6|B9HIQ6_POPTR_26_175:0.06824,tr|B9HWY0|B9HWY0_POPTR_26_176:0.03403)0.882:0.03242,tr|B9RZN4|B9RZN4_RICCO_26_178:0.05270)0.808:0.01754)0.348:0.01667)0.783:0.01022,(tr|A0A067FX04|A0A067FX04_CITSI_26_172:0.04348,tr|V4S1S8|V4S1S8_9ROSI_26_172:0.00054)0.997:0.09679)0.556:0.00055,(((((tr|C6SWV4|C6SWV4_SOYBN_30_177:0.0,tr|A0A0B2PZB7|A0A0B2PZB7_GLYSO_30_177:0.0):0.01655,(tr|I1L0S5|I1L0S5_SOYBN_30_177:0.0,tr|A0A0B2PZB5|A0A0B2PZB5_GLYSO_30_177:0.0):0.05366)0.951:0.04956,(tr|A0A0L9TEY7|A0A0L9TEY7_PHAAN_30_176:0.01462,tr|Q2HU23|Q2HU23_MEDTR_30_179:0.12007)0.878:0.03054)0.200:0.01868,((tr|I1KMS6|I1KMS6_SOYBN_31_178:0.0,tr|A0A0B2P5J6|A0A0B2P5J6_GLYSO_31_178:0.0):0.15335,tr|V7B096|V7B096_PHAVU_30_177:0.02247)0.373:0.02686)0.901:0.05816,(tr|U5CXS0|U5CXS0_AMBTC_52_139:0.10425,tr|M0S2U1|M0S2U1_MUSAM_27_173:0.10209)0.819:0.06909)0.198:0.03999)0.817:0.02376)0.509:0.01005,((tr|A0A0K9RH27|A0A0K9RH27_SPIOL_53_200:0.05442,tr|A0A0J8FJZ2|A0A0J8FJZ2_BETVU_40_185:0.08208)0.999:0.16429,tr|M5XRN2|M5XRN2_PRUPE_30_177:0.08208)0.896:0.00054)0.813:0.00055)0.571:0.03229,tr|G7JMT8|G7JMT8_MEDTR_28_175:0.10581)0.878:0.04547)0.871:0.03856,((((tr|A0A0D3FHJ2|A0A0D3FHJ2_9ORYZ_30_185:0.0,tr|A2XFS7|A2XFS7_ORYSI_30_185:0.0,tr|A0A0E0NU03|A0A0E0NU03_ORYRU_30_185:0.0):0.00055,(tr|A0A0D9Z661|A0A0D9Z661_9ORYZ_152_279:0.08655,(tr|A0A0E0KCQ9|A0A0E0KCQ9_ORYPU_30_166:0.11916,tr|A0A0D9VT59|A0A0D9VT59_9ORYZ_30_158:0.09740)0.033:0.03898)0.960:0.08334)0.874:0.02498,(tr|I1PAK7|I1PAK7_ORYGL_30_176:0.0,tr|Q10MK4|Q10MK4_ORYSJ_30_176:0.0):0.02673)0.907:0.08114,(((tr|W5E225|W5E225_WHEAT_25_173:0.03088,(tr|M8B537|M8B537_TRIUA_25_186:0.00839,tr|W5E0K8|W5E0K8_WHEAT_25_173:0.00055)0.781:0.01180)0.884:0.02951,(tr|W5EMC7|W5EMC7_WHEAT_25_173:0.02725,tr|I1H693|I1H693_BRADI_25_171:0.07948)0.798:0.02421)0.993:0.11040,(tr|K4AFT0|K4AFT0_SETIT_30_174:0.09941,tr|B6UFN0|B6UFN0_MAIZE_30_175:0.06705)0.417:0.02509)0.804:0.02172)0.992:0.11144)0.787:0.03907,tr|S8CYG4|S8CYG4_9LAMI_21_164:0.15460)0.649:0.09632)0.999:0.38166)0.226:0.13839)0.851:0.09345)0.420:0.02232)0.998:0.31233)0.719:0.13396,(tr|D8QWX3|D8QWX3_SELML_22_145:0.17367,(((((((tr|A0A0L9UNJ3|A0A0L9UNJ3_PHAAN_19_140:0.02449,tr|V7BYZ6|V7BYZ6_PHAVU_19_139:0.01200)0.989:0.08833,(((tr|A0A0B2R6Y3|A0A0B2R6Y3_GLYSO_19_140:0.0,tr|I1M4W7|I1M4W7_SOYBN_19_140:0.0):0.00055,(tr|A0A0B2RMQ6|A0A0B2RMQ6_GLYSO_19_140:0.0,tr|C6SW13|C6SW13_SOYBN_19_140:0.0):0.00861)0.770:0.00926,(tr|A0A0B2SAD2|A0A0B2SAD2_GLYSO_19_143:0.02419,tr|C6TFJ4|C6TFJ4_SOYBN_19_140:0.02843)0.996:0.09022)0.643:0.01094)0.799:0.05193,(tr|I3SSC7|I3SSC7_MEDTR_22_143:0.05902,tr|A0A072VMU1|A0A072VMU1_MEDTR_22_143:0.12289)0.902:0.04846)0.944:0.08128,(tr|M5W0Q9|M5W0Q9_PRUPE_22_143:0.08926,(tr|A0A0J8F8R6|A0A0J8F8R6_BETVU_16_137:0.16340,tr|A0A0K9RIT3|A0A0K9RIT3_SPIOL_15_137:0.11979)0.965:0.10647)0.903:0.05003)0.091:0.01808,((tr|A0A059AH13|A0A059AH13_EUCGR_22_143:0.15070,(tr|F6GV11|F6GV11_VITVI_22_143:0.13670,(tr|A0A067KEE6|A0A067KEE6_JATCU_21_143:0.01401,(tr|B9T3N6|B9T3N6_RICCO_22_143:0.07163,tr|A9PFS3|A9PFS3_POPTR_22_145:0.16269)0.766:0.01781)0.965:0.06430)0.748:0.01120)0.886:0.03400,((((((((tr|M4FIJ8|M4FIJ8_BRARP_21_143:0.0,tr|A0A078ICP5|A0A078ICP5_BRANA_21_143:0.0):0.00868,(tr|V4MFQ8|V4MFQ8_EUTSA_22_142:0.08296,(tr|A0A0D2ZVJ9|A0A0D2ZVJ9_BRAOL_22_143:0.0,tr|A0A078HQA4|A0A078HQA4_BRANA_22_143:0.0):0.00054)0.461:0.00863)0.854:0.02526,(tr|R0FZ61|R0FZ61_9BRAS_21_142:0.02792,(sp|Q9ZV24|OP161_ARATH_21_142:0.00051,tr|D7LK98|D7LK98_ARALL_21_142:0.01722)0.960:0.04590)0.978:0.07481)0.316:0.03306,tr|A0A087GQU9|A0A087GQU9_ARAAL_21_142:0.05582)0.902:0.04159,tr|A0A087GQV0|A0A087GQV0_ARAAL_22_142:0.02190)1.000:0.22834,(tr|A0A061GW05|A0A061GW05_THECC_22_143:0.08414,(tr|A0A0B0MVJ9|A0A0B0MVJ9_GOSAR_22_143:0.00055,tr|A0A0D2PXA2|A0A0D2PXA2_GOSRA_22_143:0.00888)1.000:0.19600)0.927:0.07291)0.872:0.06426,(tr|A0A067GBV3|A0A067GBV3_CITSI_22_142:0.01157,tr|V4SLV4|V4SLV4_9ROSI_22_142:0.01641)0.983:0.13491)0.477:0.03299,(tr|M1AKX9|M1AKX9_SOLTU_22_143:0.08810,(tr|S8CRN9|S8CRN9_9LAMI_22_143:0.31723,tr|A0A022PRL6|A0A022PRL6_ERYGU_22_143:0.08413)0.244:0.03007)0.952:0.05771)0.827:0.03083)0.908:0.04794)0.694:0.00055,tr|A0A0A0LVB9|A0A0A0LVB9_CUCSA_40_115:0.06272)0.614:0.08415,((tr|A0A0K9PH60|A0A0K9PH60_ZOSMR_22_143:0.20976,tr|W9SIP5|W9SIP5_9ROSA_53_121:0.15825)0.898:0.09747,(((tr|M0SWD9|M0SWD9_MUSAM_392_515:0.17204,tr|M0RKJ5|M0RKJ5_MUSAM_22_143:0.13195)0.955:0.11660,(((tr|A0A0E0JUA0|A0A0E0JUA0_ORYPU_22_143:0.02495,((tr|B8A9Y0|B8A9Y0_ORYSI_22_143:0.0,tr|A0A0D3EZA0|A0A0D3EZA0_9ORYZ_22_143:0.0):0.00055,tr|A0A0P0VDD8|A0A0P0VDD8_ORYSJ_22_99:0.00055)0.903:0.01962)0.839:0.00054,(tr|K3XSP8|K3XSP8_SETIT_22_143:0.08323,tr|C5XJE8|C5XJE8_SORBI_3_123:0.06641)0.964:0.05671)0.994:0.11436,(((tr|M7Z2D6|M7Z2D6_TRIUA_48_107:0.39534,((tr|M0XHZ5|M0XHZ5_HORVD_19_141:0.00859,((tr|W4ZXN2|W4ZXN2_WHEAT_20_106:0.08912,tr|W5AAG2|W5AAG2_WHEAT_20_115:0.12235)0.736:0.10195,((tr|M7YSB4|M7YSB4_TRIUA_20_181:0.00054,tr|W5AQ24|W5AQ24_WHEAT_3_74:0.00055)0.000:0.00055,tr|W5AK63|W5AK63_WHEAT_1_58:0.01829)0.774:0.01398)0.784:0.02219)0.976:0.06618,((tr|F2D350|F2D350_HORVD_19_141:0.01741,tr|W5A7V2|W5A7V2_WHEAT_19_141:0.03039)0.940:0.00054,(tr|W4ZZ90|W4ZZ90_WHEAT_62_183:0.00054,tr|W5AN77|W5AN77_WHEAT_3_74:0.01547)0.945:0.05285)0.685:0.03186)0.149:0.00052)0.995:0.14373,((tr|I1HMU0|I1HMU0_BRADI_474_555:0.39108,(tr|K3ZBX1|K3ZBX1_SETIT_47_163:0.30659,tr|J3L8C6|J3L8C6_ORYBR_45_104:0.39883)0.944:0.22195)0.237:0.00057,tr|I1HMT9|I1HMT9_BRADI_20_141:0.05998)0.483:0.02218)0.900:0.04359,(tr|A0A0D9WBZ0|A0A0D9WBZ0_9ORYZ_22_143:0.02909,(tr|J3M3B1|J3M3B1_ORYBR_22_143:0.01978,((tr|K7V2D2|K7V2D2_MAIZE_22_143:0.07424,(tr|B3VTB6|B3VTB6_SORBI_22_143:0.03536,(tr|K3ZAI8|K3ZAI8_SETIT_22_143:0.02038,tr|A0A096QQP5|A0A096QQP5_MAIZE_4_74:0.04856)0.664:0.00055)0.160:0.00924)0.975:0.05172,((tr|I1PRU0|I1PRU0_ORYGL_22_143:0.0,tr|A0A0D3G2G4|A0A0D3G2G4_9ORYZ_22_143:0.0):0.00054,(tr|A0A0D9ZTC1|A0A0D9ZTC1_9ORYZ_71_192:0.00055,(tr|A0A0E0KXN8|A0A0E0KXN8_ORYPU_22_143:0.0,tr|B8AWZ4|B8AWZ4_ORYSI_22_143:0.0,tr|A0A0E0PGK6|A0A0E0PGK6_ORYRU_22_143:0.0,tr|Q65XV6|Q65XV6_ORYSJ_22_143:0.0):0.00055)0.856:0.00882)0.312:0.00876)0.824:0.01758)0.825:0.02948)0.851:0.02941)0.412:0.03065)0.986:0.10341)0.762:0.01054,tr|W1PIM3|W1PIM3_AMBTC_22_143:0.16179)0.745:0.01231)0.834:0.03697)0.999:0.28811)0.556:0.07190)0.940:0.25705,tr|A0A0U9HJK0|A0A0U9HJK0_KLEFL_22_146:0.51456)0.990:0.59689,(tr|A9TZ45|A9TZ45_PHYPA_17_139:0.36810,(tr|D8R557|D8R557_SELML_2_132:0.84659,(tr|U5D6K7|U5D6K7_AMBTC_8_106:0.68186,((((tr|B9I9R2|B9I9R2_POPTR_6_128:0.08336,(tr|A0A067JW21|A0A067JW21_JATCU_10_128:0.18999,((tr|R0HQF1|R0HQF1_9BRAS_6_128:0.06920,((tr|M4DD18|M4DD18_BRARP_6_127:0.0,tr|A0A078DIY7|A0A078DIY7_BRANA_6_127:0.0):0.02763,((tr|A0A078DZU4|A0A078DZU4_BRANA_4_128:0.0,tr|A0A0D3BW70|A0A0D3BW70_BRAOL_4_128:0.0):0.00054,tr|V4LJ72|V4LJ72_EUTSA_6_134:0.40815)0.294:0.11951)1.000:0.22343)0.791:0.03376,(tr|D7LTA7|D7LTA7_ARALL_6_128:0.01771,sp|Q9LZH8|OP164_ARATH_6_127:0.00054)0.776:0.01905)1.000:0.26843)0.839:0.03713)0.652:0.02131,(((tr|A0A0A0K992|A0A0A0K992_CUCSA_6_128:0.19745,tr|A0A061DQU3|A0A061DQU3_THECC_6_106:0.14101)0.605:0.02098,((tr|K7LGW8|K7LGW8_SOYBN_6_130:0.0,tr|A0A0B2P343|A0A0B2P343_GLYSO_6_130:0.0):0.11157,(tr|A0A0L9VHK0|A0A0L9VHK0_PHAAN_6_127:0.00505,(tr|V7BIJ2|V7BIJ2_PHAVU_21_141:0.02776,tr|G7IF50|G7IF50_MEDTR_6_126:0.30577)0.780:0.02302)0.987:0.14310)0.996:0.19919)0.874:0.04442,(tr|A0A059AXT2|A0A059AXT2_EUCGR_6_127:0.11768,(tr|D7U298|D7U298_VITVI_6_128:0.23008,((tr|A0A067HGQ4|A0A067HGQ4_CITSI_7_127:0.0,tr|V4U0P1|V4U0P1_9ROSI_7_127:0.0):0.20286,tr|B9SAS0|B9SAS0_RICCO_6_128:0.12136)0.263:0.02093)0.912:0.07061)0.903:0.06117)0.874:0.04815)0.757:0.02998,((tr|A0A0J8C137|A0A0J8C137_BETVU_36_115:0.06748,(tr|A0A0K9RA05|A0A0K9RA05_SPIOL_6_127:0.00081,tr|A0A0K9RCF2|A0A0K9RCF2_SPIOL_99_158:0.35831)0.989:0.34806)1.000:0.47962,((tr|A0A022S2S8|A0A022S2S8_ERYGU_2_124:0.08944,(tr|S8BYC5|S8BYC5_9LAMI_37_138:0.52870,tr|A0A022QK64|A0A022QK64_ERYGU_4_77:0.37342)0.983:0.42536)0.952:0.25106,(tr|K4CAW0|K4CAW0_SOLLC_7_125:0.00054,tr|M1C818|M1C818_SOLTU_115_181:0.16601)0.986:0.17987)0.989:0.26276)0.449:0.08402)0.336:0.12527,(tr|A0A0D2T0H8|A0A0D2T0H8_GOSRA_4_126:0.27834,(tr|M5W674|M5W674_PRUPE_5_105:0.13001,tr|M5WET2|M5WET2_PRUPE_41_121:0.15224)0.991:0.32514)0.812:0.09118)0.940:0.26038)0.910:0.28794)0.820:0.17907)0.490:0.18870)0.869:0.22532,tr|D7FME6|D7FME6_ECTSI_17_163:1.04009)0.754:0.14407)0.848:0.22756)0.850:0.16257,(tr|A9S9M3|A9S9M3_PHYPA_33_158:1.43371,(tr|R1FKI8|R1FKI8_EMIHU_53_104:0.76010,tr|W7TT98|W7TT98_9STRA_128_240:0.80763)0.171:0.20185)0.391:0.20330)0.247:0.07194)0.780:0.12322,tr|A0A139AE17|A0A139AE17_GONPR_476_544:2.02991)0.609:0.08393)0.804:0.17672)0.858:0.13128,((((((((tr|D8RGU2|D8RGU2_SELML_9_108:0.0,tr|D8S5F5|D8S5F5_SELML_9_108:0.0):0.37189,((tr|A0A0K9R9F2|A0A0K9R9F2_SPIOL_43_153:0.41264,((((tr|I1JJG0|I1JJG0_SOYBN_67_179:0.0,tr|A0A0B2SGC2|A0A0B2SGC2_GLYSO_67_179:0.0):0.00054,tr|A0A0L9TH59|A0A0L9TH59_PHAAN_32_149:0.20468)0.809:0.03218,((tr|A0A0B2QR63|A0A0B2QR63_GLYSO_39_150:0.0,tr|I1M6K4|I1M6K4_SOYBN_39_150:0.0):0.01041,tr|V7B969|V7B969_PHAVU_30_143:0.05138)0.762:0.01168)0.084:0.03564,tr|G7K4C7|G7K4C7_MEDTR_34_145:0.08391)0.657:0.01489)0.951:0.12446,((((tr|V7BNA4|V7BNA4_PHAVU_19_98:0.04278,((tr|K7MQR6|K7MQR6_SOYBN_40_142:0.02261,(tr|K7K0Y8|K7K0Y8_SOYBN_16_95:0.00055,(tr|A0A0B2RBY8|A0A0B2RBY8_GLYSO_41_142:0.00055,((tr|A0A0B2NUE3|A0A0B2NUE3_GLYSO_41_142:0.00055,tr|K7MQQ5|K7MQQ5_SOYBN_40_142:0.00054)0.927:0.03384,tr|K7MQR2|K7MQR2_SOYBN_43_142:0.00055)0.000:0.00054)0.463:0.00054)0.885:0.00055)0.937:0.05832,(tr|A0A0B2NVI5|A0A0B2NVI5_GLYSO_35_142:0.0,tr|K7LA91|K7LA91_SOYBN_35_142:0.0):0.13995)0.797:0.07514)0.572:0.00053,tr|A0A0L9VAN2|A0A0L9VAN2_PHAAN_22_113:0.07269)1.000:0.24726,tr|M0RJC5|M0RJC5_MUSAM_111_210:0.17099)0.080:0.00418,(((((((tr|A0A0K9NZK9|A0A0K9NZK9_ZOSMR_48_160:0.00057,tr|A0A0K9PEM2|A0A0K9PEM2_ZOSMR_105_165:0.38388)0.717:0.05383,tr|A0A0K9Q191|A0A0K9Q191_ZOSMR_5_54:0.24251)0.844:0.13177,tr|A0A0K9PQ63|A0A0K9PQ63_ZOSMR_49_148:0.26283)0.284:0.06818,(tr|A2XDB0|A2XDB0_ORYSI_528_578:0.08405,(tr|I1P8A9|I1P8A9_ORYGL_496_572:0.26308,(tr|A0A0E0NQP9|A0A0E0NQP9_ORYRU_499_554:0.00055,(tr|A0A0D3FEQ8|A0A0D3FEQ8_9ORYZ_493_553:0.00055,tr|A0A0E0K9S9|A0A0E0K9S9_ORYPU_509_583:0.48796)0.810:0.03208)0.977:0.49670)0.759:0.09323)0.972:0.44178)0.564:0.04988,((tr|A0A0D2PHS2|A0A0D2PHS2_GOSRA_9_93:0.12024,(tr|A0A067F4E0|A0A067F4E0_CITSI_32_151:0.00053,tr|V4UT63|V4UT63_9ROSI_34_151:0.00055)1.000:0.50852)0.698:0.04260,((tr|A0A096RF37|A0A096RF37_MAIZE_51_189:0.05337,(tr|F2D9N2|F2D9N2_HORVD_48_172:0.06611,((tr|A0A0D3HV12|A0A0D3HV12_9ORYZ_58_182:0.00054,((tr|A0A0E0BTD0|A0A0E0BTD0_9ORYZ_59_182:0.0,tr|B8BM59|B8BM59_ORYSI_59_182:0.0,tr|I1R6Q1|I1R6Q1_ORYGL_59_182:0.0):0.00055,(tr|Q2QPW9|Q2QPW9_ORYSJ_59_182:0.0,tr|A0A0E0RHX1|A0A0E0RHX1_ORYRU_59_182:0.0):0.00054)0.923:0.00897)0.823:0.00055,(tr|A0A0D9XZU1|A0A0D9XZU1_9ORYZ_59_182:0.00914,tr|J3NDS8|J3NDS8_ORYBR_49_187:0.03513)0.805:0.01123)0.926:0.04467)0.788:0.02542)0.998:0.25071,(tr|A0A0E0MMY7|A0A0E0MMY7_ORYPU_80_182:0.07661,((tr|B4FWL9|B4FWL9_MAIZE_77_175:0.01669,((tr|C5YP69|C5YP69_SORBI_76_177:0.0,tr|K3Z9B4|K3Z9B4_SETIT_76_177:0.0):0.00055,tr|A0A096RTQ2|A0A096RTQ2_MAIZE_76_175:0.02297)0.775:0.01130)0.788:0.01996,(tr|W5F6B8|W5F6B8_WHEAT_7_92:0.00055,(tr|I1II22|I1II22_BRADI_70_172:0.01090,(tr|W5FLZ8|W5FLZ8_WHEAT_69_171:0.0,tr|W5G3H0|W5G3H0_WHEAT_69_171:0.0):0.00054)0.880:0.00055)0.893:0.02368)0.125:0.00055)0.760:0.00059)0.973:0.33637)0.482:0.06869)0.872:0.04952,((tr|M0SKR9|M0SKR9_MUSAM_34_140:0.10043,tr|M0SMX3|M0SMX3_MUSAM_38_152:0.01499)0.983:0.08413,((((tr|A0A059BW91|A0A059BW91_EUCGR_35_151:0.04838,(tr|M5WV89|M5WV89_PRUPE_50_153:0.03356,tr|W9RCA8|W9RCA8_9ROSA_37_148:0.02719)0.785:0.01402)0.757:0.00055,(tr|A0A0J8CLH4|A0A0J8CLH4_BETVU_40_154:0.12804,tr|F6HEM2|F6HEM2_VITVI_41_150:0.06629)0.757:0.00951)0.921:0.02353,((((tr|A0A022R0D4|A0A022R0D4_ERYGU_46_150:0.07692,((tr|A0A0B0MI48|A0A0B0MI48_GOSAR_45_149:0.0,tr|A0A0D2M4I8|A0A0D2M4I8_GOSRA_45_149:0.0):0.03324,(tr|A0A067L595|A0A067L595_JATCU_48_151:0.03353,(tr|A0A0D2SEU7|A0A0D2SEU7_GOSRA_60_173:0.00055,tr|A0A061F580|A0A061F580_THECC_39_152:0.00055)0.952:0.00054)0.035:0.00055)0.786:0.02813)0.780:0.02491,((((tr|A0A0D3EBD6|A0A0D3EBD6_BRAOL_41_154:0.0,tr|A0A078I734|A0A078I734_BRANA_41_154:0.0):0.00055,(tr|M4CFB8|M4CFB8_BRARP_40_155:0.00055,tr|A0A078FS10|A0A078FS10_BRANA_40_154:0.00055)0.758:0.00055)0.985:0.08672,((tr|A0A0D3B3C1|A0A0D3B3C1_BRAOL_35_151:0.00055,(tr|A0A078FFE4|A0A078FFE4_BRANA_42_155:0.00055,(tr|A0A078HG69|A0A078HG69_BRANA_41_155:0.01013,tr|M4EJK9|M4EJK9_BRARP_81_175:0.03285)0.000:0.00054)0.163:0.00054)0.887:0.03140,((tr|V4MH49|V4MH49_EUTSA_40_155:0.00055,(((sp|Q94EH2|TI222_ARATH_40_156:0.0,tr|D7MF70|D7MF70_ARALL_40_156:0.0):0.00054,(tr|A0A087GH29|A0A087GH29_ARAAL_40_155:0.00999,tr|R0F6I2|R0F6I2_9BRAS_40_156:0.00054)0.929:0.00955)0.918:0.02000,((tr|A0A078DJD9|A0A078DJD9_BRANA_39_154:0.0,tr|M4ECA3|M4ECA3_BRARP_39_154:0.0):0.00055,(tr|A0A0D3A6Q0|A0A0D3A6Q0_BRAOL_38_154:0.0,tr|A0A078DY74|A0A078DY74_BRANA_38_154:0.0):0.00055)0.000:0.00053)0.847:0.01382)0.833:0.00054,(tr|A0A087GB86|A0A087GB86_ARAAL_37_152:0.04949,(tr|D7MKI4|D7MKI4_ARALL_41_155:0.00996,(tr|R0GNQ8|R0GNQ8_9BRAS_45_159:0.03024,sp|Q6NKU9|TI223_ARATH_39_157:0.00055)0.838:0.01072)0.900:0.00054)0.972:0.04425)0.894:0.02097)0.772:0.00054)0.940:0.12268,tr|B9SSS0|B9SSS0_RICCO_52_147:0.70206)0.848:0.05686)0.998:0.00081,tr|A0A022QIG4|A0A022QIG4_ERYGU_44_151:0.06507)0.983:0.00339,(tr|U5DA19|U5DA19_AMBTC_35_145:0.07481,tr|S8CM51|S8CM51_9LAMI_28_137:0.08477)0.873:0.03740)0.766:0.01690)0.925:0.00055,((tr|B9GJV9|B9GJV9_POPTR_40_152:0.00055,(tr|B9I169|B9I169_POPTR_54_157:0.25649,tr|A0A0A0L4X2|A0A0A0L4X2_CUCSA_50_148:0.11264)0.681:0.01264)0.840:0.04185,(tr|M1C0G1|M1C0G1_SOLTU_40_155:0.00054,tr|K4CHJ9|K4CHJ9_SOLLC_39_156:0.01967)0.083:0.01651)0.770:0.01647)0.826:0.03207)0.601:0.00654)0.627:0.02839,(tr|C5WUQ4|C5WUQ4_SORBI_43_145:0.03369,(tr|K4AFB6|K4AFB6_SETIT_34_145:0.01040,((((tr|W5ELG6|W5ELG6_WHEAT_27_140:0.01134,tr|M7ZX39|M7ZX39_TRIUA_29_116:0.01422)0.969:0.08664,((tr|A0A0E0M6W0|A0A0E0M6W0_ORYPU_40_143:0.00054,(tr|A0A0D9XIX9|A0A0D9XIX9_9ORYZ_29_143:0.02512,(tr|A0A0D3HCU0|A0A0D3HCU0_9ORYZ_25_125:0.00055,(((tr|B8BGG2|B8BGG2_ORYSI_32_143:0.0,tr|A0A0E0QY63|A0A0E0QY63_ORYRU_31_142:0.0):0.00055,tr|I1QTT3|I1QTT3_ORYGL_30_142:0.00055)1.000:0.00383,tr|J3N227|J3N227_ORYBR_5_79:0.00054)0.571:0.00088)0.875:0.00060)0.869:0.01317)0.785:0.02113,(tr|B6T2K1|B6T2K1_MAIZE_26_138:0.06238,tr|K4AFK1|K4AFK1_SETIT_24_136:0.02922)0.951:0.05794)0.999:0.14071)0.935:0.05916,(((tr|A0A0E0NQX7|A0A0E0NQX7_ORYRU_227_331:0.00055,(((tr|A0A0D9Z3D0|A0A0D9Z3D0_9ORYZ_38_149:0.0,tr|A0A0D3FEY0|A0A0D3FEY0_9ORYZ_38_149:0.0,tr|I1P8H1|I1P8H1_ORYGL_38_149:0.0):0.00055,tr|Q10QJ0|Q10QJ0_ORYSJ_39_149:0.00055)0.956:0.00055,tr|A2XDH8|A2XDH8_ORYSI_37_141:0.03246)0.858:0.00054)0.837:0.01728,tr|J3LKX9|J3LKX9_ORYBR_37_150:0.01239)0.869:0.04328,tr|I1H9T6|I1H9T6_BRADI_33_146:0.07575)0.714:0.01229)0.680:0.00974,((tr|I1H8N4|I1H8N4_BRADI_41_143:0.00055,(tr|W5E1J8|W5E1J8_WHEAT_13_93:0.00055,(tr|W5EGI8|W5EGI8_WHEAT_123_236:0.00055,tr|M7Z217|M7Z217_TRIUA_33_145:0.00055)0.985:0.00055)0.989:0.07749)0.983:0.06295,(tr|B4FGI3|B4FGI3_MAIZE_39_140:0.00054,tr|K7VPJ2|K7VPJ2_MAIZE_37_107:0.14930)0.886:0.03222)0.765:0.01293)0.747:0.00904)0.745:0.00054)1.000:0.16142)0.544:0.00055)0.984:0.14318)0.976:0.21067)0.821:0.08710,tr|A9SYD8|A9SYD8_PHYPA_3_113:0.15529)0.981:0.31586,(tr|E1ZL36|E1ZL36_CHLVA_80_160:0.37197,tr|A8HNC8|A8HNC8_CHLRE_68_169:1.12406)0.598:0.17416)0.919:0.29578,(tr|M1UXI8|M1UXI8_CYAM1_87_186:0.89786,(tr|L1JQE8|L1JQE8_GUITH_60_138:0.74762,((tr|B8LC75|B8LC75_THAPS_137_233:0.90402,((tr|W7TMT8|W7TMT8_9STRA_159_276:1.19779,tr|B7FNV4|B7FNV4_PHATC_36_161:1.01037)0.802:0.25645,tr|K0SWH8|K0SWH8_THAOC_128_248:0.50214)0.577:0.19692)0.496:0.16514,tr|D8LH74|D8LH74_ECTSI_77_197:0.83161)0.829:0.28226)0.859:0.17684)0.605:0.20125)0.988:0.47475,((((tr|D2V9Y9|D2V9Y9_NAEGR_1_134:0.79200,(tr|M1VHJ2|M1VHJ2_CYAM1_40_177:0.47813,tr|M2XRN2|M2XRN2_GALSU_27_165:0.44605)0.938:0.20943)0.233:0.12232,((((tr|A0A067BPT8|A0A067BPT8_SAPPC_9_154:0.02331,(tr|T0RMK7|T0RMK7_9STRA_9_154:0.0,tr|A0A067BJH8|A0A067BJH8_SAPPC_9_154:0.0):0.00054)1.000:0.27611,(tr|W4GEA8|W4GEA8_9STRA_9_156:0.00054,tr|A0A024TYV0|A0A024TYV0_9STRA_9_149:0.09594)0.987:0.17735)0.608:0.06761,(tr|A0A024G6N3|A0A024G6N3_9STRA_16_156:0.38556,(tr|K3X8V0|K3X8V0_PYTUL_23_169:0.15656,(tr|A0A0P1AFZ4|A0A0P1AFZ4_9STRA_811_939:0.17608,((tr|W2PGA4|W2PGA4_PHYPN_22_162:0.0,tr|A0A0W8D1C9|A0A0W8D1C9_PHYNI_22_162:0.0,tr|W2Y391|W2Y391_PHYPR_22_162:0.0,tr|V9DWM1|V9DWM1_PHYPR_22_162:0.0):0.00762,((tr|H3H1S5|H3H1S5_PHYRM_22_162:0.00665,tr|M4BH26|M4BH26_HYAAE_19_122:0.28409)0.964:0.06543,(tr|D0MYP5|D0MYP5_PHYIT_22_157:0.09515,tr|G4YIV4|G4YIV4_PHYSP_22_164:0.09894)0.913:0.06527)0.879:0.02586)0.894:0.04999)0.975:0.17347)0.935:0.18078)0.556:0.06113)1.000:0.66467,((((((((tr|T0R8T3|T0R8T3_9STRA_49_184:0.00054,tr|A0A067BTA4|A0A067BTA4_SAPPC_49_183:0.00891)0.917:0.11998,(tr|W4FDA6|W4FDA6_9STRA_45_180:0.00054,tr|A0A024TLG0|A0A024TLG0_9STRA_46_180:0.02630)1.000:0.35309)0.997:0.33865,((tr|K3WS24|K3WS24_PYTUL_64_198:0.07800,tr|A0A024G6L6|A0A024G6L6_9STRA_67_201:0.13373)0.722:0.06327,((tr|G4ZTN8|G4ZTN8_PHYSP_69_187:0.02188,(tr|H3H2B6|H3H2B6_PHYRM_67_200:0.00055,tr|H3GGN2|H3GGN2_PHYRM_67_194:0.00955)1.000:0.31572)0.769:0.01726,(tr|A0A0P1B3H5|A0A0P1B3H5_9STRA_43_177:0.07394,((tr|W2QRN5|W2QRN5_PHYPN_65_224:0.0,tr|A0A0W8BXD9|A0A0W8BXD9_PHYNI_65_224:0.0,tr|W2ZZN7|W2ZZN7_PHYPR_65_224:0.0):0.00055,(tr|D0NL85|D0NL85_PHYIT_28_111:0.04164,tr|V9FX16|V9FX16_PHYPR_66_224:0.00055)0.911:0.00875)0.947:0.00055)0.358:0.02401)0.637:0.02716)0.996:0.27912)0.983:0.24956,((tr|F0YHC0|F0YHC0_AURAN_2_112:0.60820,(tr|B7FQ85|B7FQ85_PHATC_2_135:0.08655,(tr|B8BWH4|B8BWH4_THAPS_2_109:0.27375,tr|K0TBX0|K0TBX0_THAOC_105_241:0.04139)0.941:0.09828)0.941:0.18650)0.876:0.11275,(tr|D7G569|D7G569_ECTSI_55_189:0.40499,tr|W7TL11|W7TL11_9STRA_68_203:0.46626)0.596:0.11606)0.885:0.12314)0.964:0.19749,(tr|R1EFF8|R1EFF8_EMIHU_17_138:0.51694,((tr|C5K9Q0|C5K9Q0_PERM5_67_195:0.0,tr|C5M1J1|C5M1J1_PERM5_67_195:0.0,tr|C5LVT7|C5LVT7_PERM5_67_195:0.0):0.00813,(tr|C5KN07|C5KN07_PERM5_5_91:0.00055,tr|C5KLD2|C5KLD2_PERM5_67_195:0.00055)0.869:0.00055)1.000:0.56296)0.066:0.05406)0.899:0.11505,tr|A0A0G4IP81|A0A0G4IP81_PLABS_24_155:0.41769)0.862:0.07515,(((tr|A9S415|A9S415_PHYPA_13_140:0.22151,(tr|D8R2J7|D8R2J7_SELML_37_164:0.00055,tr|D8ST46|D8ST46_SELML_38_164:0.00054)0.981:0.13176)0.881:0.09438,(((tr|D7SJS5|D7SJS5_VITVI_39_165:0.02988,((((tr|A0A0K9RWZ0|A0A0K9RWZ0_SPIOL_37_162:0.06908,tr|A0A0J8BUY8|A0A0J8BUY8_BETVU_38_163:0.06061)0.965:0.09098,tr|A0A0K9PFP5|A0A0K9PFP5_ZOSMR_43_171:0.16948)0.904:0.04716,((tr|M1BQG7|M1BQG7_SOLTU_38_164:0.00866,tr|K4DA55|K4DA55_SOLLC_38_164:0.01666)0.964:0.06270,(((tr|A0A0D3DQ64|A0A0D3DQ64_BRAOL_37_164:0.0,tr|A0A078D397|A0A078D397_BRANA_37_164:0.0):0.00053,(tr|A0A078E407|A0A078E407_BRANA_38_164:0.00845,tr|M4DJ82|M4DJ82_BRARP_38_164:0.00055)0.849:0.00839)0.962:0.04664,(tr|A0A087HPD4|A0A087HPD4_ARAAL_40_166:0.13131,(((tr|A0A078G5G4|A0A078G5G4_BRANA_37_163:0.0,tr|M4EQF5|M4EQF5_BRARP_37_163:0.0):0.00055,(tr|A0A078D0T1|A0A078D0T1_BRANA_36_163:0.0,tr|A0A0D3DWP4|A0A0D3DWP4_BRAOL_36_163:0.0):0.00055)0.944:0.03563,(tr|V4KUF4|V4KUF4_EUTSA_40_166:0.00658,((tr|D7KGC8|D7KGC8_ARALL_40_166:0.00055,tr|R0IJF7|R0IJF7_9BRAS_42_167:0.00055)0.316:0.00055,(sp|A2RVP7|TI221_ARATH_42_168:0.00055,sp|A1XJK0|TI224_ARATH_10_137:0.00055)0.844:0.00834)0.957:0.02686)0.740:0.01029)0.857:0.02466)0.779:0.01497)0.983:0.08060)0.762:0.03985)0.385:0.01830,(tr|W1PD39|W1PD39_AMBTC_35_156:0.15395,(((((tr|C5WNG9|C5WNG9_SORBI_40_165:0.01690,(tr|B6U2A3|B6U2A3_MAIZE_39_165:0.01202,tr|A0A096TDS0|A0A096TDS0_MAIZE_32_113:0.09774)0.761:0.01352)0.900:0.02574,tr|A0A0D9VSZ5|A0A0D9VSZ5_9ORYZ_39_165:0.03448)0.582:0.01688,tr|I1H6G4|I1H6G4_BRADI_38_165:0.06799)0.947:0.00055,tr|J3LMV2|J3LMV2_ORYBR_39_165:0.00054)0.771:0.00801,((tr|Q10MT3|Q10MT3_ORYSJ_36_162:0.0,tr|A0A0D3FHB5|A0A0D3FHB5_9ORYZ_36_162:0.0,tr|A0A0D9Z5Y0|A0A0D9Z5Y0_9ORYZ_36_162:0.0,tr|I1PAE2|I1PAE2_ORYGL_36_162:0.0,tr|B8AM05|B8AM05_ORYSI_36_162:0.0):0.00054,((tr|A0A0E0NTS9|A0A0E0NTS9_ORYRU_35_166:0.14666,tr|A0A0E0KCH9|A0A0E0KCH9_ORYPU_35_160:0.04253)0.753:0.02222,(tr|W5GTH6|W5GTH6_WHEAT_2_106:0.02111,(((tr|M0YFC0|M0YFC0_HORVD_39_166:0.0,tr|W5E302|W5E302_WHEAT_38_165:0.0):0.00055,((tr|M0VWV2|M0VWV2_HORVD_31_157:0.00720,tr|W5EH59|W5EH59_WHEAT_41_146:0.00055)1.000:0.00091,(((tr|W5H368|W5H368_WHEAT_33_189:0.00054,tr|W5GD76|W5GD76_WHEAT_7_125:0.09855)0.514:0.00060,tr|W5GEH9|W5GEH9_WHEAT_16_104:0.00055)0.300:0.14563,tr|W5E0G1|W5E0G1_WHEAT_38_142:0.00055)0.822:0.00830)0.456:0.00055)0.958:0.00055,tr|M7Z8J8|M7Z8J8_TRIUA_39_165:0.15618)0.983:0.00054)1.000:0.11942)0.679:0.00302)0.923:0.02523)0.963:0.07509)0.824:0.02666)0.831:0.01952)0.929:0.03130,(((tr|M5W1I2|M5W1I2_PRUPE_34_161:0.05588,((tr|S8CKB8|S8CKB8_9LAMI_36_162:0.11868,tr|A0A022RRG7|A0A022RRG7_ERYGU_40_166:0.07547)0.917:0.04865,((tr|A0A072VJV3|A0A072VJV3_MEDTR_39_165:0.00055,tr|G7JSS1|G7JSS1_MEDTR_38_165:0.00055)0.993:0.09033,((tr|A0A0L9V8E2|A0A0L9V8E2_PHAAN_39_165:0.0,tr|V7AF85|V7AF85_PHAVU_39_165:0.0):0.00054,(tr|A0A0B2PVQ5|A0A0B2PVQ5_GLYSO_39_143:0.00054,(tr|I1L5H5|I1L5H5_SOYBN_38_165:0.00054,(tr|I1LP70|I1LP70_SOYBN_39_165:0.00054,tr|A0A0B2SQD8|A0A0B2SQD8_GLYSO_39_145:0.02029)0.836:0.00844)0.838:0.00054)0.947:0.02564)0.699:0.00911)0.327:0.01641)0.824:0.02158)0.780:0.01587,(tr|M0U964|M0U964_MUSAM_35_161:0.02140,tr|M0TSC6|M0TSC6_MUSAM_35_161:0.03086)0.906:0.03871)0.729:0.02004,tr|W9SE77|W9SE77_9ROSA_6_72:0.05048)0.652:0.00178)0.480:0.01675,((((tr|A0A061FWW6|A0A061FWW6_THECC_82_209:0.04102,tr|A0A059A738|A0A059A738_EUCGR_40_166:0.09837)0.937:0.04792,(tr|V4SHS0|V4SHS0_9ROSI_40_166:0.02145,(tr|A0A0D2Q3Z6|A0A0D2Q3Z6_GOSRA_41_166:0.00055,tr|A0A0B0MHN4|A0A0B0MHN4_GOSAR_40_166:0.00055)1.000:0.16092)0.827:0.04245)0.818:0.02547,(tr|A0A0A0M0Y0|A0A0A0M0Y0_CUCSA_40_165:0.14747,tr|A0A067KRA8|A0A067KRA8_JATCU_41_167:0.11607)0.821:0.02994)0.243:0.01141,(tr|B9HNA3|B9HNA3_POPTR_49_170:0.10358,(tr|B9RXB7|B9RXB7_RICCO_39_169:0.23563,tr|U5GRK8|U5GRK8_POPTR_48_166:0.12320)0.393:0.03856)0.992:0.16161)0.501:0.00493)0.975:0.15071)0.999:0.34862,((tr|A0A0D2J9E8|A0A0D2J9E8_9CHLO_70_201:0.36199,(tr|D8U0E7|D8U0E7_VOLCA_53_188:0.11389,tr|A8HPV7|A8HPV7_CHLRE_53_187:0.18568)0.919:0.15770)0.970:0.18934,(tr|I0Z829|I0Z829_9CHLO_49_161:0.67103,((tr|A0A087SML1|A0A087SML1_AUXPR_49_185:0.12773,tr|E1Z5H8|E1Z5H8_CHLVA_49_169:0.29451)0.972:0.15728,((tr|A4RXG4|A4RXG4_OSTLU_65_196:0.04085,tr|A0A090M5M2|A0A090M5M2_OSTTA_86_216:0.13695)0.999:0.21831,(tr|C1E6A0|C1E6A0_MICCC_14_141:0.20227,tr|C1MMF9|C1MMF9_MICPC_10_139:0.10406)0.853:0.06133)0.998:0.25937)0.784:0.05035)0.833:0.07848)0.785:0.08591)0.931:0.13594)0.805:0.04667,(((tr|A0A058ZBB8|A0A058ZBB8_9EUKA_38_121:0.35155,tr|A0A0D2WSZ8|A0A0D2WSZ8_CAPO3_59_187:0.48310)0.000:0.07579,(((((tr|R4XAH6|R4XAH6_TAPDE_40_169:0.25592,(tr|A0A0E9NM07|A0A0E9NM07_9ASCO_44_173:0.11827,((tr|M7NNF7|M7NNF7_PNEMU_30_160:0.03464,tr|A0A0W4ZN33|A0A0W4ZN33_PNECA_30_160:0.02693)0.951:0.08634,(tr|A0A0W4ZVG9|A0A0W4ZVG9_PNEJI_30_161:0.05502,tr|L0PG28|L0PG28_PNEJ8_30_160:0.00055)0.838:0.04273)0.995:0.18723)0.085:0.04192)0.148:0.06508,(((sp|Q6BZY4|TIM22_YARLI_37_170:0.09064,(tr|A0A0F4XAA7|A0A0F4XAA7_HANUV_38_177:0.32039,(((((((sp|Q6CRJ6|TIM22_KLULA_37_181:0.00239,tr|A0A0A8L462|A0A0A8L462_9SACH_37_181:0.01577)0.903:0.03451,(tr|G8JUM1|G8JUM1_ERECY_37_186:0.05141,sp|Q75E80|TIM22_ASHGO_37_186:0.03230)0.881:0.03467)0.918:0.04132,(((((tr|G8ZLE4|G8ZLE4_TORDC_37_177:0.06166,tr|J7S3V7|J7S3V7_KAZNA_39_181:0.06977)0.802:0.01595,(tr|G0VI31|G0VI31_NAUCC_39_183:0.08510,(tr|H2AP94|H2AP94_KAZAF_37_172:0.23891,tr|G0WD00|G0WD00_NAUDC_39_186:0.09360)0.677:0.08026)0.762:0.01994)0.884:0.02720,(tr|C5DTN1|C5DTN1_ZYGRC_37_178:0.15141,(tr|G0VEZ9|G0VEZ9_NAUCC_39_182:0.03230,(sp|Q6FT37|TIM22_CANGA_37_178:0.06373,tr|G0WFI9|G0WFI9_NAUDC_39_180:0.03488)0.851:0.01796)0.190:0.00947)0.025:0.00891)0.842:0.01790,((tr|J8QA16|J8QA16_SACAR_37_195:0.01758,((tr|E7LS43|E7LS43_YEASV_37_192:0.0,tr|E7KL90|E7KL90_YEASL_37_192:0.0):0.00055,(tr|E7Q1L9|E7Q1L9_YEASB_37_192:0.0,tr|J5PGE0|J5PGE0_SACK1_37_194:0.0,sp|Q12328|TIM22_YEAST_37_192:0.0,tr|E7QCA6|E7QCA6_YEASZ_37_192:0.0,tr|E7NFG8|E7NFG8_YEASO_37_192:0.0,tr|E7KAA2|E7KAA2_YEASA_37_192:0.0):0.00055)0.767:0.00808)0.990:0.10499,tr|H2AW82|H2AW82_KAZAF_39_178:0.12907)0.759:0.01480)0.912:0.02802,(tr|A7TIA8|A7TIA8_VANPO_38_189:0.05915,(tr|G8C1V4|G8C1V4_TETPH_38_187:0.01049,tr|I2H091|I2H091_TETBL_37_177:0.11964)0.326:0.02199)0.942:0.04801)0.760:0.00965)0.385:0.01849,(tr|A0A0C7MXC4|A0A0C7MXC4_9SACH_38_181:0.02239,tr|C5DD03|C5DD03_LACTC_38_181:0.03044)0.939:0.04883)0.909:0.03926,tr|A0A0H5C6D9|A0A0H5C6D9_CYBJA_37_172:0.07672)0.711:0.01761,tr|K0KN79|K0KN79_WICCF_39_144:0.17717)0.000:0.03361,((tr|W6MTE2|W6MTE2_9ASCO_35_169:0.11942,(tr|C4QYB9|C4QYB9_PICPG_36_169:0.04811,((tr|A0A099P009|A0A099P009_PICKU_32_173:0.30351,tr|W1QEQ5|W1QEQ5_OGAPD_31_167:0.06972)0.766:0.06085,tr|I2JRW0|I2JRW0_DEKBR_247_380:0.28478)0.414:0.06742)0.494:0.02872)0.000:0.00876,((tr|Q59KG4|Q59KG4_CANAL_36_169:0.00874,(((tr|M3HG69|M3HG69_CANMX_36_169:0.03244,tr|C5M7J0|C5M7J0_CANTT_36_169:0.05245)0.872:0.02180,tr|G3AKF6|G3AKF6_SPAPN_36_169:0.05376)0.875:0.01752,(tr|A5DYG5|A5DYG5_LODEL_40_173:0.02568,tr|G8BJT1|G8BJT1_CANPC_16_150:0.05907)0.950:0.04559)0.772:0.00890)0.917:0.02829,((sp|Q6BT35|TIM22_DEBHA_33_167:0.00055,(tr|A0A0V1Q1Z0|A0A0V1Q1Z0_9ASCO_33_167:0.00054,tr|G8YBV0|G8YBV0_PICSO_32_166:0.13017)0.932:0.01708)1.000:0.09732,((tr|A3LTT1|A3LTT1_PICST_33_167:0.03576,tr|A5DE60|A5DE60_PICGU_34_168:0.05210)0.739:0.00818,(tr|G3B1B9|G3B1B9_CANTC_33_166:0.08849,(tr|A0A0L0P6G5|A0A0L0P6G5_9ASCO_33_167:0.05045,tr|C4Y452|C4Y452_CLAL4_34_168:0.04055)0.896:0.03980)0.756:0.01045)0.713:0.00933)0.447:0.00887)0.990:0.06907)0.889:0.04401)0.670:0.06557)0.191:0.06965)0.971:0.13648,(((tr|U4L2E8|U4L2E8_PYROM_32_166:0.11996,((tr|A0A0G2EPD4|A0A0G2EPD4_9EURO_37_191:0.38974,(tr|A0A0S6XDV8|A0A0S6XDV8_9FUNG_33_167:0.31226,(tr|M2LIE1|M2LIE1_BAUCO_23_158:0.16694,(tr|M2YWG5|M2YWG5_PSEFD_2_142:0.04754,(tr|N1QFC4|N1QFC4_SPHMS_24_161:0.21010,(tr|M2WNA4|M2WNA4_DOTSN_27_168:0.07381,(tr|F9XIK5|F9XIK5_ZYMTI_25_160:0.00055,tr|A0A0F4GWN3|A0A0F4GWN3_9PEZI_34_172:0.00055)0.997:0.16204)0.892:0.05210)0.214:0.01960)0.922:0.08610)0.835:0.08023)0.164:0.05067)0.842:0.03125,(((tr|A0A0B1PCQ3|A0A0B1PCQ3_UNCNE_33_168:0.03265,tr|N1JJI0|N1JJI0_BLUG1_30_165:0.05852)0.890:0.04455,((tr|S3D696|S3D696_GLAL2_78_212:0.01840,(tr|W9YI75|W9YI75_9EURO_4_123:0.33652,tr|H0ELZ6|H0ELZ6_GLAL7_4_125:0.00054)0.999:0.14519)0.835:0.03096,((tr|A0A0C3CKL4|A0A0C3CKL4_9PEZI_29_164:0.06613,tr|K1WKM4|K1WKM4_MARBU_23_159:0.08990)0.413:0.03714,(((tr|G2YMI0|G2YMI0_BOTF4_29_164:0.0,tr|M7V258|M7V258_BOTF1_29_164:0.0):0.01807,(tr|A7EXI4|A7EXI4_SCLS1_29_164:0.00055,tr|W9CLP7|W9CLP7_9HELO_28_164:0.00055)0.764:0.00771)0.879:0.03204,(((tr|A0A094J731|A0A094J731_9PEZI_56_190:0.0,tr|A0A094E000|A0A094E000_9PEZI_63_197:0.0):0.00875,(((tr|A0A094B113|A0A094B113_9PEZI_56_190:0.0,tr|A0A093Z666|A0A093Z666_9PEZI_56_190:0.0):0.00052,(tr|A0A094DJR3|A0A094DJR3_9PEZI_29_163:0.0,tr|A0A094GC46|A0A094GC46_9PEZI_29_163:0.0,tr|A0A094A0M3|A0A094A0M3_9PEZI_61_195:0.0,tr|A0A094FCQ5|A0A094FCQ5_9PEZI_63_197:0.0,tr|A0A093Y881|A0A093Y881_9PEZI_63_197:0.0,tr|A0A093XTD0|A0A093XTD0_9PEZI_63_197:0.0,tr|A0A094I0N2|A0A094I0N2_9PEZI_29_163:0.0,tr|A0A094G877|A0A094G877_9PEZI_29_163:0.0):0.00857)0.375:0.00055,tr|L8G7L4|L8G7L4_PSED2_63_197:0.06953)0.773:0.00845)0.945:0.03423,tr|A0A094DAZ6|A0A094DAZ6_9PEZI_32_165:0.00055)0.999:0.15866)0.579:0.03121)0.873:0.04854)0.841:0.04433)0.955:0.07676,(((tr|G1X2D4|G1X2D4_ARTOA_48_180:0.07365,tr|S8BEI6|S8BEI6_DACHA_43_176:0.04784)0.998:0.20176,((((((tr|A0A072P482|A0A072P482_9EURO_14_104:0.03582,tr|A0A0D1ZH53|A0A0D1ZH53_9EURO_30_164:0.04610)0.987:0.07377,((tr|W9W895|W9W895_9EURO_37_171:0.06289,(tr|A0A0D2IAB4|A0A0D2IAB4_9EURO_35_169:0.01858,((tr|A0A0D2D0M8|A0A0D2D0M8_9EURO_2_136:0.0,tr|W9WZG3|W9WZG3_9EURO_62_196:0.0):0.00433,tr|A0A0D2EZ92|A0A0D2EZ92_9EURO_34_168:0.01487)0.797:0.01509)0.889:0.02524)0.810:0.01616,((tr|A0A0D2J0H4|A0A0D2J0H4_9EURO_36_170:0.02606,(((tr|A0A0D1ZZR4|A0A0D1ZZR4_9EURO_37_170:0.02278,tr|A0A0D2DSB7|A0A0D2DSB7_9EURO_35_168:0.01166)0.941:0.06014,(tr|A0A0D2BZC2|A0A0D2BZC2_9EURO_34_167:0.05270,tr|A0A0D1ZHH2|A0A0D1ZHH2_9EURO_32_166:0.05886)0.115:0.02873)0.999:0.14584,tr|W9YM50|W9YM50_9EURO_14_104:0.01179)1.000:0.00054)0.045:0.00852,tr|H6BS97|H6BS97_EXODN_32_166:0.00910)0.943:0.03902)0.848:0.02755)0.942:0.08035,(tr|W2SCK8|W2SCK8_9EURO_31_165:0.09523,tr|A0A0N0NI68|A0A0N0NI68_9EURO_28_140:0.17585)0.887:0.07038)0.315:0.03717,tr|U1GHD9|U1GHD9_ENDPU_22_156:0.11059)0.963:0.07941,(((tr|A0A0E1S1X1|A0A0E1S1X1_COCIM_33_166:0.0,tr|A0A0J6Y4F7|A0A0J6Y4F7_COCIT_33_166:0.0,tr|A0A0J8QL55|A0A0J8QL55_COCIT_33_166:0.0,tr|A0A0J8RCU4|A0A0J8RCU4_COCIT_33_166:0.0,tr|E9CST5|E9CST5_COCPS_33_166:0.0):0.00864,tr|C4JMC4|C4JMC4_UNCRE_31_165:0.01711)0.858:0.01747,((((tr|A0A0G2JAG6|A0A0G2JAG6_9EURO_43_177:0.0,tr|A6QSK1|A6QSK1_AJECN_354_488:0.0,tr|C0NT73|C0NT73_AJECG_43_177:0.0,tr|A6QSK0|A6QSK0_AJECN_43_177:0.0,tr|C6HFC4|C6HFC4_AJECH_43_177:0.0,tr|F0UP24|F0UP24_AJEC8_43_177:0.0):0.00055,(tr|C1HA80|C1HA80_PARBA_43_176:0.0,tr|F2TLG2|F2TLG2_AJEDA_44_177:0.0,tr|C1G6C4|C1G6C4_PARBD_43_176:0.0):0.00055)0.719:0.01095,tr|C5GIM3|C5GIM3_AJEDR_44_178:0.27040)0.892:0.04248,(tr|E4UUR1|E4UUR1_ARTGP_41_173:0.00875,(tr|C5FIF5|C5FIF5_ARTOC_42_174:0.00055,(tr|F2SN53|F2SN53_TRIRC_40_173:0.00055,tr|F2PZ12|F2PZ12_TRIEC_40_163:0.01755)0.755:0.00054)0.633:0.00054)0.908:0.03907)0.866:0.02105)0.584:0.00463)0.972:0.05801,(tr|V5FR13|V5FR13_BYSSN_34_168:0.06956,(tr|A0A0F4YQX3|A0A0F4YQX3_TALEM_48_182:0.05716,((tr|A1C5C5|A1C5C5_ASPCL_37_170:0.00055,((tr|S7ZWY5|S7ZWY5_PENO1_34_167:0.05004,tr|A0A0F7TSZ9|A0A0F7TSZ9_9EURO_30_164:0.00657)0.879:0.03907,((tr|W6QJP4|W6QJP4_PENRF_37_171:0.0,tr|A0A0A2K6Y3|A0A0A2K6Y3_PENIT_37_171:0.0,tr|A0A0A2KLJ9|A0A0A2KLJ9_PENEN_37_171:0.0,tr|B6HJ06|B6HJ06_PENRW_37_171:0.0,tr|A0A0M8NX57|A0A0M8NX57_9EURO_37_171:0.0,tr|A0A0G4PP94|A0A0G4PP94_PENCA_37_171:0.0,tr|A0A101MI39|A0A101MI39_9EURO_37_171:0.0,tr|K9FN62|K9FN62_PEND2_37_171:0.0):0.02479,(((tr|Q0CAV7|Q0CAV7_ASPTN_1_132:0.00055,((tr|B8NR23|B8NR23_ASPFN_44_177:0.0,tr|A0A0D9N8P0|A0A0D9N8P0_ASPFA_44_177:0.0,sp|Q2UAP8|TIM22_ASPOR_44_177:0.0):0.00856,tr|A0A0L1IZ18|A0A0L1IZ18_ASPNO_42_175:0.00055)0.988:0.03721)0.796:0.00883,(tr|A0A0F8X2A9|A0A0F8X2A9_9EURO_39_173:0.02713,((tr|A0A100I948|A0A100I948_ASPNG_40_173:0.0,tr|G7XCE1|G7XCE1_ASPKW_40_173:0.0):0.00853,(tr|A5AAI1|A5AAI1_ASPNC_40_173:0.0,tr|G3Y1D6|G3Y1D6_ASPNA_31_164:0.0):0.00055)0.977:0.04451)0.758:0.00698)0.878:0.01802,(tr|A0A0U5CNT4|A0A0U5CNT4_9EURO_40_174:0.06198,(tr|Q5AUH1|Q5AUH1_EMENI_40_174:0.09766,tr|A0A017SF21|A0A017SF21_9EURO_30_163:0.04315)0.839:0.03129)0.848:0.02304)0.779:0.01045)0.747:0.02590)0.884:0.01991)0.743:0.00847,(tr|A0A0K8LAD8|A0A0K8LAD8_9EURO_35_168:0.0,tr|A0A0S7DVP5|A0A0S7DVP5_9EURO_35_168:0.0,tr|A1D095|A1D095_NEOFI_35_168:0.0,tr|Q4WE93|Q4WE93_ASPFU_35_168:0.0):0.02626)0.967:0.04815)0.603:0.00955)0.822:0.02561)0.759:0.03564)0.897:0.06277,((((((tr|A0A084FX17|A0A084FX17_9PEZI_24_162:0.09105,(tr|A0A0F8B3Y7|A0A0F8B3Y7_CERFI_43_163:0.08739,tr|A0A0F4ZBB5|A0A0F4ZBB5_9PEZI_36_172:0.04601)1.000:0.22171)0.971:0.11113,(((((tr|A0A0A1T3G4|A0A0A1T3G4_9HYPO_27_168:0.02298,(tr|J4KQ76|J4KQ76_BEAB2_252_420:0.02544,(tr|A0A0A2VDL3|A0A0A2VDL3_BEABA_233_372:0.00054,tr|G3JQF6|G3JQF6_CORMM_285_423:0.00838)0.658:0.00055)0.983:0.06055)0.607:0.02110,(tr|A0A063C7J2|A0A063C7J2_9HYPO_28_167:0.06032,(((tr|A0A0M8N459|A0A0M8N459_9HYPO_30_171:0.07024,(tr|A0A0L9SX16|A0A0L9SX16_9HYPO_28_167:0.08349,tr|A0A0L0NHT1|A0A0L0NHT1_9HYPO_29_175:0.04684)0.819:0.02428)0.768:0.00833,(tr|T5AED8|T5AED8_OPHSC_29_168:0.04494,tr|A0A0F7ZGE5|A0A0F7ZGE5_9HYPO_29_167:0.01655)0.842:0.01733)0.785:0.00954,((tr|E9EGE1|E9EGE1_METAQ_28_167:0.00847,(tr|A0A0B4GKM0|A0A0B4GKM0_9HYPO_28_167:0.0,tr|A0A0A1URU8|A0A0A1URU8_9HYPO_28_167:0.0,tr|E9F806|E9F806_METRA_28_167:0.0):0.00055)0.911:0.01716,(tr|A0A0B2X7D8|A0A0B2X7D8_9HYPO_28_167:0.01658,tr|M1VZW5|M1VZW5_CLAP2_27_166:0.04401)0.882:0.00054)0.797:0.00889)0.843:0.00856)0.477:0.00054)0.878:0.02587,(((((tr|S0DX39|S0DX39_GIBF5_30_169:0.0,tr|W7M6P6|W7M6P6_GIBM7_30_169:0.0):0.00055,(tr|N4UB59|N4UB59_FUSC1_30_169:0.0,tr|X0CSQ9|X0CSQ9_FUSOX_30_169:0.0,tr|X0K075|X0K075_FUSOX_30_169:0.0,tr|A0A0D2XV24|A0A0D2XV24_FUSO4_30_169:0.0,tr|F9FC54|F9FC54_FUSOF_30_169:0.0,tr|N1S1D8|N1S1D8_FUSC4_30_169:0.0):0.00852)0.886:0.00850,((tr|K3V155|K3V155_FUSPC_31_170:0.01699,tr|A0A0M9F2Z5|A0A0M9F2Z5_9HYPO_31_170:0.00054)0.507:0.00847,tr|I1RPY8|I1RPY8_GIBZE_31_170:0.00848)0.263:0.00055)0.773:0.00884,(tr|C7YUD7|C7YUD7_NECH7_35_174:0.06420,tr|A0A0P7B2T9|A0A0P7B2T9_9HYPO_27_166:0.11106)0.689:0.00499)0.950:0.04903,((tr|A0A0F9XSL9|A0A0F9XSL9_TRIHA_42_129:0.00054,tr|G9MHG6|G9MHG6_HYPVG_28_168:0.00055)0.834:0.00857,(tr|G0RH33|G0RH33_HYPJQ_30_169:0.00055,((tr|A0A0W7VCG3|A0A0W7VCG3_9HYPO_32_171:0.15194,tr|G9P894|G9P894_HYPAI_28_168:0.00055)0.113:0.00881,tr|A0A0W7VT32|A0A0W7VT32_9HYPO_29_168:0.01762)0.968:0.03511)0.272:0.00054)0.957:0.05615)0.850:0.02475)0.233:0.00822,(((tr|C9S544|C9S544_VERA1_30_169:0.0,tr|G2XEE9|G2XEE9_VERDV_30_169:0.0):0.00055,(tr|A0A0G4KU41|A0A0G4KU41_9PEZI_24_163:0.0,tr|A0A0G4KU46|A0A0G4KU46_9PEZI_1585_1724:0.0):0.00851)1.000:0.14769,((tr|N4VJL1|N4VJL1_COLOR_34_174:0.03599,(tr|T0KUY9|T0KUY9_COLGC_29_170:0.00055,tr|L2G6U4|L2G6U4_COLGN_29_141:0.00994)0.875:0.01730)0.323:0.01727,(((tr|A0A066X1U4|A0A066X1U4_COLSU_38_178:0.01720,tr|E3QAW4|E3QAW4_COLGM_37_178:0.03134)0.833:0.03111,tr|H1VMT3|H1VMT3_COLHI_2_125:0.00055)0.920:0.03493,tr|A0A010RFB9|A0A010RFB9_9PEZI_37_177:0.00055)0.810:0.00054)0.946:0.05708)0.761:0.06025)0.915:0.05294,((tr|A0A0N7Z3G0|A0A0N7Z3G0_ROSNE_27_166:0.09506,tr|A0A136J6B5|A0A136J6B5_9PEZI_31_180:0.16087)0.893:0.04891,(tr|M7U192|M7U192_EUTLA_23_115:0.10462,tr|W3X6J1|W3X6J1_9PEZI_28_167:0.09979)0.804:0.02054)0.925:0.03931)0.798:0.02466)0.187:0.02188,tr|A0A084QDV6|A0A084QDV6_9HYPO_30_167:0.16687)0.927:0.04564,((((tr|S3C7Z6|S3C7Z6_OPHP1_45_176:0.14060,(tr|U7PJA8|U7PJA8_SPOS1_177_267:0.09930,tr|F0XD17|F0XD17_GROCL_1185_1296:0.00055)0.479:0.08636)0.799:0.02447,tr|G4N187|G4N187_MAGO7_27_194:0.22547)0.715:0.01338,((tr|B2B7N7|B2B7N7_PODAN_44_193:0.06078,((sp|Q9C1E8|TIM22_NEUCR_32_186:0.0,tr|G4UDG5|G4UDG5_NEUT9_34_188:0.0):0.00772,tr|F7VX24|F7VX24_SORMK_31_185:0.04535)0.992:0.08517)0.487:0.01854,(tr|G0SF89|G0SF89_CHATD_47_194:0.04324,(tr|Q2GXQ4|Q2GXQ4_CHAGB_52_205:0.06275,(tr|G2QB84|G2QB84_MYCTT_58_208:0.00054,tr|G2QR56|G2QR56_THITE_1_146:0.01787)0.822:0.02451)0.885:0.03221)0.688:0.01210)0.877:0.03176)0.883:0.04064,tr|R8BQI2|R8BQI2_TOGMI_37_180:0.05508)0.917:0.05012)0.812:0.02156,tr|A0A0G2FQI3|A0A0G2FQI3_9PEZI_35_174:0.11904)0.884:0.07925,(tr|A0A0U1LXD7|A0A0U1LXD7_9EURO_36_169:0.12989,(tr|B6QF90|B6QF90_TALMQ_33_166:0.05342,tr|B8MBE2|B8MBE2_TALSN_34_167:0.03740)0.973:0.14663)1.000:0.26590)0.752:0.08907)0.860:0.03984)0.818:0.02310)0.373:0.02891)0.647:0.00313,((((tr|A0A0G2GY91|A0A0G2GY91_9PEZI_38_171:0.00054,(tr|R1EYG6|R1EYG6_BOTPV_33_166:0.02573,tr|K2R9E0|K2R9E0_MACPH_39_172:0.00054)0.902:0.01714)0.999:0.16050,(tr|R7YM83|R7YM83_CONA1_8_98:0.01736,(tr|E5AE69|E5AE69_LEPMJ_32_222:0.07096,(((tr|B2WLT7|B2WLT7_PYRTR_138_226:0.00054,(tr|R0IG28|R0IG28_SETT2_137_225:0.00055,(tr|Q0UBD1|Q0UBD1_PHANO_33_217:0.03513,(tr|W6YBE2|W6YBE2_COCCA_33_210:0.00865,((tr|M2UX14|M2UX14_COCH5_33_210:0.0,tr|M2RKN6|M2RKN6_COCSN_33_210:0.0):0.00054,tr|A0A0L1HIG8|A0A0L1HIG8_9PLEO_143_231:0.02514)0.836:0.00864)0.341:0.00054)0.291:0.01204)0.841:0.01205)0.348:0.00055,tr|E3S0A1|E3S0A1_PYRTT_138_226:0.02558)0.606:0.00790,tr|B2WLT7|B2WLT7_PYRTR_32_63:0.00054)0.804:0.04502)0.997:0.17014)0.882:0.06535)0.785:0.02355,tr|D5G3Z1|D5G3Z1_TUBMM_37_174:0.21215)0.693:0.04354,(tr|A0A074YIV3|A0A074YIV3_9PEZI_32_194:0.02163,((tr|A0A074XM28|A0A074XM28_AURPU_32_166:0.0,tr|A0A074XJZ5|A0A074XJZ5_9PEZI_32_166:0.0):0.00054,tr|A0A074VBU7|A0A074VBU7_9PEZI_28_162:0.01745)0.389:0.01472)0.996:0.13341)0.736:0.02159)0.727:0.03596,tr|A0A0D2AK09|A0A0D2AK09_9PEZI_40_178:0.18395)0.560:0.07015)0.940:0.12240,((tr|A0A0L0RWL7|A0A0L0RWL7_ALLMA_17_146:0.01688,tr|A0A0L0S221|A0A0L0S221_ALLMA_17_146:0.00054)1.000:0.41467,(tr|B6JYH9|B6JYH9_SCHJY_40_169:0.21169,(tr|S9X0Z3|S9X0Z3_SCHCR_37_166:0.23863,sp|P87146|TIM22_SCHPO_42_170:0.13427)0.932:0.10552)0.995:0.22405)0.764:0.06086)0.483:0.04333)0.888:0.07668,((tr|A0A015K035|A0A015K035_9GLOM_20_149:0.00054,tr|U9TXN2|U9TXN2_RHIID_7_98:0.00055)1.000:0.35307,(tr|A0A068SGQ9|A0A068SGQ9_9FUNG_28_159:0.09097,(tr|A0A0A1N8H4|A0A0A1N8H4_9FUNG_24_156:0.01167,(tr|A0A0B7N0M6|A0A0B7N0M6_9FUNG_21_153:0.02439,(tr|S2JW49|S2JW49_MUCC1_28_160:0.00054,tr|A0A0C9M9V0|A0A0C9M9V0_9FUNG_30_157:0.14734)0.814:0.00977)0.945:0.05854)1.000:0.19474)0.879:0.05939)0.905:0.08214)0.667:0.02254,(((tr|F4PD11|F4PD11_BATDJ_2_114:0.43137,tr|A0A0L0HJR8|A0A0L0HJR8_SPIPN_27_157:0.15625)0.755:0.04588,tr|A0A139AK11|A0A139AK11_GONPR_28_157:0.29842)0.547:0.04911,tr|A0A137P8W7|A0A137P8W7_CONC2_17_149:0.42171)0.872:0.09394)0.903:0.09646,((((tr|A0A0L0FKF0|A0A0L0FKF0_9EUKA_11_133:0.48048,(tr|F2U323|F2U323_SALR5_13_156:0.22691,tr|A9UQH5|A9UQH5_MONBE_11_153:0.49434)0.943:0.19267)0.717:0.12462,(tr|A0A0T6BG68|A0A0T6BG68_9SCAR_53_143:0.39909,tr|A0A098VS35|A0A098VS35_9MICR_55_140:0.69445)0.901:0.26188)0.246:0.02076,((((((tr|E5S727|E5S727_TRISP_57_182:0.0,tr|A0A0V1A5U6|A0A0V1A5U6_9BILA_26_151:0.0,tr|A0A0V1PIU7|A0A0V1PIU7_9BILA_26_151:0.0,tr|A0A0V0RMY5|A0A0V0RMY5_9BILA_53_178:0.0):0.00054,((tr|A0A0V1HIX5|A0A0V1HIX5_9BILA_53_178:0.00837,tr|A0A0V1MBV9|A0A0V1MBV9_9BILA_52_158:0.01023)0.977:0.03422,tr|A0A0V0UGI9|A0A0V0UGI9_9BILA_26_151:0.00055)0.829:0.00862)0.653:0.00538,(tr|A0A0V0WJ78|A0A0V0WJ78_9BILA_53_178:0.00872,(tr|A0A0V1L5E9|A0A0V1L5E9_9BILA_53_178:0.0,tr|A0A0V1D211|A0A0V1D211_TRIBR_53_178:0.0):0.00054)0.772:0.01149)0.999:0.30356,(tr|A0A077Z2K4|A0A077Z2K4_TRITR_55_181:0.03029,(tr|A0A0N5E0I8|A0A0N5E0I8_TRIMR_55_180:0.30867,tr|A0A085NL80|A0A085NL80_9BILA_56_181:0.00054)0.592:0.00473)0.986:0.22192)0.985:0.20620,(((((tr|F6TDH1|F6TDH1_CIOIN_63_189:0.14395,tr|H2ZAS3|H2ZAS3_CIOSA_74_198:0.13744)1.000:0.34759,((tr|A0A0N5D119|A0A0N5D119_THECL_76_204:0.31496,(tr|A0A0R3S0S7|A0A0R3S0S7_9BILA_77_205:0.05705,(tr|A0A044QZ52|A0A044QZ52_ONCVO_68_197:0.03546,(tr|J0XL81|J0XL81_LOALO_171_300:0.04454,((tr|A0A0J9XYH1|A0A0J9XYH1_BRUMA_77_205:0.0,tr|A0A0R3QJN0|A0A0R3QJN0_9BILA_103_231:0.0):0.01783,tr|A0A0N4TXI4|A0A0N4TXI4_BRUPA_77_205:0.00055)0.871:0.01803)0.882:0.01836)0.762:0.01712)0.308:0.02437)0.996:0.18403,(tr|A0A0N4UJ26|A0A0N4UJ26_DRAME_84_212:0.24616,((((tr|H3FKC6|H3FKC6_PRIPA_72_200:0.09722,((tr|K7IKH1|K7IKH1_CAEJA_85_212:0.01063,(tr|A8WT64|A8WT64_CAEBR_84_211:0.00055,(sp|Q9NAQ9|TIM22_CAEEL_83_210:0.03548,(tr|E3LFC2|E3LFC2_CAERE_84_211:0.01688,tr|G0MVB6|G0MVB6_CAEBE_83_211:0.01604)0.623:0.00392)0.749:0.00055)0.838:0.01741)0.905:0.06272,(tr|A0A090LEC2|A0A090LEC2_STRRB_94_222:0.04277,(tr|A0A0K0E2N0|A0A0K0E2N0_STRER_94_222:0.02681,(tr|A0A0N4ZMR2|A0A0N4ZMR2_PARTI_92_220:0.03295,(tr|A0A0K0F7V9|A0A0K0F7V9_9BILA_94_222:0.01746,tr|A0A0N5BWZ9|A0A0N5BWZ9_STREA_94_222:0.00054)0.843:0.01492)0.734:0.01436)0.737:0.01308)1.000:0.26585)0.935:0.07127)0.785:0.04470,(tr|A0A0N4YD02|A0A0N4YD02_NIPBR_680_830:0.03553,(tr|A0A0N4YQ55|A0A0N4YQ55_NIPBR_77_178:0.08272,(((tr|W2TR42|W2TR42_NECAM_16_144:0.00881,tr|A0A0N4WBM8|A0A0N4WBM8_HAEPC_721_848:0.00859)0.908:0.02660,(tr|A0A0C2C6C5|A0A0C2C6C5_9BILA_78_171:0.16300,(tr|A0A0D8YDC0|A0A0D8YDC0_DICVI_15_144:0.00055,(tr|A0A0R3PJU9|A0A0R3PJU9_ANGCS_15_144:0.00055,tr|A0A0K0CZC8|A0A0K0CZC8_ANGCA_80_208:0.00055)0.851:0.00841)0.858:0.05963)0.681:0.00369)0.772:0.00937,tr|A0A0D6L705|A0A0D6L705_9BILA_77_183:0.05234)0.260:0.00992)0.139:0.00896)0.865:0.03562)0.997:0.14223,(tr|A0A0N4VPW8|A0A0N4VPW8_ENTVE_83_211:0.04390,tr|A0A0N5AJ87|A0A0N5AJ87_9BILA_83_210:0.10129)0.978:0.10288)0.000:0.00062,(tr|A0A0M3JUL7|A0A0M3JUL7_ANISI_96_224:0.05427,((tr|F1KVR5|F1KVR5_ASCSU_88_215:0.0,tr|A0A0M3HTB5|A0A0M3HTB5_ASCLU_88_215:0.0):0.00979,tr|A0A0B2W291|A0A0B2W291_TOXCA_89_217:0.03458)0.313:0.00186)0.881:0.05487)0.934:0.07111)0.930:0.08954)0.820:0.05701)0.013:0.07525,tr|A7RM49|A7RM49_NEMVE_31_159:0.25387)0.881:0.14732,(((tr|A0A075AJ25|A0A075AJ25_9TREM_93_180:0.23477,(tr|G4VI93|G4VI93_SCHMA_89_214:0.00054,tr|A0A094ZN17|A0A094ZN17_SCHHA_89_214:0.01766)0.668:0.06916)0.968:0.15029,((tr|A0A0R3S9Q1|A0A0R3S9Q1_HYMDI_84_209:0.01758,(tr|A0A0R3T3R9|A0A0R3T3R9_HYMNN_72_198:0.03180,(tr|A0A0S4MNH7|A0A0S4MNH7_HYMMI_84_207:0.00055,tr|A0A068XHA2|A0A068XHA2_HYMMI_84_208:0.00055)1.000:0.14281)0.893:0.05596)0.888:0.06454,((tr|A0A0R3WHG7|A0A0R3WHG7_TAEAS_91_216:0.04645,(tr|A0A0R3WZL2|A0A0R3WZL2_HYDTA_92_217:0.25835,tr|A0A158QUH6|A0A158QUH6_9CEST_92_197:0.28856)0.960:0.20868)0.712:0.02244,(tr|W6UTY0|W6UTY0_ECHGR_275_400:0.00055,tr|A0A068Y5U7|A0A068Y5U7_ECHMU_92_209:0.06688)0.879:0.03242)0.992:0.13850)0.989:0.16236)0.946:0.10676,(tr|V4AE59|V4AE59_LOTGI_13_138:0.20864,(tr|K1RGK1|K1RGK1_CRAGI_67_191:0.16860,tr|A0A0L8FST1|A0A0L8FST1_OCTBM_56_180:0.11419)0.962:0.10785)0.395:0.05150)0.973:0.17596)0.363:0.06192,((tr|T1JWV8|T1JWV8_TETUR_55_181:0.00055,tr|T1JWW1|T1JWW1_TETUR_31_96:0.07721)0.999:0.35314,(((((tr|G6CM56|G6CM56_DANPL_60_187:0.02673,(tr|H9JUN0|H9JUN0_BOMMO_60_187:0.06067,tr|A0A0L7KG57|A0A0L7KG57_9NEOP_60_164:0.14269)0.681:0.01696)0.999:0.19817,(((tr|A0A067R5Z6|A0A067R5Z6_ZOONE_56_181:0.14431,(((tr|T1H6K3|T1H6K3_MEGSC_62_143:0.17554,(tr|B0X2Y3|B0X2Y3_CULQU_71_199:0.00055,(tr|Q7QBE9|Q7QBE9_ANOGA_73_200:0.04212,((tr|A0A084VAK3|A0A084VAK3_ANOSI_71_166:0.13135,tr|Q17Q11|Q17Q11_AEDAE_70_198:0.00728)1.000:0.00106,tr|W5JHI4|W5JHI4_ANODA_72_199:0.01675)0.758:0.00854)0.803:0.01650)0.850:0.05182)0.372:0.04062,(tr|A0A0L0BKH1|A0A0L0BKH1_LUCCU_222_350:0.10385,((((tr|B4N9V6|B4N9V6_DROWI_63_191:0.00054,(tr|B4G5H3|B4G5H3_DROPE_63_191:0.0,tr|Q299N8|Q299N8_DROPS_63_191:0.0):0.05134)0.748:0.00807,(tr|B3LW75|B3LW75_DROAN_63_191:0.01673,(tr|B4I266|B4I266_DROSE_63_191:0.0,tr|B4QU02|B4QU02_DROSI_63_191:0.0,sp|Q8IN78|TIM22_DROME_63_191:0.0):0.03439)0.878:0.01848)0.836:0.01699,(tr|B4M3X2|B4M3X2_DROVI_63_191:0.00823,tr|B4JEZ4|B4JEZ4_DROGR_63_191:0.00827)1.000:0.00054)0.681:0.00548,tr|B4K8L6|B4K8L6_DROMO_63_191:0.02797)0.972:0.07825)0.863:0.05733)0.890:0.04179,(tr|E9GN59|E9GN59_DAPPU_54_180:0.19133,tr|E0V8V5|E0V8V5_PEDHC_60_186:0.14468)0.268:0.06558)0.146:0.04140)0.732:0.04193,((tr|A0A139WG96|A0A139WG96_TRICA_3_109:0.07662,tr|J3JUP3|J3JUP3_DENPD_56_181:0.14647)0.978:0.12362,(tr|K7J9N1|K7J9N1_NASVI_77_202:0.06574,((tr|A0A0N0BH82|A0A0N0BH82_9HYME_66_198:0.00248,tr|A0A088AKC1|A0A088AKC1_APIME_62_168:0.22749)0.958:0.11305,(tr|A0A026W605|A0A026W605_CERBI_65_190:0.06357,(tr|E2AFV6|E2AFV6_CAMFO_64_189:0.07068,(tr|E2BJW0|E2BJW0_HARSA_1_123:0.06943,(tr|E9IRW3|E9IRW3_SOLIN_64_189:0.05124,(tr|F4WRF1|F4WRF1_ACREC_64_189:0.0,tr|A0A158NUL0|A0A158NUL0_ATTCE_64_189:0.0):0.03380)0.664:0.00055)0.255:0.01141)0.801:0.02118)0.912:0.04753)0.737:0.01601)0.976:0.10649)0.686:0.04701)0.713:0.03546,tr|T1I235|T1I235_RHOPR_59_187:0.10904)0.525:0.06820)0.776:0.04094,tr|J9K1X7|J9K1X7_ACYPI_54_178:0.26986)0.969:0.10979,(tr|A0A087TCX9|A0A087TCX9_9ARAC_56_180:0.32285,tr|B7Q506|B7Q506_IXOSC_57_185:0.23354)0.642:0.06578)0.782:0.03051,tr|A0A132AMA0|A0A132AMA0_SARSC_58_184:0.25655)0.435:0.06199)0.861:0.05449)0.701:0.07046)0.916:0.12450,(tr|I1FGW1|I1FGW1_AMPQE_57_182:0.37038,(tr|S7PSX3|S7PSX3_MYOBR_84_203:0.30598,(((((tr|L8Y824|L8Y824_TUPCH_64_170:0.00055,(tr|F7IGM3|F7IGM3_CALJA_63_169:0.09094,tr|T0MIH8|T0MIH8_CAMFR_3_121:0.00055)0.855:0.05734)0.863:0.05674,(((tr|A0A091VSN0|A0A091VSN0_OPIHO_29_109:0.08751,((tr|A0A091FZX1|A0A091FZX1_9AVES_30_113:0.00054,((tr|A0A091T4B4|A0A091T4B4_9AVES_1_113:0.0,tr|A0A087QZY1|A0A087QZY1_APTFO_1_113:0.0,tr|A0A094KZ18|A0A094KZ18_ANTCR_1_113:0.0,tr|A0A0A0AD57|A0A0A0AD57_CHAVO_1_113:0.0,tr|A0A093J018|A0A093J018_FULGA_1_113:0.0,tr|A0A087V4W6|A0A087V4W6_BALRE_1_113:0.0,tr|A0A091UIJ7|A0A091UIJ7_PHALP_1_113:0.0,tr|A0A094LED2|A0A094LED2_9AVES_1_113:0.0,tr|A0A091RDZ2|A0A091RDZ2_9GRUI_1_113:0.0,tr|A0A091IX38|A0A091IX38_9AVES_1_113:0.0,tr|A0A091LSG7|A0A091LSG7_CARIC_1_113:0.0,tr|A0A091LSM2|A0A091LSM2_9GRUI_1_113:0.0,tr|A0A091GYE5|A0A091GYE5_BUCRH_1_113:0.0,tr|A0A093BZQ4|A0A093BZQ4_TAUER_1_113:0.0,tr|A0A093JNA5|A0A093JNA5_STRCA_1_113:0.0,tr|A0A091U065|A0A091U065_PHORB_1_113:0.0,tr|A0A091PX98|A0A091PX98_LEPDC_1_113:0.0,tr|A0A091RZS7|A0A091RZS7_NESNO_1_113:0.0,tr|A0A093F8A2|A0A093F8A2_TYTAL_1_113:0.0,tr|A0A093C4Q3|A0A093C4Q3_9AVES_1_113:0.0,tr|A0A093EYK5|A0A093EYK5_GAVST_1_113:0.0,tr|A0A091V2L4|A0A091V2L4_NIPNI_1_113:0.0):0.00368,tr|A0A091N3N4|A0A091N3N4_9PASS_1_113:0.01040)0.362:0.00564)0.997:0.00196,((tr|G1N412|G1N412_MELGA_1_113:0.0,tr|A0A091S2S0|A0A091S2S0_MERNU_1_113:0.0,tr|A0A091LJA0|A0A091LJA0_CATAU_1_113:0.0,tr|A0A091EKR6|A0A091EKR6_CORBR_1_113:0.0):0.00055,((tr|A0A091I3C1|A0A091I3C1_CALAN_5_121:0.01045,tr|U3IMQ4|U3IMQ4_ANAPL_3_119:0.00054)0.966:0.03134,tr|A0A093QJ88|A0A093QJ88_9PASS_5_121:0.00054)0.947:0.00055)0.354:0.00055)0.733:0.02281)0.932:0.06578,((tr|G1QIF9|G1QIF9_NOMLE_4_120:0.00536,((tr|G1NVS0|G1NVS0_MYOLU_2_113:0.02191,(tr|F7HGQ3|F7HGQ3_MACMU_2_113:0.01091,tr|M7BKN7|M7BKN7_CHEMY_6_121:0.04201)0.000:0.00055)0.817:0.02084,tr|K7FF71|K7FF71_PELSI_17_134:0.01955)0.838:0.02834)0.766:0.01475,(((tr|C3XVC6|C3XVC6_BRAFL_5_122:0.25345,(tr|T1JAJ0|T1JAJ0_STRMM_347_472:0.29481,(tr|W4Z106|W4Z106_STRPU_3_111:0.00055,tr|W4Y008|W4Y008_STRPU_2_102:0.22378)0.996:0.30949)0.936:0.16618)0.957:0.15391,tr|W5M781|W5M781_LEPOC_18_135:0.08403)0.733:0.04955,tr|G3WAE0|G3WAE0_SARHA_5_122:0.05514)0.813:0.02623)0.694:0.00848)1.000:0.21214,((tr|G1SUB5|G1SUB5_RABIT_64_192:0.00055,(tr|L5JRC9|L5JRC9_PTEAL_64_192:0.00876,(sp|Q9JKW1|TIM22_RAT_62_190:0.00876,(tr|G3HTH2|G3HTH2_CRIGR_64_192:0.0,sp|Q9CQ85|TIM22_MOUSE_64_192:0.0):0.00870)0.883:0.01777)0.239:0.00055)0.726:0.00054,(((tr|F6UAF5|F6UAF5_MONDO_64_192:0.01739,(tr|I3N844|I3N844_ICTTR_64_192:0.04316,tr|F7B122|F7B122_ORNAN_60_188:0.01788)0.203:0.01028)0.357:0.00921,(((sp|Q9Y584|TIM22_HUMAN_64_192:0.00055,(tr|H2QBT5|H2QBT5_PANTR_64_192:0.0,tr|G3RL43|G3RL43_GORGO_64_192:0.0):0.01747)0.793:0.01756,((tr|A0A0D9RP00|A0A0D9RP00_CHLSB_64_192:0.0,tr|G7PSY8|G7PSY8_MACFA_64_192:0.0,tr|A0A096P292|A0A096P292_PAPAN_64_192:0.0):0.00055,tr|H2NS41|H2NS41_PONAB_64_193:0.00866)0.832:0.00865)0.987:0.00055,((tr|A0A091D4V5|A0A091D4V5_FUKDA_65_193:0.0,tr|G5BVJ9|G5BVJ9_HETGA_65_193:0.0):0.00055,(tr|H0X3S9|H0X3S9_OTOGA_64_192:0.00876,tr|H0VBA2|H0VBA2_CAVPO_64_192:0.00868)0.000:0.00055)0.850:0.00055)1.000:0.00053)0.877:0.00851,(sp|Q5M7K0|TIM22_XENTR_55_184:0.01771,tr|H3AEW2|H3AEW2_LATCH_70_198:0.03606)0.871:0.01766)0.190:0.00055)0.982:0.00054)1.000:0.00084)0.974:0.00772,(tr|F1RHK3|F1RHK3_PIG_69_197:0.00054,(((tr|M3WZY3|M3WZY3_FELCA_68_196:0.0,tr|G1LAL8|G1LAL8_AILME_69_197:0.0):0.00055,((tr|L5LLS8|L5LLS8_MYODS_64_192:0.0,tr|S7MFY1|S7MFY1_MYOBR_46_174:0.0):0.00872,tr|M3YQT8|M3YQT8_MUSPF_64_192:0.01774)0.000:0.00055)0.319:0.00054,tr|J9NS76|J9NS76_CANLF_62_191:0.00055)0.922:0.00867)0.000:0.00054)0.000:0.00055,(((tr|F1NVE2|F1NVE2_CHICK_71_199:0.00055,(tr|A0A093GRQ0|A0A093GRQ0_PICPB_1_128:0.00055,tr|V8N8A6|V8N8A6_OPHHA_1_127:0.00055)0.751:0.00054)0.900:0.01754,(tr|U3JUE0|U3JUE0_FICAL_64_192:0.01775,(tr|A0A099ZIQ4|A0A099ZIQ4_TINGU_21_149:0.0,tr|H0Z8D0|H0Z8D0_TAEGU_63_191:0.0):0.00055)0.945:0.02677)0.784:0.00869,tr|A0A0Q3M7G9|A0A0Q3M7G9_AMAAE_62_190:0.00055)0.961:0.01763)0.830:0.00861,((sp|Q5BIN4|TIM22_BOVIN_64_192:0.0,tr|F6Y1N3|F6Y1N3_HORSE_64_192:0.0):0.00055,((((((tr|Q4SLI5|Q4SLI5_TETNG_69_197:0.00055,tr|I3K4W7|I3K4W7_ORENI_89_217:0.00905)0.117:0.00054,(((tr|A0A087YLG1|A0A087YLG1_POEFO_71_199:0.00055,tr|H2RU10|H2RU10_TAKRU_70_198:0.00887)0.000:0.00055,tr|H2M5X4|H2M5X4_ORYLA_71_199:0.00886)0.086:0.00055,(tr|G3QA61|G3QA61_GASAC_66_195:0.01781,tr|A0A0F8BRE1|A0A0F8BRE1_LARCR_69_197:0.01805)0.777:0.00869)0.847:0.00886)0.837:0.00055,tr|E7FA60|E7FA60_DANRE_71_199:0.03593)0.871:0.02562,tr|A0A0P7VDQ5|A0A0P7VDQ5_9TELE_66_195:0.01923)0.706:0.01787,tr|W5KYS2|W5KYS2_ASTMX_93_221:0.02779)0.999:0.09179,tr|W5PNE0|W5PNE0_SHEEP_66_194:0.00877)0.497:0.00054)0.764:0.00055)0.821:0.03045)0.986:0.23245)0.753:0.09139)0.952:0.16321)0.843:0.11635,((tr|M5E9S4|M5E9S4_MALS4_44_151:0.40428,tr|A8Q277|A8Q277_MALGO_43_129:0.52281)0.995:0.87726,(tr|G3T461|G3T461_LOXAF_64_187:1.58887,tr|I1BY07|I1BY07_RHIO9_25_111:0.50346)0.420:0.06384)0.009:0.20449)0.493:0.08250)0.510:0.05923)0.879:0.08443,tr|A0A0L0DVN5|A0A0L0DVN5_THETB_29_157:0.73195)0.786:0.04039)0.755:0.03580)0.780:0.05518)0.837:0.07650,(((tr|A0A0D7A4T3|A0A0D7A4T3_9AGAR_48_179:0.25542,((((((tr|A0A0C3FSH3|A0A0C3FSH3_9HOMO_43_174:0.11128,(((((tr|A0A0C3DJQ1|A0A0C3DJQ1_9HOMO_45_176:0.07782,(tr|A0A0C3PCV9|A0A0C3PCV9_PISTI_44_175:0.01155,tr|A0A0C9YMD8|A0A0C9YMD8_9HOMO_44_175:0.07985)0.181:0.02719)0.762:0.04911,(tr|A0A0D0E4F6|A0A0D0E4F6_9HOMO_41_173:0.00055,tr|A0A0C9TIJ0|A0A0C9TIJ0_PAXIN_42_173:0.00055)0.903:0.04733)0.771:0.03632,tr|A0A0C9Z3K4|A0A0C9Z3K4_9HOMO_21_153:0.03891)0.955:0.06263,(((tr|M2R2M7|M2R2M7_CERS8_43_170:0.07443,(tr|A0A060SV42|A0A060SV42_PYCCI_42_169:0.06079,tr|R7SRE7|R7SRE7_DICSQ_41_169:0.06469)0.847:0.04011)0.703:0.01375,(tr|A0A067PIN9|A0A067PIN9_9HOMO_43_170:0.11109,(tr|A0A0C3P0R1|A0A0C3P0R1_PHLGI_42_170:0.07078,tr|K5UTV8|K5UTV8_PHACS_12_141:0.04778)0.459:0.04461)0.143:0.02341)0.647:0.01777,(tr|S8E5N5|S8E5N5_FOMPI_43_173:0.10640,(tr|B8P1H1|B8P1H1_POSPM_39_168:0.08031,tr|J4HT12|J4HT12_9APHY_43_173:0.04121)0.276:0.03331)0.825:0.02603)0.881:0.04132)0.854:0.03208,(((tr|W4JPP7|W4JPP7_9HOMO_42_173:0.10260,tr|S7RQK7|S7RQK7_GLOTA_41_173:0.12589)0.543:0.03022,tr|F8QIK1|F8QIK1_SERL3_42_173:0.05549)0.901:0.05188,tr|A0A0H2RP88|A0A0H2RP88_9HOMO_42_173:0.06892)0.749:0.00863)0.808:0.03584)0.782:0.02461,(tr|V2XXR3|V2XXR3_MONRO_44_176:0.0,tr|A0A0W0G5W7|A0A0W0G5W7_9AGAR_44_176:0.0):0.21093)0.570:0.01763,(tr|A0A0C9TMQ6|A0A0C9TMQ6_9HOMO_41_172:0.26781,((tr|U5HJB6|U5HJB6_USTV1_41_172:0.10988,(tr|A0A109FKA4|A0A109FKA4_9BASI_49_166:0.04531,(tr|M7WY90|M7WY90_RHOT1_49_180:0.03647,(tr|G7DX95|G7DX95_MIXOS_40_173:0.80262,tr|A0A0P9EJG2|A0A0P9EJG2_RHOGW_49_180:0.06129)0.791:0.04286)0.854:0.03188)0.710:0.04127)0.983:0.19540,(tr|F4R2Y2|F4R2Y2_MELLP_37_170:0.07494,(tr|A0A0L6UW68|A0A0L6UW68_9BASI_40_154:0.04090,((tr|A0A0C4F4G1|A0A0C4F4G1_PUCT1_38_170:0.0,tr|E3KD06|E3KD06_PUCGT_38_170:0.0):0.00054,tr|A0A0L0VUU0|A0A0L0VUU0_9BASI_38_170:0.00885)0.846:0.01668)0.854:0.04121)1.000:0.32297)0.975:0.16234)0.935:0.09043)0.741:0.01551,((tr|A0A067NJS5|A0A067NJS5_PLEOS_48_178:0.07490,(tr|A0A137R136|A0A137R136_9AGAR_4_111:0.11675,(((tr|A0A0D2QB65|A0A0D2QB65_9AGAR_48_179:0.05214,tr|A0A067SXJ8|A0A067SXJ8_9AGAR_47_177:0.08179)0.628:0.05132,(tr|A8N5Q9|A8N5Q9_COPC7_47_178:0.08589,(tr|A0A0C2TNJ0|A0A0C2TNJ0_AMAMU_47_198:0.15776,tr|A0A0C3C9N9|A0A0C3C9N9_HEBCY_47_178:0.15828)0.995:0.19614)0.251:0.04116)0.381:0.01309,(tr|K5X041|K5X041_AGABU_47_178:0.10811,(tr|A0A0C9YFR7|A0A0C9YFR7_9AGAR_47_178:0.04249,tr|B0D8N4|B0D8N4_LACBS_47_178:0.02965)0.845:0.03561)0.822:0.02167)0.439:0.02341)0.899:0.03947)0.779:0.01266,tr|A0A0L6WHT7|A0A0L6WHT7_9AGAR_46_195:0.00955)0.868:0.02840)0.663:0.07866,((tr|A0A0C3QD60|A0A0C3QD60_9HOMO_44_168:0.43697,(((tr|A0A095CA37|A0A095CA37_CRYGR_48_178:0.00055,sp|P0CR88|TIM22_CRYNJ_48_178:0.01801)0.998:0.22015,(tr|A0A0J0XNZ8|A0A0J0XNZ8_9TREE_45_174:0.45789,tr|K1W3U4|K1W3U4_TRIAC_44_176:0.20179)0.161:0.05210)0.968:0.13241,((tr|A0A0P1BPC2|A0A0P1BPC2_9BASI_39_182:0.14279,tr|A0A066WLF1|A0A066WLF1_9BASI_44_186:0.25885)0.357:0.04118,((tr|E7A0D5|E7A0D5_SPORE_45_184:0.03492,(tr|V5E5Y3|V5E5Y3_KALBG_43_184:0.00054,(tr|A0A0D1E410|A0A0D1E410_USTMA_43_185:0.03454,((tr|M9LY19|M9LY19_PSEA3_44_185:0.0,tr|A0A081CCY5|A0A081CCY5_PSEA2_44_185:0.0):0.02434,tr|I2G0S9|I2G0S9_USTH4_44_186:0.02089)0.764:0.00764)0.700:0.00864)0.904:0.03755)0.783:0.02450,(tr|M5E9S4|M5E9S4_MALS4_174_258:0.00454,(tr|A8Q277|A8Q277_MALGO_191_274:0.09822,tr|A0A0M8MPP9|A0A0M8MPP9_9BASI_187_271:0.00054)0.901:0.04790)1.000:0.21353)0.967:0.10052)0.721:0.08754)0.744:0.03652)0.598:0.05611,((tr|I4Y655|I4Y655_WALMC_41_171:0.04469,tr|R9AC02|R9AC02_WALI9_42_171:0.03579)1.000:0.28821,((tr|M5FN61|M5FN61_DACSP_53_187:0.25566,(tr|A0A067N7G4|A0A067N7G4_9HOMO_44_175:0.05095,(tr|A0A0C3B5S2|A0A0C3B5S2_9HOMO_2_131:0.13620,tr|G4TC85|G4TC85_PIRID_43_171:0.14330)0.995:0.21553)0.799:0.05832)0.765:0.02394,(tr|L8WR21|L8WR21_THACA_41_172:0.00055,(tr|A0A074RWB2|A0A074RWB2_9HOMO_41_172:0.02645,(tr|A0A0K6G3A8|A0A0K6G3A8_9HOMO_41_171:0.00055,tr|A0A066VTX3|A0A066VTX3_9HOMO_41_172:0.04594)0.584:0.01787)0.948:0.05453)0.999:0.16757)0.922:0.07564)0.670:0.03980)0.821:0.05118)0.765:0.06070,(tr|A0A0D7BP70|A0A0D7BP70_9HOMO_49_177:0.38320,tr|D8QA02|D8QA02_SCHCM_45_176:0.22744)0.831:0.13067)0.469:0.08078)0.992:0.36463,(tr|A0A075B2M9|A0A075B2M9_9FUNG_403_491:0.83876,(tr|CAMPEP_0113733052|CAMPEP_0113733052_19_148:0.82772,tr|E4XAV5|E4XAV5_OIKDI_71_200:1.00589)0.132:0.05062)0.818:0.13141)0.950:0.17596,((tr|L8HJ40|L8HJ40_ACACA_52_180:0.56276,tr|L1IGH0|L1IGH0_GUITH_57_184:0.69623)0.448:0.21358,((tr|D3BFK4|D3BFK4_POLPA_50_192:0.08500,((sp|Q54QM0|TIM22_DICDI_46_174:0.09002,tr|F0ZNV9|F0ZNV9_DICPU_44_172:0.05728)1.000:0.53487,tr|F4PM79|F4PM79_DICFS_54_182:0.11234)0.879:0.13018)0.997:0.37156,((((tr|L1LC63|L1LC63_THEEQ_40_170:0.23369,(tr|J4C8Q1|J4C8Q1_THEOR_41_171:0.00055,(tr|Q4MZU8|Q4MZU8_THEPA_40_123:0.03112,tr|Q4UC30|Q4UC30_THEAN_40_125:0.07140)1.000:0.33108)0.983:0.20332)0.957:0.16838,(tr|A0A061D5J5|A0A061D5J5_BABBI_40_172:0.11331,tr|A7AVL2|A7AVL2_BABBO_40_171:0.26499)0.938:0.14811)0.965:0.22474,((tr|F0VM00|F0VM00_NEOCL_107_237:0.03411,(tr|A0A074TBG9|A0A074TBG9_HAMHA_97_224:0.03562,tr|B9PMH5|B9PMH5_TOXGV_97_224:0.02757)0.908:0.06317)0.887:0.10833,(((tr|U6GT65|U6GT65_EIMAC_143_271:0.74434,(tr|U6M6P5|U6M6P5_EIMMA_82_210:0.05237,(tr|U6GAF2|U6GAF2_9EIME_82_210:0.05631,(tr|U6JS26|U6JS26_9EIME_81_210:0.04292,tr|U6LE02|U6LE02_9EIME_80_208:0.03924)0.643:0.01708)0.761:0.01833)0.714:0.05419)0.653:0.06581,(tr|U6L3C3|U6L3C3_EIMTE_79_160:0.00055,tr|U6MIM3|U6MIM3_9EIME_79_157:0.00055)0.991:0.25358)0.984:0.29085,(tr|A0A0G4GSG5|A0A0G4GSG5_9ALVE_49_176:0.46833,(((tr|Q4YYX1|Q4YYX1_PLABA_61_188:0.00829,tr|Q7RFR4|Q7RFR4_PLAYO_48_175:0.00055)0.845:0.00054,(tr|Q4XN23|Q4XN23_PLACH_49_174:0.00870,tr|W7B5X2|W7B5X2_PLAVN_51_175:0.01744)0.893:0.02538)0.782:0.04323,(((tr|A0A024VIV6|A0A024VIV6_PLAFA_63_188:0.0,tr|A0A024WAC3|A0A024WAC3_PLAFA_63_188:0.0,tr|A0A024WVC5|A0A024WVC5_PLAFA_63_188:0.0,tr|C6KTB0|C6KTB0_PLAF7_63_188:0.0,tr|A0A0L7M2E9|A0A0L7M2E9_PLAF4_63_188:0.0):0.00054,tr|A0A0L1IFK0|A0A0L1IFK0_PLAFA_46_172:0.00055)0.997:0.12842,(tr|B3L7D3|B3L7D3_PLAKH_53_177:0.02430,(((tr|A0A0D9QFK0|A0A0D9QFK0_PLAFR_51_177:0.01626,tr|W7A633|W7A633_9APIC_51_177:0.00996)0.771:0.00789,tr|A5K2A6|A5K2A6_PLAVS_51_177:0.00054)0.853:0.00055,tr|K6UXP6|K6UXP6_9APIC_51_177:0.00842)0.759:0.01087)0.944:0.05801)0.518:0.05726)1.000:0.68652)0.116:0.03896)0.343:0.05431)0.960:0.24976)0.681:0.06259,tr|B6AHV7|B6AHV7_CRYMR_50_190:0.78735)0.998:0.54564)0.300:0.06950)0.869:0.10316)0.187:0.05065)0.912:0.15390,(tr|A0A0D2JIR5|A0A0D2JIR5_9CHLO_35_128:1.29942,tr|D8M9K7|D8M9K7_BLAHO_58_180:0.88056)0.298:0.25361)0.637:0.05889)0.956:0.17678,((tr|L2GPW5|L2GPW5_VITCO_13_114:0.59501,((tr|Q8SV43|Q8SV43_ENCCU_14_123:0.26100,tr|A0A0B2UJT2|A0A0B2UJT2_9MICR_16_122:0.54479)0.950:0.27238,(tr|T0MIH5|T0MIH5_9MICR_43_110:0.65378,tr|A0A0F9YVD2|A0A0F9YVD2_9MICR_12_113:0.30079)0.956:0.29009)0.805:0.18154)0.798:0.13080,(tr|A0A059EUJ8|A0A059EUJ8_9MICR_3_112:0.85220,(tr|J8ZQB2|J8ZQB2_EDHAE_13_121:0.43575,(tr|S7WAA4|S7WAA4_SPRLO_4_116:0.68872,(tr|A0A0R0M0B8|A0A0R0M0B8_9MICR_34_134:0.42169,(tr|L7JU14|L7JU14_TRAHO_19_131:0.07584,tr|L2GXY7|L2GXY7_VAVCU_19_129:0.01643)0.954:0.34849)0.989:0.46592)0.822:0.18956)0.849:0.16349)0.618:0.12423)0.999:0.58152)0.665:0.02973,(((tr|S9WAI9|S9WAI9_9TRYP_3_125:0.04609,(tr|S9WHE3|S9WHE3_9TRYP_5_84:0.00055,tr|S9W6G2|S9W6G2_9TRYP_102_224:0.06183)0.490:0.00056)0.571:0.31118,(tr|A0A0L1KXF6|A0A0L1KXF6_9EUGL_18_137:0.54280,(tr|Q382K7|Q382K7_TRYB2_20_142:0.17477,(((tr|A0A061J2W2|A0A061J2W2_TRYRA_20_141:0.01454,(tr|Q4DWJ1|Q4DWJ1_TRYCC_20_141:0.00909,(tr|V5BDJ5|V5BDJ5_TRYCR_19_141:0.0,tr|Q4E545|Q4E545_TRYCC_19_141:0.0):0.00055)0.901:0.04889)0.607:0.06052,(tr|S9WF66|S9WF66_9TRYP_20_124:0.19439,(((tr|A0A0N1PBE0|A0A0N1PBE0_LEPSE_19_141:0.06620,tr|A0A0M9FWS3|A0A0M9FWS3_9TRYP_20_141:0.11830)0.946:0.08225,(tr|A4HU35|A4HU35_LEIIN_19_139:0.01790,(tr|A4H5U1|A4H5U1_LEIBR_100_222:0.00054,tr|Q4QHR2|Q4QHR2_LEIMA_19_141:0.00055)0.953:0.00054)0.961:0.08190)0.610:0.02903,(tr|W6KZZ0|W6KZZ0_9TRYP_19_142:0.14757,tr|W6KUJ9|W6KUJ9_9TRYP_19_141:0.10132)0.956:0.08850)0.867:0.04880)0.186:0.06928)0.865:0.09583,tr|A0A0S4JSJ8|A0A0S4JSJ8_BODSA_19_141:0.15680)0.280:0.05339)0.763:0.10010)0.914:0.25044)0.953:0.69801,(tr|A8JB17|A8JB17_CHLRE_111_170:0.93836,tr|D8UJH7|D8UJH7_VOLCA_42_103:0.27079)0.989:1.05566)0.836:0.33543)0.959:0.31970)0.801:0.09524,((((((tr|C4Y068|C4Y068_CLAL4_75_142:0.21792,(tr|A0A0L0NUP4|A0A0L0NUP4_9ASCO_68_142:0.17156,(tr|A3LRA8|A3LRA8_PICST_84_144:0.09420,((tr|G8YPG5|G8YPG5_PICSO_77_143:0.13409,tr|A5DL28|A5DL28_PICGU_78_141:0.17003)0.291:0.05117,((tr|A0A0V1Q2P7|A0A0V1Q2P7_9ASCO_79_143:0.05939,tr|Q6BN04|Q6BN04_DEBHA_77_144:0.01671)0.973:0.10097,tr|G3B2F7|G3B2F7_CANTC_85_145:0.16003)0.574:0.00055)0.880:0.07031)0.496:0.03194)0.827:0.10281)0.926:0.36356,((tr|G8B840|G8B840_CANPC_82_143:0.08609,(tr|Q5AI99|Q5AI99_CANAL_86_144:0.06095,(tr|M3JUU7|M3JUU7_CANMX_70_144:0.37526,tr|C5MF23|C5MF23_CANTT_78_143:0.26709)0.641:0.01854)0.270:0.07925)0.897:0.28650,tr|G3AF94|G3AF94_SPAPN_77_139:1.06189)0.742:0.09468)0.996:0.93843,tr|A0A0D2WUA4|A0A0D2WUA4_CAPO3_26_147:0.67896)0.855:0.25698,(((tr|A0A0L0SKF0|A0A0L0SKF0_ALLMA_4_128:0.07168,tr|A0A0L0SHJ4|A0A0L0SHJ4_ALLMA_4_128:0.11761)1.000:1.19441,(tr|D8TJP1|D8TJP1_VOLCA_104_177:0.07215,tr|Q6QAY4|Q6QAY4_CHLRE_75_177:0.22428)0.997:1.02843)0.325:0.13093,(((tr|A0A0W4ZL63|A0A0W4ZL63_PNEJI_4_131:0.32682,(tr|A0A0W4ZH56|A0A0W4ZH56_PNECA_4_130:0.18615,tr|M7NMF4|M7NMF4_PNEMU_4_131:0.08516)0.918:0.13619)0.999:0.35995,(tr|R4X783|R4X783_TAPDE_4_130:0.37504,((tr|A0A0H5C356|A0A0H5C356_CYBJA_19_146:0.42252,tr|A0A099P0M0|A0A099P0M0_PICKU_79_160:1.55781)0.370:0.20550,tr|K0KK51|K0KK51_WICCF_30_154:0.55596)0.990:0.55519)0.939:0.27297)0.819:0.11794,((((tr|A0A068RZD4|A0A068RZD4_9FUNG_6_124:0.23258,((tr|I1C069|I1C069_RHIO9_5_124:0.00743,tr|I1C381|I1C381_RHIO9_5_124:0.01020)0.997:0.19649,((tr|S2JSA4|S2JSA4_MUCC1_5_124:0.0,tr|A0A0C9LW33|A0A0C9LW33_9FUNG_5_124:0.0):0.02659,tr|A0A0B7MPW9|A0A0B7MPW9_9FUNG_5_123:0.03702)0.940:0.08042)0.770:0.07518)0.975:0.32905,tr|A0A137NR39|A0A137NR39_CONC2_5_124:0.71069)0.932:0.21262,((tr|U9UNQ2|U9UNQ2_RHIID_5_128:0.0,tr|A0A015K795|A0A015K795_9GLOM_5_128:0.0):0.82818,(((((tr|A0A067MXK4|A0A067MXK4_9HOMO_16_138:0.10481,(tr|A0A0D7AIE1|A0A0D7AIE1_9AGAR_19_146:0.39607,((((tr|K5XJ82|K5XJ82_AGABU_7_134:0.19663,tr|A0A0D7BKK8|A0A0D7BKK8_9HOMO_3_126:0.41509)0.957:0.15064,tr|A0A0H2RZM3|A0A0H2RZM3_9HOMO_11_136:0.21421)0.826:0.05476,((tr|A0A0C2Z4X9|A0A0C2Z4X9_HEBCY_3_128:0.30918,((tr|A0A0W0F628|A0A0W0F628_9AGAR_3_124:0.0,tr|V2XYH8|V2XYH8_MONRO_3_124:0.0):0.06615,tr|E2M2N8|E2M2N8_MONPE_3_80:0.00055)0.989:0.22238)0.714:0.08617,(tr|D8PNT1|D8PNT1_SCHCM_6_131:0.43506,tr|A0A0D2PF99|A0A0D2PF99_9AGAR_2_131:0.18060)0.717:0.09232)0.863:0.07163)0.594:0.04169,(((tr|A0A0L6WTQ8|A0A0L6WTQ8_9AGAR_4_130:0.18810,(tr|A0A0C3ANF0|A0A0C3ANF0_9HOMO_1_124:0.42062,(tr|F4S790|F4S790_MELLP_21_146:0.23988,(tr|A0A0L0UQ15|A0A0L0UQ15_9BASI_20_146:0.09647,(tr|A0A0L6VDV5|A0A0L6VDV5_9BASI_27_153:0.10359,(tr|A0A0C4FAV8|A0A0C4FAV8_PUCT1_22_146:0.06482,tr|E3KD05|E3KD05_PUCGT_22_146:0.03485)0.196:0.03479)0.447:0.06807)0.967:0.28349)1.000:0.87330)0.877:0.16712)0.485:0.03443,((tr|A0A067NS24|A0A067NS24_PLEOS_4_132:0.20059,tr|A0A0C2T4P9|A0A0C2T4P9_AMAMU_5_134:0.18374)0.943:0.10929,((tr|W4KM51|W4KM51_9HOMO_14_135:0.20317,((tr|A0A0C3PUL8|A0A0C3PUL8_PHLGI_14_139:0.16187,(tr|J4HSM6|J4HSM6_9APHY_15_139:0.14188,(tr|S8EKK7|S8EKK7_FOMPI_12_140:0.13436,tr|A0A060SGU7|A0A060SGU7_PYCCI_15_140:0.15713)0.145:0.03624)0.888:0.06346)0.340:0.08346,(tr|S7RZV2|S7RZV2_GLOTA_14_141:0.18230,tr|A0A067Q8R9|A0A067Q8R9_9HOMO_15_140:0.20256)0.962:0.11651)0.495:0.02611)0.907:0.06529,((tr|A0A0C3E0D8|A0A0C3E0D8_9HOMO_8_138:0.09249,(tr|A0A0D0A8T6|A0A0D0A8T6_9HOMO_9_135:0.04238,tr|A0A0C3P5G8|A0A0C3P5G8_PISTI_7_135:0.04596)0.985:0.08182)0.999:0.17805,(tr|A0A0D0BQ89|A0A0D0BQ89_9HOMO_8_136:0.16259,tr|F8PP66|F8PP66_SERL3_5_136:0.13966)0.926:0.08526)0.873:0.05127)0.799:0.02761)0.816:0.04303)0.461:0.05256,((tr|A8N1C1|A8N1C1_COPC7_8_133:0.36512,(tr|A0A0C9XKC0|A0A0C9XKC0_9AGAR_2_131:0.03566,tr|B0CPP0|B0CPP0_LACBS_3_131:0.00492)1.000:0.19675)0.912:0.07462,tr|A0A067TRL7|A0A067TRL7_9AGAR_6_130:0.20773)0.931:0.07340)0.804:0.03179)0.880:0.09594)0.847:0.11919)0.712:0.07714,(tr|A0A0K6GGD9|A0A0K6GGD9_9HOMO_51_178:0.02558,(tr|A0A066VWQ7|A0A066VWQ7_9HOMO_15_142:0.03015,(tr|M5BSL1|M5BSL1_THACB_17_143:0.03000,tr|A0A074S4H9|A0A074S4H9_9HOMO_16_142:0.01033)0.519:0.00787)0.000:0.00054)0.998:0.19940)0.833:0.10603,tr|A0A0C3MBW1|A0A0C3MBW1_9HOMO_15_139:0.34316)0.905:0.09632,(((((tr|A0A0M9VNJ1|A0A0M9VNJ1_9BASI_2_129:0.18952,tr|M5ELY2|M5ELY2_MALS4_2_129:0.16032)0.950:0.18979,tr|A0A0P1BA10|A0A0P1BA10_9BASI_7_133:0.64208)0.449:0.08304,(tr|A0A061HAF2|A0A061HAF2_9BASI_6_132:0.08342,(tr|A0A0D1C5G8|A0A0D1C5G8_USTMA_11_133:0.02638,((tr|E7A1D0|E7A1D0_SPORE_10_135:0.00055,tr|R9P888|R9P888_PSEHS_71_153:0.12065)0.884:0.01649,((tr|V5EK13|V5EK13_KALBG_10_133:0.02744,(tr|M9M641|M9M641_PSEA3_11_135:0.02502,tr|A0A081CGR0|A0A081CGR0_PSEA2_11_135:0.01670)0.964:0.04803)0.844:0.01901,tr|I2FZX9|I2FZX9_USTH4_9_134:0.04757)0.761:0.01043)0.892:0.02653)0.972:0.11703)0.906:0.11647)0.833:0.12430,tr|A0A066VDQ7|A0A066VDQ7_9BASI_10_136:0.16293)0.984:0.18847,(((tr|Q5KAU1|Q5KAU1_CRYNJ_28_152:0.04877,tr|A0A095C2R9|A0A095C2R9_CRYGR_26_152:0.02140)0.998:0.26128,(tr|K1WHH3|K1WHH3_TRIAC_23_139:0.21793,tr|A0A0J1B6E0|A0A0J1B6E0_9TREE_25_149:0.10713)0.927:0.12163)0.775:0.09848,tr|G7DSM5|G7DSM5_MIXOS_54_181:0.72116)0.111:0.07628)0.471:0.08045)0.348:0.08202,(((tr|I4Y8B6|I4Y8B6_WALMC_4_128:0.03638,tr|R9ACC8|R9ACC8_WALI9_4_128:0.04523)0.954:0.27931,(tr|A0A0C3AKE4|A0A0C3AKE4_9HOMO_85_208:0.35209,tr|G4TEL5|G4TEL5_PIRID_224_336:0.44328)1.000:0.62330)0.790:0.14253,((tr|M7XJA6|M7XJA6_RHOT1_26_154:0.00054,tr|G0SWJ2|G0SWJ2_RHOT2_26_153:0.03534)0.999:0.43522,(tr|A0A120E9K5|A0A120E9K5_9BASI_27_152:0.06098,tr|U5HH82|U5HH82_USTV1_29_159:0.39195)0.965:0.23137)0.988:0.28794)0.466:0.08310)0.641:0.12840)0.270:0.11212)0.926:0.15653,(tr|A0A0E9NEM8|A0A0E9NEM8_9ASCO_120_245:0.79025,((((tr|W2RNK1|W2RNK1_9EURO_12_137:0.31372,tr|A0A0N0NIN6|A0A0N0NIN6_9EURO_12_137:0.35385)0.991:0.32450,(tr|U1HRY6|U1HRY6_ENDPU_3_143:0.34644,((((((tr|H6C765|H6C765_EXODN_11_138:0.15689,(tr|W9YFT7|W9YFT7_9EURO_13_138:0.18241,tr|W9XCR7|W9XCR7_9EURO_13_138:0.05831)0.622:0.08307)0.988:0.17073,((tr|W9X1S4|W9X1S4_9EURO_13_137:0.02327,(tr|A0A0D2CGV4|A0A0D2CGV4_9EURO_14_138:0.01768,(tr|A0A0D2JZZ0|A0A0D2JZZ0_9EURO_12_138:0.00889,tr|A0A0D2GX58|A0A0D2GX58_9EURO_13_138:0.03330)0.269:0.00821)0.842:0.02803)0.346:0.03217,(tr|W9VWF2|W9VWF2_9EURO_18_140:0.01547,tr|A0A0D2FYT8|A0A0D2FYT8_9EURO_17_139:0.05028)0.972:0.09925)0.989:0.16183)0.826:0.06310,tr|A0A0D2I6V3|A0A0D2I6V3_9EURO_4_128:0.16677)0.694:0.07556,(tr|A0A0D1ZNL5|A0A0D1ZNL5_9EURO_12_135:0.31137,tr|A0A072P8D3|A0A072P8D3_9EURO_17_137:0.30726)0.976:0.18843)0.876:0.06463,(tr|A0A0D2E7J1|A0A0D2E7J1_9EURO_11_135:0.10596,tr|A0A0D1Y2Z8|A0A0D1Y2Z8_9EURO_18_139:0.10014)0.919:0.07091)0.789:0.02425,(tr|A0A0D2BM38|A0A0D2BM38_9EURO_12_136:0.04668,tr|A0A0D2BPG8|A0A0D2BPG8_9EURO_13_136:0.02134)0.997:0.15964)0.995:0.20483)0.522:0.05955)0.975:0.19958,(((tr|A0A0D2AP48|A0A0D2AP48_9PEZI_9_135:0.74192,(tr|G1XIR0|G1XIR0_ARTOA_2_127:0.27590,(tr|W7I6W6|W7I6W6_9PEZI_68_195:0.29523,tr|S8C122|S8C122_DACHA_11_135:0.21731)0.120:0.06312)0.925:0.22685)0.923:0.15889,(((((((tr|R8BRJ6|R8BRJ6_TOGMI_5_128:0.40594,tr|A0A0G2HYY2|A0A0G2HYY2_9PEZI_5_129:0.30165)0.434:0.04874,(((tr|F0XN71|F0XN71_GROCL_4_127:0.11506,(tr|U7Q7G0|U7Q7G0_SPOS1_9_133:0.10322,tr|S3CAU5|S3CAU5_OPHP1_9_133:0.11367)0.900:0.10649)0.997:0.22458,(((tr|F7WAR6|F7WAR6_SORMK_3_117:0.21715,(tr|G4UYF8|G4UYF8_NEUT9_3_130:0.0,sp|P25710|NUJM_NEUCR_3_130:0.0):0.03804)1.000:0.61222,(((tr|G2WVB3|G2WVB3_VERDV_4_127:0.0,tr|A0A0G4N6H9|A0A0G4N6H9_9PEZI_4_127:0.0,tr|A0A0G4N6H4|A0A0G4N6H4_9PEZI_4_127:0.0):0.02267,tr|C9SDZ3|C9SDZ3_VERA1_3_127:0.01349)0.997:0.20764,((tr|E3QZF0|E3QZF0_COLGM_4_128:0.02083,(tr|A0A066XI22|A0A066XI22_COLSU_4_128:0.08612,(tr|H1VHA9|H1VHA9_COLHI_4_128:0.03245,((tr|L2G2T7|L2G2T7_COLGN_5_129:0.00054,tr|T0L6R7|T0L6R7_COLGC_5_129:0.00871)0.946:0.10893,tr|N4W2R0|N4W2R0_COLOR_4_103:0.22372)0.903:0.08304)0.821:0.01844)0.715:0.01506)0.849:0.03963,tr|A0A010RPC6|A0A010RPC6_9PEZI_4_127:0.07633)0.999:0.23368)0.967:0.17882)0.515:0.05129,(tr|G4NDR9|G4NDR9_MAGO7_5_135:0.74566,(tr|A0A0C4DVT2|A0A0C4DVT2_MAGP6_3_132:0.06688,tr|J3NWY0|J3NWY0_GAGT3_4_132:0.05683)0.949:0.20918)0.671:0.16384)0.887:0.10811)0.735:0.04909,((tr|G0S2B3|G0S2B3_CHATD_5_130:0.38007,(tr|G2R7Q3|G2R7Q3_THITE_4_129:0.24687,(tr|Q2GQZ2|Q2GQZ2_CHAGB_5_131:0.27633,tr|G2QKA3|G2QKA3_MYCTT_5_130:0.14634)0.945:0.12033)0.863:0.09035)0.446:0.08093,tr|B2AL06|B2AL06_PODAN_16_141:0.47371)0.969:0.16718)0.296:0.01364)0.658:0.06256,(tr|M7SDZ9|M7SDZ9_EUTLA_12_135:0.24680,(tr|W3WN16|W3WN16_9PEZI_12_136:0.28806,tr|A0A136IZK2|A0A136IZK2_9PEZI_9_135:0.33280)0.339:0.10042)0.987:0.20793)0.857:0.05754,(tr|S3CP81|S3CP81_GLAL2_4_130:0.40065,(tr|A0A0B1PDG8|A0A0B1PDG8_UNCNE_4_129:0.27408,(tr|A0A061HFX5|A0A061HFX5_BLUGR_3_129:0.02513,tr|N1J6K6|N1J6K6_BLUG1_3_129:0.02606)0.963:0.13611)0.992:0.24140)0.895:0.11160)0.954:0.07622,(((tr|A0A094FJA5|A0A094FJA5_9PEZI_85_210:0.04105,tr|A0A094BRK6|A0A094BRK6_9PEZI_4_148:0.02703)0.737:0.00799,((tr|A0A093YY99|A0A093YY99_9PEZI_85_211:0.0,tr|A0A094AIV8|A0A094AIV8_9PEZI_44_170:0.0):0.00831,(tr|A0A094AA25|A0A094AA25_9PEZI_3_128:0.01741,((tr|A0A094AEW7|A0A094AEW7_9PEZI_3_128:0.00875,((tr|A0A094ET99|A0A094ET99_9PEZI_4_128:0.0,tr|A0A094CCH8|A0A094CCH8_9PEZI_4_128:0.0):0.03503,(tr|L8GC76|L8GC76_PSED2_4_128:0.02641,(tr|A0A094E9R4|A0A094E9R4_9PEZI_3_128:0.0,tr|A0A094GNR7|A0A094GNR7_9PEZI_3_128:0.0):0.00866)0.755:0.00845)0.906:0.02417)0.781:0.01682,(tr|A0A094H2I9|A0A094H2I9_9PEZI_4_128:0.00054,(tr|A0A093X2V8|A0A093X2V8_9PEZI_4_128:0.0,tr|A0A094CQL3|A0A094CQL3_9PEZI_4_128:0.0):0.00871)0.805:0.01073)0.916:0.02570)0.867:0.02288)0.794:0.02054)0.999:0.29387,((tr|W9CQC1|W9CQC1_9HELO_4_129:0.17132,(tr|A7F0A1|A7F0A1_SCLS1_5_117:0.15649,(tr|M7TF82|M7TF82_BOTF1_5_130:0.00055,tr|G2YVX5|G2YVX5_BOTF4_4_130:0.00054)0.868:0.03777)0.557:0.05854)0.988:0.16836,(tr|A0A0C3GXQ7|A0A0C3GXQ7_9PEZI_3_129:0.27116,tr|K1WQ08|K1WQ08_MARBU_4_128:0.08022)0.707:0.04303)0.945:0.09168)0.826:0.04732)0.973:0.09521,((((tr|A0A0G2EJK4|A0A0G2EJK4_9PEZI_4_128:0.06009,(tr|K2R2X5|K2R2X5_MACPH_3_128:0.00469,tr|R1EXC1|R1EXC1_BOTPV_3_127:0.09032)0.766:0.04574)1.000:0.23170,(((tr|M2N7W0|M2N7W0_BAUCO_8_147:0.38016,tr|N1PCZ2|N1PCZ2_DOTSN_6_135:0.11489)0.757:0.08163,((tr|A0A0S6XCD3|A0A0S6XCD3_9FUNG_4_131:0.19450,((tr|A0A074W9L4|A0A074W9L4_9PEZI_3_129:0.03762,tr|A0A074WJB2|A0A074WJB2_9PEZI_3_130:0.04957)0.808:0.02187,(tr|A0A074XCT3|A0A074XCT3_AURPU_3_129:0.02340,tr|A0A074YYV9|A0A074YYV9_9PEZI_3_130:0.09843)0.108:0.02219)1.000:0.29231)0.802:0.07437,(tr|M3CYB2|M3CYB2_SPHMS_16_141:0.21599,(tr|F9XND8|F9XND8_ZYMTI_3_132:0.00055,tr|A0A0F4GM45|A0A0F4GM45_9PEZI_3_132:0.02366)1.000:0.23478)0.850:0.07747)0.266:0.02903)0.857:0.06475,tr|M3ALD2|M3ALD2_PSEFD_4_129:0.23195)0.261:0.03421)0.871:0.05948,(((tr|E3RMX4|E3RMX4_PYRTT_3_126:0.03059,tr|B2VXK8|B2VXK8_PYRTR_3_126:0.03088)0.988:0.21499,(tr|E5A346|E5A346_LEPMJ_4_128:0.22006,(tr|Q0U7Z3|Q0U7Z3_PHANO_4_127:0.14993,(tr|A0A0L1HMR3|A0A0L1HMR3_9PLEO_4_127:0.09164,(tr|M2T2L7|M2T2L7_COCSN_4_126:0.00055,(tr|M2VB76|M2VB76_COCH5_3_127:0.00054,(tr|W6YPB3|W6YPB3_COCCA_3_126:0.04372,tr|R0K9U1|R0K9U1_SETT2_3_124:0.09486)0.804:0.00055)0.914:0.02555)0.959:0.08405)0.832:0.04011)0.958:0.14665)0.964:0.14545)1.000:0.48012,tr|R7YTB7|R7YTB7_CONA1_3_131:0.01584)0.973:0.12467)0.636:0.02415,tr|A0A0G2H378|A0A0G2H378_9EURO_4_127:0.37347)0.896:0.06511)0.850:0.05786,(((tr|A0A0U1LY25|A0A0U1LY25_9EURO_4_130:0.18114,(tr|B8M9A1|B8M9A1_TALSN_6_131:0.13769,tr|B6QEQ8|B6QEQ8_TALMQ_4_131:0.11753)0.873:0.10401)0.978:0.14048,((((tr|A0A0U5GP57|A0A0U5GP57_9EURO_3_130:0.11863,tr|Q5B1B0|Q5B1B0_EMENI_4_130:0.06922)0.966:0.07542,(((tr|Q0CSP0|Q0CSP0_ASPTN_81_205:0.02857,(((tr|A1DNV3|A1DNV3_NEOFI_4_130:0.00854,(tr|A0A0K8LJ46|A0A0K8LJ46_9EURO_4_130:0.00055,tr|A0A0S7DKL0|A0A0S7DKL0_9EURO_5_130:0.00874)0.000:0.00054)0.000:0.00055,tr|Q4WLU6|Q4WLU6_ASPFU_4_130:0.00855)0.959:0.06446,tr|A1CU70|A1CU70_ASPCL_4_129:0.10784)0.867:0.03621)0.889:0.03829,(tr|A0A0L1IQH6|A0A0L1IQH6_ASPNO_36_161:0.01749,(tr|A0A0F0I425|A0A0F0I425_ASPPU_5_131:0.00880,(tr|B8NS32|B8NS32_ASPFN_36_161:0.0,tr|A0A0D9N7H2|A0A0D9N7H2_ASPFA_36_161:0.0):0.00055)0.885:0.01772)0.808:0.01649)0.902:0.03959,(tr|A0A0F4YUH5|A0A0F4YUH5_TALEM_5_130:0.13384,tr|V5FCR9|V5FCR9_BYSSN_4_130:0.13086)0.838:0.06171)0.629:0.01794)0.897:0.03262,((tr|A0A017S2U7|A0A017S2U7_9EURO_3_130:0.29438,((tr|G3YG37|G3YG37_ASPNA_5_129:0.0,tr|A2QLI8|A2QLI8_ASPNC_5_129:0.0):0.00887,(tr|A0A100IPX5|A0A100IPX5_ASPNG_5_129:0.00054,tr|G7XM67|G7XM67_ASPKW_5_129:0.00055)0.859:0.00054)0.956:0.08353)0.051:0.01568,((tr|B6HS81|B6HS81_PENRW_3_130:0.01561,((tr|A0A0A2I5V4|A0A0A2I5V4_PENEN_3_130:0.00055,(tr|A0A0A2KFT6|A0A0A2KFT6_PENIT_3_130:0.05075,tr|K9FH48|K9FH48_PEND2_3_130:0.03471)0.867:0.01629)0.882:0.01841,(tr|A0A0G4P414|A0A0G4P414_PENCA_3_130:0.00823,(tr|A0A0M8P8Q8|A0A0M8P8Q8_9EURO_3_130:0.00821,(tr|W6QS73|W6QS73_PENRF_3_131:0.08782,tr|A0A101MKH2|A0A101MKH2_9EURO_3_130:0.00055)0.504:0.00054)0.772:0.00828)0.747:0.00621)0.866:0.02999)0.999:0.16806,(tr|A0A0F7VD55|A0A0F7VD55_9EURO_3_130:0.06682,tr|S8BE38|S8BE38_PENO1_3_129:0.07207)0.993:0.14862)0.877:0.05059)0.777:0.01790)0.817:0.02326,tr|A0A0F8V183|A0A0F8V183_9EURO_38_164:0.12342)0.681:0.06902)0.010:0.07647,((tr|E5QZX6|E5QZX6_ARTGP_5_130:0.00833,(tr|F2SEQ8|F2SEQ8_TRIRC_5_130:0.00432,(tr|F2PIR9|F2PIR9_TRIEC_5_130:0.00055,tr|D4B4T7|D4B4T7_ARTBC_5_130:0.01789)0.459:0.01419)0.912:0.06215)1.000:0.30459,((((((tr|A0A0G2I406|A0A0G2I406_9EURO_4_129:0.06308,(tr|A6R6Q1|A6R6Q1_AJECN_3_127:0.01674,(tr|C0NH11|C0NH11_AJECG_4_127:0.00054,(tr|F0U7E8|F0U7E8_AJEC8_3_127:0.0,tr|C6H6X3|C6H6X3_AJECH_3_127:0.0):0.02653)0.929:0.02868)0.986:0.08517)0.942:0.06355,tr|A0A0H1BDN4|A0A0H1BDN4_9EURO_4_129:0.02218)0.689:0.02394,(tr|C5GXB9|C5GXB9_AJEDR_5_129:0.0,tr|F2TP55|F2TP55_AJEDA_5_129:0.0):0.00054)0.999:0.12387,tr|C1H2U8|C1H2U8_PARBA_3_130:0.02228)0.783:0.02026,tr|C1GBD6|C1GBD6_PARBD_3_130:0.00980)0.998:0.17932,(tr|C4JSP3|C4JSP3_UNCRE_167_299:0.15916,((tr|A0A0J8RVI9|A0A0J8RVI9_COCIT_3_130:0.0,tr|A0A0J6XZN1|A0A0J6XZN1_COCIT_3_130:0.0,tr|J3KJX3|J3KJX3_COCIM_3_130:0.0,tr|A0A0J8RBY1|A0A0J8RBY1_COCIT_3_130:0.0):0.00054,(tr|E9DJJ1|E9DJJ1_COCPS_2_130:0.00133,tr|A0A0J8QUS7|A0A0J8QUS7_COCIT_16_100:0.23373)0.970:0.00656)0.961:0.08078)0.808:0.06522)0.851:0.07344)0.825:0.04921)0.940:0.11021)0.473:0.02066)0.865:0.05719,(tr|D5GEZ4|D5GEZ4_TUBMM_5_129:0.48178,tr|U4LMZ5|U4LMZ5_PYROM_5_128:0.29744)0.970:0.20280)0.696:0.01456)0.865:0.06491,((tr|Q6C674|Q6C674_YARLI_15_140:1.10268,(tr|A0A084G6B1|A0A084G6B1_9PEZI_3_133:0.29484,(tr|A0A0F8D1M5|A0A0F8D1M5_CERFI_7_135:0.43975,tr|A0A0F4Z6K1|A0A0F4Z6K1_9PEZI_7_134:0.08057)1.000:0.70658)0.907:0.17445)0.781:0.08059,(((tr|A0A0L9SVI8|A0A0L9SVI8_9HYPO_13_142:0.33456,((tr|C7YP97|C7YP97_NECH7_11_141:0.13759,tr|A0A0P7B0S6|A0A0P7B0S6_9HYPO_12_141:0.15090)0.292:0.03134,((tr|A0A0M9F038|A0A0M9F038_9HYPO_11_141:0.03320,(tr|K3VSI4|K3VSI4_FUSPC_11_141:0.01635,tr|I1RQJ3|I1RQJ3_GIBZE_11_141:0.00054)0.884:0.02479)0.923:0.08296,(tr|W7LYB6|W7LYB6_GIBM7_12_141:0.00055,(tr|S0E112|S0E112_GIBF5_12_141:0.00054,(((tr|X0CT38|X0CT38_FUSOX_12_141:0.0,tr|X0JYR2|X0JYR2_FUSOX_12_141:0.0,tr|A0A0D2XVS7|A0A0D2XVS7_FUSO4_12_141:0.0,tr|N4UHN4|N4UHN4_FUSC1_12_141:0.0,tr|F9FG74|F9FG74_FUSOF_12_141:0.0):0.00055,tr|N1RPR0|N1RPR0_FUSC4_11_141:0.00055)1.000:0.00728,tr|N1RPR0|N1RPR0_FUSC4_198_275:0.14046)1.000:0.00901)0.790:0.01638)0.847:0.05357)0.999:0.23481)0.992:0.22856)0.410:0.05923,((((((tr|A0A0W7VZJ9|A0A0W7VZJ9_9HYPO_3_127:0.03665,tr|G9NYX4|G9NYX4_HYPAI_3_127:0.03522)0.961:0.04853,(tr|G0RI56|G0RI56_HYPJQ_2_127:0.04475,(tr|A0A0G0A6G8|A0A0G0A6G8_TRIHA_3_127:0.01770,tr|G9MN14|G9MN14_HYPVG_2_127:0.02699)0.749:0.00959)0.687:0.00658)0.996:0.09616,((tr|A0A0F7ZLW8|A0A0F7ZLW8_9HYPO_12_141:0.07686,tr|T5A7I9|T5A7I9_OPHSC_2_58:0.09967)0.747:0.06612,tr|A0A0L0NFZ0|A0A0L0NFZ0_9HYPO_16_142:0.03138)0.874:0.03830)0.827:0.02015,tr|A0A0M9VSQ7|A0A0M9VSQ7_9HYPO_14_144:0.14032)0.908:0.04433,(tr|A0A0A1T462|A0A0A1T462_9HYPO_12_141:0.14308,((tr|A0A086SUZ6|A0A086SUZ6_ACRC1_16_143:0.60790,(tr|G3J4G4|G3J4G4_CORMM_14_189:0.14292,(tr|A0A0A2WCB4|A0A0A2WCB4_BEABA_45_173:0.00054,tr|J5K5J0|J5K5J0_BEAB2_14_143:0.00055)0.972:0.10037)0.929:0.10659)0.942:0.12626,tr|A0A084QSH9|A0A084QSH9_9HYPO_13_137:0.28599)0.660:0.03227)0.911:0.06323)0.939:0.05997,((tr|E9E469|E9E469_METAQ_13_141:0.01837,(tr|A0A0A1V9K3|A0A0A1V9K3_9HYPO_14_141:0.0,tr|A0A0B4GY32|A0A0B4GY32_9HYPO_14_141:0.0,tr|E9EX05|E9EX05_METRA_14_141:0.0):0.00054)0.972:0.09391,(tr|A0A063BZQ3|A0A063BZQ3_9HYPO_15_141:0.07328,tr|A0A0B2WXM3|A0A0B2WXM3_9HYPO_18_143:0.07988)0.842:0.03813)0.445:0.04121)0.894:0.06741)0.919:0.13474,tr|M1W9I0|M1W9I0_CLAP2_13_143:0.33941)1.000:0.38616)0.961:0.17432)0.711:0.09123)0.813:0.12278)0.745:0.05689)0.999:0.64168)0.871:0.17579)0.757:0.16199,(((((((tr|A0A132A105|A0A132A105_SARSC_56_142:1.47901,tr|F4PAJ9|F4PAJ9_BATDJ_32_150:1.11004)0.707:0.21134,((tr|A0A085M932|A0A085M932_9BILA_188_237:0.00082,tr|A0A077ZFI0|A0A077ZFI0_TRITR_196_254:0.21961)1.000:0.98215,(((tr|E5SLG6|E5SLG6_TRISP_205_258:0.00055,((tr|A0A0V0ZR25|A0A0V0ZR25_9BILA_245_299:0.00054,((tr|A0A0V1N8X9|A0A0V1N8X9_9BILA_183_238:0.0,tr|A0A0V1GTY5|A0A0V1GTY5_9BILA_183_238:0.0):0.00055,tr|A0A0V1F5Q3|A0A0V1F5Q3_TRIPS_182_238:0.02299)0.952:0.07111)0.298:0.00055,tr|A0A0V0W1Z1|A0A0V0W1Z1_9BILA_202_256:0.00055)0.263:0.00055)0.881:0.00055,(tr|A0A0V0RNL3|A0A0V0RNL3_9BILA_180_232:0.0,tr|A0A0V1KNF9|A0A0V1KNF9_9BILA_185_237:0.0):0.00055)0.975:0.00054,(tr|A0A0V1CGT0|A0A0V1CGT0_TRIBR_219_269:0.00055,(tr|A0A0V0T958|A0A0V0T958_9BILA_219_270:0.0,tr|A0A0V1NF85|A0A0V1NF85_9BILA_219_270:0.0,tr|A0A0V0UM59|A0A0V0UM59_9BILA_219_270:0.0):0.00055)0.867:0.00055)0.993:0.00081)1.000:1.21668)0.411:0.08369,(tr|A0A068Y3N0|A0A068Y3N0_ECHMU_71_128:0.83294,(tr|A0A094ZUJ3|A0A094ZUJ3_SCHHA_61_128:0.18234,tr|G4VRC0|G4VRC0_SCHMA_70_127:0.00054)0.947:0.60705)0.954:0.67637)0.697:0.07723,tr|A7SS25|A7SS25_NEMVE_10_140:0.87958)0.898:0.22483,((tr|B3S111|B3S111_TRIAD_40_165:0.95094,((tr|A0A0L8HQL1|A0A0L8HQL1_OCTBM_227_299:1.07618,((tr|A0A087TMG7|A0A087TMG7_9ARAC_23_136:0.53676,(tr|V4A2J0|V4A2J0_LOTGI_70_137:1.05435,((((((tr|A0A0K0EKN6|A0A0K0EKN6_STRER_221_275:0.15466,tr|A0A0K0F8V1|A0A0K0F8V1_9BILA_211_276:0.31034)0.748:0.05523,(tr|A0A0N4U385|A0A0N4U385_DRAME_217_266:0.42713,tr|A0A0N4ZIG2|A0A0N4ZIG2_PARTI_222_275:0.23952)0.821:0.10047)0.897:0.16448,(((tr|H3F1P8|H3F1P8_PRIPA_217_283:0.39114,tr|A0A0B1TSS9|A0A0B1TSS9_OESDE_215_277:0.33672)0.798:0.09459,(tr|A0A0K0D2Z0|A0A0K0D2Z0_ANGCA_172_226:0.24827,tr|A0A0N4YBA0|A0A0N4YBA0_NIPBR_223_277:0.04205)0.858:0.13182)0.904:0.15839,(tr|H2W5H6|H2W5H6_CAEJA_214_263:0.00056,(tr|E3LFA9|E3LFA9_CAERE_212_262:0.00055,tr|A8WT78|A8WT78_CAEBR_212_261:0.00054)0.829:0.07316)0.985:0.15933)0.309:0.00054)0.885:0.16919,(tr|A0A0M3JU76|A0A0M3JU76_ANISI_261_320:0.04221,tr|A0A0B2VP15|A0A0B2VP15_TOXCA_225_278:0.06841)0.789:0.05125)0.963:0.28026,tr|A0A0N5B0R1|A0A0N5B0R1_9BILA_217_266:0.23611)0.502:0.08944,tr|A0A0N4V7L1|A0A0N4V7L1_ENTVE_192_242:0.12643)0.961:0.82346)0.863:0.48796)0.916:0.34614,((tr|G6DKQ9|G6DKQ9_DANPL_22_128:0.26187,(tr|A0A0N0PFE1|A0A0N0PFE1_PAPMA_1_55:0.47215,tr|H9J3T0|H9J3T0_BOMMO_6_64:0.27373)0.671:0.22125)0.991:0.48415,((tr|K7IWR7|K7IWR7_NASVI_24_113:0.29974,(tr|A0A026VY98|A0A026VY98_CERBI_51_130:0.35212,((tr|A0A0J7N3W9|A0A0J7N3W9_LASNI_29_107:0.16226,tr|E2B1K7|E2B1K7_CAMFO_29_107:0.12170)0.739:0.04363,(tr|E2B585|E2B585_HARSA_35_119:0.29799,(tr|E9IRM8|E9IRM8_SOLIN_30_105:0.28171,(tr|A0A158NLC9|A0A158NLC9_ATTCE_30_109:0.00055,tr|F4WXE9|F4WXE9_ACREC_19_111:0.11135)0.376:0.05631)0.964:0.16809)0.651:0.06834)0.363:0.17249)0.988:0.65731)1.000:0.90531,((((tr|G6CQB0|G6CQB0_DANPL_13_65:0.48279,(tr|H9JSX0|H9JSX0_BOMMO_16_108:0.26262,tr|A0A0L7LJV9|A0A0L7LJV9_9NEOP_12_123:0.70637)0.466:0.09363)0.912:0.21280,((((tr|W5J8M2|W5J8M2_ANODA_13_105:0.04061,(tr|A0A084WER2|A0A084WER2_ANOSI_14_105:0.03940,tr|Q7QJ20|Q7QJ20_ANOGA_14_105:0.02685)0.807:0.04366)0.895:0.10765,(tr|B0WVX9|B0WVX9_CULQU_15_106:0.09299,tr|Q1HQR1|Q1HQR1_AEDAE_15_119:0.13616)0.730:0.07914)0.994:0.33712,(((tr|B3MDW1|B3MDW1_DROAN_54_121:0.00781,((tr|Q28X30|Q28X30_DROPS_52_120:0.00055,(tr|B4LQ78|B4LQ78_DROVI_14_106:0.06090,(tr|B4QFK7|B4QFK7_DROSI_14_120:0.00054,(tr|Q7JYH3|Q7JYH3_DROME_14_106:0.04128,((tr|B4NN64|B4NN64_DROWI_15_120:0.05031,(tr|B4KT37|B4KT37_DROMO_14_119:0.09235,tr|B4J8P7|B4J8P7_DROGR_15_123:0.07263)0.783:0.02184)0.890:0.04519,tr|B4I7I2|B4I7I2_DROSE_15_120:0.00055)0.945:0.06699)0.878:0.03126)0.715:0.01994)0.828:0.03976)0.803:0.00055,tr|B4H4Y7|B4H4Y7_DROPE_18_107:0.32959)0.909:0.05386)0.986:0.18571,tr|T1H3B8|T1H3B8_MEGSC_13_105:0.23283)0.080:0.03351,tr|A0A0L0C354|A0A0L0C354_LUCCU_54_108:0.11257)0.840:0.10752)0.857:0.14859,tr|C4WY09|C4WY09_ACYPI_14_106:1.14262)0.251:0.06829)0.851:0.08422,(tr|N6UFP2|N6UFP2_DENPD_53_127:0.69993,tr|D6WPT6|D6WPT6_TRICA_32_110:0.54909)0.884:0.22228)0.798:0.07911,((tr|R4FK60|R4FK60_RHOPR_31_143:0.52724,tr|B7PUE7|B7PUE7_IXOSC_71_128:1.12051)0.660:0.19133,tr|A0A067RHJ5|A0A067RHJ5_ZOONE_11_120:0.44207)0.260:0.09313)0.533:0.15804)0.247:0.09748)0.808:0.12528)0.180:0.05703)0.885:0.26191,((tr|W4YSV5|W4YSV5_STRPU_54_131:0.59023,tr|C3YCI2|C3YCI2_BRAFL_33_146:0.63031)0.891:0.28341,(((tr|F7DSQ2|F7DSQ2_ORNAN_27_100:0.13132,(tr|F7FWB2|F7FWB2_MONDO_14_126:0.15725,tr|G3VKD8|G3VKD8_SARHA_14_126:0.11419)0.925:0.10988)0.787:0.07262,((((tr|L5L858|L5L858_PTEAL_13_125:0.05214,((tr|E2R538|E2R538_CANLF_13_126:0.04379,(tr|M3Y496|M3Y496_MUSPF_14_126:0.05263,((sp|Q8HXG6|NDUAB_BOVIN_13_126:0.01525,tr|W5PAR2|W5PAR2_SHEEP_13_126:0.01621)0.961:0.06332,(tr|I3LGM4|I3LGM4_PIG_14_126:0.02477,tr|S9XF47|S9XF47_CAMFR_14_126:0.09127)0.154:0.02359)0.963:0.07303)0.742:0.01012)0.690:0.01041,(tr|M3WND4|M3WND4_FELCA_13_125:0.00054,tr|G1LMS5|G1LMS5_AILME_13_125:0.03200)0.964:0.05064)0.950:0.05994)0.939:0.05782,(tr|G1Q5H3|G1Q5H3_MYOLU_15_108:0.01223,(tr|L5LUR4|L5LUR4_MYODS_13_123:0.00055,tr|S7NN12|S7NN12_MYOBR_13_122:0.00055)0.956:0.00054)0.955:0.07004)0.838:0.02767,(((sp|Q9D8B4|NDUAB_MOUSE_14_125:0.09739,(tr|G3HCJ4|G3HCJ4_CRIGR_1_57:0.11017,sp|Q80W89|NDUAB_RAT_13_125:0.00054)0.813:0.03456)0.997:0.16866,(tr|I3MWI8|I3MWI8_ICTTR_14_125:0.05292,((tr|A0A091E169|A0A091E169_FUKDA_14_125:0.10890,tr|G5C0P7|G5C0P7_HETGA_13_124:0.10013)0.844:0.07980,tr|H0VVE0|H0VVE0_CAVPO_51_124:0.10904)0.511:0.06669)0.715:0.05245)0.929:0.06278,((tr|H0XTN2|H0XTN2_OTOGA_14_125:0.08232,(tr|G1U3P6|G1U3P6_RABIT_23_94:0.09847,tr|G3UEV5|G3UEV5_LOXAF_14_125:0.14628)0.881:0.06770)0.742:0.02128,tr|L8Y4Z0|L8Y4Z0_TUPCH_13_124:0.08631)0.892:0.04096)0.887:0.03331)0.489:0.07601,(((tr|A0A0D9RBR2|A0A0D9RBR2_CHLSB_14_125:0.02654,(tr|G1RU00|G1RU00_NOMLE_14_125:0.01618,(tr|H2NX66|H2NX66_PONAB_13_122:0.04504,(tr|K7EMT4|K7EMT4_HUMAN_12_129:0.29448,(tr|H2RB26|H2RB26_PANTR_14_124:0.02107,(sp|Q0MQB9|NDUAB_GORGO_14_124:0.0,sp|Q0MQC0|NDUAB_PANTR_14_124:0.0,sp|Q86Y39|NDUAB_HUMAN_14_124:0.0):0.00055)0.864:0.00785)0.924:0.00236)0.763:0.01423)0.822:0.02977)0.025:0.01656,((tr|F6W0R2|F6W0R2_MACMU_14_123:0.08916,tr|G7PYT6|G7PYT6_MACFA_14_125:0.00055)0.814:0.00974,tr|A0A0A0MU92|A0A0A0MU92_PAPAN_14_125:0.00994)0.728:0.00946)0.928:0.11170,tr|F7IM96|F7IM96_CALJA_14_125:0.67579)0.785:0.05621)0.981:0.19784)0.941:0.17480,((((tr|R7VY64|R7VY64_COLLI_143_207:0.15264,(tr|U3IR76|U3IR76_ANAPL_24_96:0.13076,(tr|F1NVW7|F1NVW7_CHICK_9_121:0.10879,(tr|A0A0Q3MI96|A0A0Q3MI96_AMAAE_8_120:0.19321,tr|U3KBY9|U3KBY9_FICAL_8_119:0.12569)0.196:0.04183)0.633:0.04148)0.557:0.02206)0.920:0.15624,(tr|A0A151NCF2|A0A151NCF2_ALLMI_62_137:0.21325,tr|K7F269|K7F269_PELSI_8_121:0.51524)0.861:0.16413)0.265:0.12331,((tr|F6Z4V1|F6Z4V1_XENTR_14_124:0.15334,tr|H3B1G6|H3B1G6_LATCH_23_95:0.21177)0.485:0.03484,((tr|H2LCG3|H2LCG3_ORYLA_15_125:0.07214,((tr|Q4SRV5|Q4SRV5_TETNG_8_116:0.16656,((tr|A0A087Y3Y1|A0A087Y3Y1_POEFO_14_121:0.00054,tr|M4A0G7|M4A0G7_XIPMA_14_121:0.00991)0.993:0.13271,tr|W5LI59|W5LI59_ASTMX_8_118:0.15331)0.783:0.02381)0.750:0.01492,(tr|A0A0F8AHY8|A0A0F8AHY8_LARCR_8_100:0.06257,tr|G3NBS3|G3NBS3_GASAC_14_124:0.07994)0.779:0.03652)0.952:0.07813)0.486:0.02419,(tr|A0A0P7XW37|A0A0P7XW37_9TELE_29_113:0.09882,(tr|Q7SXE9|Q7SXE9_DANRE_7_125:0.34069,tr|W5M5S9|W5M5S9_LEPOC_31_148:0.15292)0.976:0.14685)0.949:0.15231)0.894:0.08448)0.917:0.11503)0.872:0.13817,tr|V8PE06|V8PE06_OPHHA_9_102:0.43541)0.193:0.07926)0.880:0.19020)0.940:0.33611)0.530:0.21867)0.797:0.15001,tr|L1J1M8|L1J1M8_GUITH_11_119:1.00030)0.917:0.27293)0.647:0.11757,((tr|I1FAZ5|I1FAZ5_AMPQE_31_160:1.35594,(((tr|A0A024G6D5|A0A024G6D5_9STRA_6_125:0.70852,(tr|D0N4R1|D0N4R1_PHYIT_11_128:0.03134,((((tr|M4BHX7|M4BHX7_HYAAE_12_97:0.02502,tr|K3WVA3|K3WVA3_PYTUL_3_123:1.01071)0.975:0.32438,tr|H3GUC7|H3GUC7_PHYRM_9_123:0.05210)0.724:0.01440,tr|A0A0P1AXE9|A0A0P1AXE9_9STRA_47_160:0.20583)0.811:0.02311,(tr|G5A2N5|G5A2N5_PHYSP_10_126:0.11474,((tr|W2Q0P6|W2Q0P6_PHYPN_36_154:0.0,tr|W2YZJ3|W2YZJ3_PHYPR_36_154:0.0,tr|V9EW48|V9EW48_PHYPR_36_154:0.0):0.00055,tr|A0A0W8BVL3|A0A0W8BVL3_PHYNI_11_127:0.00054)0.408:0.00055)0.444:0.01590)0.676:0.00721)0.940:0.21428)0.880:0.17323,((tr|T0R8P0|T0R8P0_9STRA_7_127:0.00055,tr|A0A067CM07|A0A067CM07_SAPPC_5_127:0.02616)0.998:0.39269,(tr|A0A024UQ26|A0A024UQ26_9STRA_13_123:0.05925,tr|W4H2R0|W4H2R0_9STRA_6_124:0.12118)0.971:0.24818)0.971:0.28722)0.969:0.34754,tr|F0YAH3|F0YAH3_AURAN_603_717:0.66092)0.715:0.22975)0.670:0.17603,(tr|B7G570|B7G570_PHATC_33_118:0.60254,(tr|K0RSZ8|K0RSZ8_THAOC_27_151:0.24596,tr|B8BRM2|B8BRM2_THAPS_27_150:0.28042)0.985:0.58316)0.985:0.53788)0.886:0.25047)0.600:0.02629,((((((tr|T1FPJ2|T1FPJ2_HELRO_18_132:1.20381,(((tr|M0T4P8|M0T4P8_MUSAM_53_136:0.20480,(tr|A0A022RNW1|A0A022RNW1_ERYGU_54_138:0.28227,(tr|S8CQE7|S8CQE7_9LAMI_43_124:0.43091,(tr|A0A0K9NW12|A0A0K9NW12_ZOSMR_60_142:0.41536,((((tr|R0I0Z9|R0I0Z9_9BRAS_61_142:0.00054,(tr|Q9LSG5|Q9LSG5_ARATH_61_142:0.05781,tr|D7L5V0|D7L5V0_ARALL_33_143:0.01228)0.049:0.01298)0.906:0.08117,((((tr|A0A078EJ60|A0A078EJ60_BRANA_26_142:0.01086,tr|A0A0D3D4U8|A0A0D3D4U8_BRAOL_59_141:0.00054)0.834:0.01080,(tr|A0A078CQH5|A0A078CQH5_BRANA_60_141:0.01392,tr|M4DF28|M4DF28_BRARP_60_141:0.01400)0.996:0.00054)1.000:0.14058,tr|V4MXD3|V4MXD3_EUTSA_23_137:0.06120)0.878:0.03917,tr|A0A087HCG4|A0A087HCG4_ARAAL_27_142:0.09201)0.513:0.05214)0.883:0.09918,(tr|V4M0D5|V4M0D5_EUTSA_43_125:0.09650,((tr|A0A078EJ15|A0A078EJ15_BRANA_25_140:0.0,tr|M4EV53|M4EV53_BRARP_25_140:0.0):0.01778,(tr|A0A078JB33|A0A078JB33_BRANA_55_137:0.00055,tr|A0A0D3BZ33|A0A0D3BZ33_BRAOL_56_137:0.01399)0.727:0.01113)0.945:0.11403)0.803:0.08744)0.746:0.13299,((((((tr|M1BZR1|M1BZR1_SOLTU_54_138:0.01322,tr|K4C3G1|K4C3G1_SOLLC_53_138:0.00054)0.982:0.12790,tr|M5VNP9|M5VNP9_PRUPE_50_133:0.16783)0.887:0.04758,(tr|A0A0A0K6T5|A0A0A0K6T5_CUCSA_36_143:0.15247,(tr|V4TYH9|V4TYH9_9ROSI_55_138:0.00055,tr|A0A067FR85|A0A067FR85_CITSI_54_138:0.02628)0.970:0.09838)0.863:0.05127)0.541:0.02442,(tr|B9GQL5|B9GQL5_POPTR_58_144:0.09477,(tr|B9T3B8|B9T3B8_RICCO_58_142:0.09082,((((tr|A0A072TX76|A0A072TX76_MEDTR_61_142:0.05996,((tr|C6T2R4|C6T2R4_SOYBN_35_139:0.0,tr|A0A0B2P1W6|A0A0B2P1W6_GLYSO_35_139:0.0):0.10384,(tr|V7ALJ0|V7ALJ0_PHAVU_54_139:0.24059,tr|A0A0L9VTC2|A0A0L9VTC2_PHAAN_60_142:0.05761)0.570:0.03975)0.884:0.09651)0.924:0.11657,tr|D7TFY7|D7TFY7_VITVI_54_138:0.25391)0.867:0.07559,(tr|A0A061DM19|A0A061DM19_THECC_51_186:0.10100,tr|A0A0D2PPN0|A0A0D2PPN0_GOSRA_30_136:0.08729)0.514:0.04482)0.062:0.02733,tr|A0A067K269|A0A067K269_JATCU_62_146:0.04501)0.942:0.07483)0.845:0.03590)0.859:0.06052)0.323:0.03326,(tr|W9RMT8|W9RMT8_9ROSA_63_147:0.27332,tr|W1PS18|W1PS18_AMBTC_50_136:0.38504)0.063:0.08754)0.569:0.04964,(tr|A0A059A541|A0A059A541_EUCGR_63_147:0.16085,(tr|A0A0J8CF30|A0A0J8CF30_BETVU_65_151:0.07573,tr|A0A0K9RWN5|A0A0K9RWN5_SPIOL_71_156:0.06153)0.899:0.08192)0.864:0.07387)0.000:0.05276)0.772:0.06085)0.106:0.04796)0.295:0.06620)0.929:0.18606)0.600:0.12137,(((tr|M7Z8Y9|M7Z8Y9_TRIUA_29_110:0.0,tr|W5BU28|W5BU28_WHEAT_59_140:0.0):0.01529,tr|I1IWW4|I1IWW4_BRADI_57_139:0.04222)0.889:0.04403,((tr|K3YA78|K3YA78_SETIT_54_139:0.01321,tr|C5YDW4|C5YDW4_SORBI_55_138:0.02870)0.916:0.04417,((tr|I1P639|I1P639_ORYGL_57_111:0.07110,tr|B8AT04|B8AT04_ORYSI_4_93:0.01441)0.884:0.01843,(((tr|Q7XMJ0|Q7XMJ0_ORYSJ_56_138:0.0,tr|A0A0E0P813|A0A0E0P813_ORYRU_56_138:0.0):0.00055,(((tr|A0A0D9ZJP8|A0A0D9ZJP8_9ORYZ_56_139:0.0,tr|A2XSI2|A2XSI2_ORYSI_56_139:0.0,tr|I1PKG6|I1PKG6_ORYGL_56_139:0.0):0.00055,tr|A0A0D3FUW2|A0A0D3FUW2_9ORYZ_24_107:0.01369)0.891:0.01363,tr|A0A0E0KPI7|A0A0E0KPI7_ORYPU_56_139:0.01349)0.904:0.00054)0.903:0.02808,(tr|J3LX36|J3LX36_ORYBR_57_139:0.01371,tr|A0A0D9W401|A0A0D9W401_9ORYZ_58_140:0.02796)0.793:0.01373)0.103:0.00055)0.850:0.02205)0.581:0.01366)0.856:0.12680)0.831:0.29694,((tr|D8TB57|D8TB57_SELML_137_217:0.0,tr|D8SW00|D8SW00_SELML_57_137:0.0):1.02943,tr|A9SEY9|A9SEY9_PHYPA_66_143:0.35504)0.941:0.58277)0.972:0.80683)0.794:0.48808,((tr|I1IP05|I1IP05_BRADI_10_138:0.19550,((((tr|A0A0E0LZ71|A0A0E0LZ71_ORYPU_4_139:0.15964,(((tr|I1QML1|I1QML1_ORYGL_5_137:0.0,tr|A2YZA2|A2YZA2_ORYSI_5_137:0.0):0.00832,tr|A0A0E0QP05|A0A0E0QP05_ORYRU_5_137:0.00822)0.867:0.02275,(tr|A0A0E0B0P6|A0A0E0B0P6_9ORYZ_4_137:0.00054,(tr|A0A0D3H4J8|A0A0D3H4J8_9ORYZ_4_136:0.00054,tr|Q0J2Z3|Q0J2Z3_ORYSJ_5_136:0.01657)0.979:0.04176)0.752:0.01073)0.840:0.03476)0.996:0.12996,tr|J3MW43|J3MW43_ORYBR_2_138:0.08948)0.747:0.01455,tr|A0A0D9XBZ3|A0A0D9XBZ3_9ORYZ_5_135:0.10231)0.928:0.09020,(tr|K4A398|K4A398_SETIT_79_210:0.13535,(((tr|W5EYL0|W5EYL0_WHEAT_5_139:0.01542,((tr|W5G0J8|W5G0J8_WHEAT_5_111:0.09592,tr|W5F800|W5F800_WHEAT_5_138:0.23817)0.928:0.04981,tr|T1MZH0|T1MZH0_TRIUA_4_138:0.00872)0.468:0.00850)0.977:0.10206,tr|M0ZBR4|M0ZBR4_HORVD_5_89:0.06292)0.995:0.16677,(tr|A0A096RBM0|A0A096RBM0_MAIZE_4_136:0.13332,tr|C5X859|C5X859_SORBI_5_138:0.10298)0.977:0.10732)0.674:0.03439)0.878:0.05709)0.980:0.19826)0.998:0.39645,((((tr|M1ATB8|M1ATB8_SOLTU_12_139:0.00055,tr|K4D2B1|K4D2B1_SOLLC_69_188:0.03042)0.999:0.18034,((((tr|W5GZB4|W5GZB4_WHEAT_5_101:0.19866,(((tr|I1ID83|I1ID83_BRADI_7_127:0.06120,((tr|B4FFR3|B4FFR3_MAIZE_9_129:0.01835,tr|C5XZV8|C5XZV8_SORBI_10_129:0.00054)0.954:0.05747,((((tr|A2X8Y7|A2X8Y7_ORYSI_5_132:0.0,tr|A0A0D9YXF3|A0A0D9YXF3_9ORYZ_5_132:0.0,tr|A0A0E0NK53|A0A0E0NK53_ORYRU_5_132:0.0,tr|A0A0D3F9Q4|A0A0D3F9Q4_9ORYZ_5_132:0.0,tr|I1P3M2|I1P3M2_ORYGL_5_132:0.0):0.00054,tr|Q6ZGV9|Q6ZGV9_ORYSJ_6_131:0.01820)0.921:0.04933,(tr|A0A0D9VK89|A0A0D9VK89_9ORYZ_6_131:0.06456,tr|A0A0E0K4G2|A0A0E0K4G2_ORYPU_6_132:0.08798)0.783:0.06056)0.897:0.04997,tr|J3LGH1|J3LGH1_ORYBR_7_131:0.07903)0.891:0.03264)0.914:0.04616)0.760:0.01349,(tr|A0A0D2ZUL6|A0A0D2ZUL6_BRAOL_4_84:0.01167,tr|A0A078FYU0|A0A078FYU0_BRANA_84_170:0.00172)1.000:0.58356)0.655:0.00600,(tr|M0TZQ7|M0TZQ7_MUSAM_15_137:0.22159,(tr|T1MR36|T1MR36_TRIUA_47_170:0.01899,tr|W5G893|W5G893_WHEAT_10_129:0.00055)0.926:0.06237)0.922:0.06273)0.880:0.08126)0.846:0.19725,(tr|A0A078G1U0|A0A078G1U0_BRANA_82_183:0.30705,tr|A0A078G2A1|A0A078G2A1_BRANA_2_55:0.00054)0.995:0.33936)0.799:0.07334,(tr|A0A0K9PVE0|A0A0K9PVE0_ZOSMR_15_136:0.15123,((((tr|V7CY45|V7CY45_PHAVU_14_140:0.04806,tr|A0A0L9U7N3|A0A0L9U7N3_PHAAN_14_127:0.20383)0.714:0.01647,((tr|C6T569|C6T569_SOYBN_13_139:0.0,tr|A0A0B2PIN4|A0A0B2PIN4_GLYSO_13_139:0.0):0.03349,(tr|A0A0B2R2X5|A0A0B2R2X5_GLYSO_16_139:0.0,tr|C6SX98|C6SX98_SOYBN_16_139:0.0):0.03465)0.920:0.05908)0.963:0.08039,(((((tr|A0A067JYI6|A0A067JYI6_JATCU_13_138:0.01098,tr|B9T270|B9T270_RICCO_14_137:0.14601)0.704:0.02279,tr|W1PV01|W1PV01_AMBTC_5_138:0.21838)0.864:0.03047,(tr|A0A061EYE5|A0A061EYE5_THECC_16_137:0.05116,tr|B9N6X7|B9N6X7_POPTR_9_137:0.10354)0.924:0.04457)0.737:0.01188,((tr|V4T0M9|V4T0M9_9ROSI_15_137:0.0,tr|A0A067EH04|A0A067EH04_CITSI_15_137:0.0):0.07795,((tr|A0A0J8CNL4|A0A0J8CNL4_BETVU_15_140:0.05463,tr|A0A0K9R137|A0A0K9R137_SPIOL_14_141:0.04837)0.992:0.10976,tr|W9SWA5|W9SWA5_9ROSA_13_139:0.06276)0.853:0.03078)0.928:0.04786)0.840:0.03505,(tr|A0A0D2Q9W7|A0A0D2Q9W7_GOSRA_12_138:0.02756,(tr|A0A0D2QH94|A0A0D2QH94_GOSRA_15_140:0.00054,tr|A0A0B0MF29|A0A0B0MF29_GOSAR_14_140:0.00055)0.948:0.04583)0.470:0.02436)0.875:0.04521)0.566:0.02356,tr|A0A022RI84|A0A022RI84_ERYGU_19_139:0.21848)0.671:0.01911)0.956:0.12370)0.692:0.01300,tr|A0A0A0LBC6|A0A0A0LBC6_CUCSA_13_137:0.12540)0.732:0.01076)0.873:0.05323,(((tr|F6HLK8|F6HLK8_VITVI_31_156:0.22156,(tr|V4NDZ7|V4NDZ7_EUTSA_11_138:0.05737,(((tr|R0FZ42|R0FZ42_9BRAS_15_138:0.04610,(tr|D7LI30|D7LI30_ARALL_31_152:0.07550,sp|O48528|OP163_ARATH_13_138:0.00055)0.979:0.08504)0.914:0.03476,((tr|M4DK62|M4DK62_BRARP_11_139:0.0,tr|A0A078IWX7|A0A078IWX7_BRANA_11_139:0.0,tr|M4CKE0|M4CKE0_BRARP_11_139:0.0,tr|A0A0D3BP97|A0A0D3BP97_BRAOL_11_139:0.0):0.00054,(tr|A0A078EXQ9|A0A078EXQ9_BRANA_11_139:0.00844,(tr|A0A0D3C5S1|A0A0D3C5S1_BRAOL_11_140:0.0,tr|A0A078FPJ0|A0A078FPJ0_BRANA_11_140:0.0):0.00855)0.792:0.00832)0.912:0.02833)0.745:0.01684,tr|V4LQP8|V4LQP8_EUTSA_12_138:0.01490)0.913:0.05049)0.989:0.13309)0.848:0.04387,tr|M5VRA9|M5VRA9_PRUPE_15_139:0.10144)0.371:0.02752,tr|S8D710|S8D710_9LAMI_15_142:0.25860)0.727:0.07306)0.852:0.08458,tr|A0A059DI94|A0A059DI94_EUCGR_3_89:0.07033)0.961:0.26420)0.872:0.24289)0.787:0.24737,((tr|A9TTV2|A9TTV2_PHYPA_12_110:0.14603,tr|A9RQZ1|A9RQZ1_PHYPA_10_140:0.00054)0.999:0.41899,(tr|I0YXC0|I0YXC0_9CHLO_18_147:0.45128,(tr|E1ZG67|E1ZG67_CHLVA_7_184:0.46455,(tr|A0A087SG65|A0A087SG65_AUXPR_5_134:0.28371,tr|A0A059LIB7|A0A059LIB7_9CHLO_19_149:0.30675)0.221:0.05759)0.968:0.22463)0.931:0.17556)0.885:0.14798)0.870:0.14501,(tr|Q01FW2|Q01FW2_OSTTA_2_131:0.25645,tr|A4RRQ4|A4RRQ4_OSTLU_12_139:0.24126)1.000:0.55697)0.943:0.22667,(((tr|L8GQE2|L8GQE2_ACACA_30_161:1.23936,tr|A0A0L0DTA3|A0A0L0DTA3_THETB_2_131:0.53133)0.231:0.00107,(tr|A0A0M0JAT6|A0A0M0JAT6_9EUKA_8_117:1.03080,tr|R1CUZ9|R1CUZ9_EMIHU_22_129:0.64388)0.891:0.32948)0.753:0.12184,(tr|F2U4X8|F2U4X8_SALR5_2_117:0.89779,tr|M1VEB9|M1VEB9_CYAM1_88_172:0.67447)0.833:0.23219)0.839:0.14939)0.718:0.11418,(tr|A0A0L0HDS4|A0A0L0HDS4_SPIPN_20_136:0.98347,(tr|A0A0G4J2R1|A0A0G4J2R1_PLABS_14_122:0.95602,tr|C1N7T2|C1N7T2_MICPC_2_126:0.94372)0.441:0.16982)0.691:0.17850)0.824:0.15454)0.822:0.14453)0.909:0.27875,((((tr|F1A5G9|F1A5G9_DICPU_14_121:0.26791,tr|Q55E67|Q55E67_DICDI_15_122:0.36165)0.973:0.78767,(tr|F4PW50|F4PW50_DICFS_372_488:0.69303,tr|D3BCE6|D3BCE6_POLPA_11_126:0.36468)0.809:0.34668)0.994:0.97963,((tr|E0VAS2|E0VAS2_PEDHC_24_124:1.20941,tr|A0A0D1E6L3|A0A0D1E6L3_USTMA_70_140:1.61505)0.427:0.37252,tr|L1IKH9|L1IKH9_GUITH_41_97:1.37585)0.000:0.00112)0.845:0.36759,(tr|I3EDH4|I3EDH4_NEMP3_11_88:0.17348,tr|H8ZDZ2|H8ZDZ2_NEMS1_11_88:0.33790)0.991:1.03401)0.382:0.23489)0.901:0.18530)0.819:0.09716)0.789:0.05669,((tr|M1V8J7|M1V8J7_CYAM1_27_121:1.22543,(tr|A0A0D2MB64|A0A0D2MB64_9CHLO_48_113:0.73708,tr|W7TMM3|W7TMM3_9STRA_11_108:1.20091)0.737:0.23620)0.000:0.17564,((tr|A0A0L0D4E7|A0A0L0D4E7_THETB_13_117:1.63854,(((tr|A0A0L0HH20|A0A0L0HH20_SPIPN_21_145:0.51647,tr|F4NXE7|F4NXE7_BATDJ_34_153:0.65869)0.855:0.23611,(tr|A0A0L0TEY7|A0A0L0TEY7_ALLMA_29_147:0.04202,tr|A0A0L0S316|A0A0L0S316_ALLMA_51_169:0.13427)1.000:1.10798)0.838:0.23310,(((tr|A0A0E9NS02|A0A0E9NS02_9ASCO_37_125:0.75822,(tr|W2RZ07|W2RZ07_9EURO_50_109:1.75542,((tr|W7HRD2|W7HRD2_9PEZI_55_140:1.05410,(tr|D5GHB2|D5GHB2_TUBMM_48_135:0.35643,tr|U4LXI6|U4LXI6_PYROM_59_145:0.37079)0.729:0.09570)0.440:0.09797,((((((((tr|A0A074XS52|A0A074XS52_AURPU_19_104:0.03795,tr|A0A074Y7K7|A0A074Y7K7_9PEZI_48_132:0.10769)0.909:0.07637,(tr|A0A074WXY3|A0A074WXY3_9PEZI_48_132:0.12429,tr|A0A074VRS5|A0A074VRS5_9PEZI_48_133:0.00055)0.391:0.04396)0.966:0.19976,((((tr|Q0UE29|Q0UE29_PHANO_49_150:0.12842,tr|E4ZYK9|E4ZYK9_LEPMJ_50_150:0.49243)0.550:0.07547,tr|A0A0L1HJV8|A0A0L1HJV8_9PLEO_49_149:0.09095)0.763:0.08604,(tr|R0IRH2|R0IRH2_SETT2_49_149:0.08064,(tr|M2SCK7|M2SCK7_COCSN_49_149:0.01571,(tr|W6Y9L0|W6Y9L0_COCCA_50_149:0.05905,tr|M2U1N8|M2U1N8_COCH5_49_149:0.01431)0.769:0.01960)0.910:0.06687)0.883:0.09443)0.108:0.04503,(tr|B2W6X7|B2W6X7_PYRTR_50_150:0.03016,tr|E3RRK2|E3RRK2_PYRTT_50_149:0.04522)0.938:0.11574)0.997:0.36707)0.728:0.04789,((tr|S3DUG6|S3DUG6_GLAL2_24_151:0.37855,(((tr|R8BQK8|R8BQK8_TOGMI_36_120:0.37009,tr|G0S6V0|G0S6V0_CHATD_83_160:0.36542)0.432:0.05906,((tr|G2RBF1|G2RBF1_THITE_10_128:0.25436,(tr|B2AW09|B2AW09_PODAN_37_161:0.28260,tr|G2QBC4|G2QBC4_MYCTT_83_162:0.25105)0.729:0.03837)0.399:0.05636,(((tr|A0A0C4E6F8|A0A0C4E6F8_MAGP6_63_140:0.06523,tr|J3NIH2|J3NIH2_GAGT3_63_139:0.07837)0.996:0.40316,(tr|A0A136JBH8|A0A136JBH8_9PEZI_55_136:0.30975,(tr|W3WQ32|W3WQ32_9PEZI_26_146:0.47738,tr|A0A0P4U8C1|A0A0P4U8C1_ROSNE_123_201:0.21438)0.820:0.11503)0.963:0.23009)0.766:0.12245,((((tr|N4VE24|N4VE24_COLOR_61_143:0.12423,((tr|T0L5B7|T0L5B7_COLGC_22_145:0.00053,tr|L2FYA3|L2FYA3_COLGN_21_142:0.01939)0.953:0.10625,(tr|A0A010R799|A0A010R799_9PEZI_62_140:0.01603,(tr|H1W0I2|H1W0I2_COLHI_33_113:0.06588,(tr|A0A066XDI1|A0A066XDI1_COLSU_82_160:0.01532,tr|E3Q224|E3Q224_COLGM_21_139:0.00055)0.832:0.03238)0.289:0.04267)0.934:0.08346)0.879:0.07606)0.968:0.16339,((tr|G2XJM1|G2XJM1_VERDV_59_136:0.05193,(tr|A0A0G4KEV1|A0A0G4KEV1_9PEZI_871_949:0.01674,(tr|A0A0G4KDB6|A0A0G4KDB6_9PEZI_59_138:0.01642,tr|C9SPW1|C9SPW1_VERA1_59_138:0.00054)0.778:0.00054)0.991:0.00055)0.997:0.29385,((tr|A0A0P7B9H2|A0A0P7B9H2_9HYPO_64_146:0.21994,(tr|C7Z9N9|C7Z9N9_NECH7_64_147:0.09495,((tr|K3VER5|K3VER5_FUSPC_65_141:0.01492,tr|A0A0M9F1S8|A0A0M9F1S8_9HYPO_65_143:0.01697)0.981:0.13728,(tr|S0E9W2|S0E9W2_GIBF5_61_139:0.11830,(tr|W7MZ47|W7MZ47_GIBM7_64_142:0.01601,((tr|N4UBE6|N4UBE6_FUSC1_64_144:0.0,tr|N1S2M2|N1S2M2_FUSC4_64_144:0.0):0.00054,tr|F9FRK3|F9FRK3_FUSOF_22_137:0.02125)0.892:0.02114)0.857:0.00055)0.853:0.06650)0.747:0.06690)0.871:0.11354)0.866:0.13578,((((((tr|A0A063C1R5|A0A063C1R5_9HYPO_63_140:0.17432,((tr|E9EIQ8|E9EIQ8_METAQ_22_139:0.01847,(tr|A0A0B4H5V3|A0A0B4H5V3_9HYPO_62_138:0.01783,(tr|A0A014QUR5|A0A014QUR5_9HYPO_63_138:0.0,tr|A0A0B2XG86|A0A0B2XG86_METRA_63_138:0.0):0.01801)0.754:0.01593)0.995:0.24188,tr|M1WE24|M1WE24_CLAP2_19_147:0.41808)0.486:0.03653)0.930:0.10586,(tr|A0A0F7ZP26|A0A0F7ZP26_9HYPO_65_143:0.35213,tr|A0A0L9SLA3|A0A0L9SLA3_9HYPO_60_141:0.55451)0.863:0.16606)0.622:0.02259,tr|T5A7M1|T5A7M1_OPHSC_66_146:0.23746)0.808:0.05402,tr|A0A0L0N4P7|A0A0L0N4P7_9HYPO_136_217:0.09239)0.819:0.04888,(((tr|G9NL80|G9NL80_HYPAI_63_146:0.04505,(tr|G0RJS2|G0RJS2_HYPJQ_9_131:0.00054,tr|A0A0W7VGL5|A0A0W7VGL5_9HYPO_63_146:0.01475)0.695:0.02026)0.727:0.00055,(tr|G9N7B7|G9N7B7_HYPVG_63_146:0.03061,tr|A0A0G0ABY2|A0A0G0ABY2_TRIHA_23_146:0.04771)0.907:0.03144)0.896:0.08647,(tr|A0A0M9VRM7|A0A0M9VRM7_9HYPO_21_145:0.12218,(tr|A0A086SZH4|A0A086SZH4_ACRC1_62_135:0.95593,tr|A0A0A1TJ24|A0A0A1TJ24_9HYPO_63_141:0.39818)0.840:0.25480)0.853:0.19478)0.961:0.14289)0.177:0.00898,(((tr|A0A0A2VXZ1|A0A0A2VXZ1_BEABA_63_138:0.0,tr|J5JX93|J5JX93_BEAB2_63_138:0.0):0.05096,tr|G3JAG8|G3JAG8_CORMM_62_138:0.01745)0.972:0.23236,tr|A0A084QN69|A0A084QN69_9HYPO_63_145:0.37377)0.870:0.18785)0.973:0.19119)0.968:0.22077)0.783:0.06078)0.766:0.07535,tr|A0A084GDE1|A0A084GDE1_9PEZI_64_147:0.27814)0.900:0.12440,(tr|S3CW74|S3CW74_OPHP1_20_142:0.28596,(tr|F0XIY9|F0XIY9_GROCL_61_144:0.22466,tr|U7Q044|U7Q044_SPOS1_61_142:0.14696)0.839:0.11783)0.945:0.17943)0.417:0.03516)0.930:0.11842)0.367:0.04745)0.669:0.08704,(tr|A0A0F4ZA42|A0A0F4ZA42_9PEZI_61_136:0.82516,(tr|U9W558|U9W558_NEUCR_82_163:0.01516,tr|G4UNY4|G4UNY4_NEUT9_82_162:0.00055)0.955:0.47653)0.924:0.33177)0.783:0.18315)0.093:0.06377,((tr|K1Y466|K1Y466_MARBU_17_163:0.20743,(tr|A0A0C3H9Q1|A0A0C3H9Q1_9PEZI_75_158:0.18645,tr|A0A0B1P7Y9|A0A0B1P7Y9_UNCNE_57_140:0.64090)0.525:0.10707)0.492:0.04362,(tr|A0A093ZL21|A0A093ZL21_9PEZI_78_152:0.26467,(tr|L8FPE3|L8FPE3_PSED2_61_143:0.01969,((tr|A0A094BIU8|A0A094BIU8_9PEZI_62_144:0.01424,tr|A0A093ZB31|A0A093ZB31_9PEZI_62_144:0.00054)0.989:0.13513,(tr|A0A094IR78|A0A094IR78_9PEZI_61_144:0.0,tr|A0A094CRY5|A0A094CRY5_9PEZI_61_144:0.0):0.06212)0.465:0.04400)0.762:0.05994)0.997:0.36559)0.853:0.11735)0.862:0.11694)0.930:0.11696,(tr|M2LU63|M2LU63_BAUCO_50_130:0.38292,(tr|N1PUJ0|N1PUJ0_DOTSN_54_133:0.34383,((tr|F9X342|F9X342_ZYMTI_20_99:0.01368,tr|A0A0F4GPC6|A0A0F4GPC6_9PEZI_49_129:0.01795)0.979:0.26766,(tr|M3B6T7|M3B6T7_SPHMS_53_134:0.30648,tr|M2Z7V3|M2Z7V3_PSEFD_51_132:0.13730)0.970:0.27785)0.878:0.14076)0.884:0.11471)0.925:0.15090)0.404:0.04110,(tr|A0A0S6XTM1|A0A0S6XTM1_9FUNG_4_54:0.43240,(tr|U1HRC2|U1HRC2_ENDPU_52_135:0.55725,(((tr|W9Y851|W9Y851_9EURO_51_147:0.41765,tr|A0A0D2JGE3|A0A0D2JGE3_9EURO_56_148:0.57465)0.659:0.10703,(tr|A0A0D2BQJ5|A0A0D2BQJ5_9EURO_51_126:0.40331,tr|A0A0D2C5P3|A0A0D2C5P3_9EURO_81_160:0.18923)0.836:0.08006)0.725:0.07647,(tr|A0A0D1WW45|A0A0D1WW45_9EURO_16_142:0.86985,tr|A0A0D2F568|A0A0D2F568_9EURO_51_125:0.42942)0.205:0.08397)0.995:0.51580)0.862:0.21900)0.668:0.08655)0.481:0.10823,(tr|A0A0D1YSV4|A0A0D1YSV4_9PEZI_48_130:0.64240,(tr|A7ECT4|A7ECT4_SCLS1_84_168:0.00055,(tr|W9CNN4|W9CNN4_9HELO_63_147:0.03962,(tr|M7U3Z9|M7U3Z9_BOTF1_68_152:0.00055,tr|G2YJM6|G2YJM6_BOTF4_68_152:0.01488)0.872:0.03577)0.598:0.14179)0.988:0.53888)0.883:0.29737)0.658:0.10709,((tr|A0A0U1LP37|A0A0U1LP37_9EURO_84_163:0.15329,tr|B8LY00|B8LY00_TALSN_40_121:0.47542)0.947:0.29514,(((((tr|A0A0F7TND4|A0A0F7TND4_9EURO_48_129:0.10983,tr|S7ZQY8|S7ZQY8_PENO1_38_120:0.05933)0.980:0.22421,(tr|B6HIE0|B6HIE0_PENRW_48_128:0.00055,(tr|K9H0B7|K9H0B7_PEND2_48_138:0.18010,(tr|A0A124GQ03|A0A124GQ03_9EURO_48_128:0.01569,(tr|A0A0A2K8D6|A0A0A2K8D6_PENEN_48_128:0.00055,(tr|A0A0A2L7Q6|A0A0A2L7Q6_PENIT_48_128:0.01552,tr|A0A0M9WAW6|A0A0M9WAW6_9EURO_48_128:0.04755)0.233:0.00055)0.063:0.00054)0.746:0.01872)0.914:0.06302)0.866:0.08918)0.980:0.20006,(tr|A0A0U5CF93|A0A0U5CF93_9EURO_46_126:0.15200,(tr|Q4WZM6|Q4WZM6_ASPFU_30_130:0.07233,tr|A0A0L1IQ89|A0A0L1IQ89_ASPNO_50_131:0.05723)0.896:0.08855)0.745:0.01759)0.799:0.03282,((tr|F2SRS3|F2SRS3_TRIRC_49_128:0.00055,tr|F2PQP9|F2PQP9_TRIEC_49_127:0.03075)0.996:0.33932,(tr|C1H781|C1H781_PARBA_54_135:0.45813,(tr|A0A0J8U3Q5|A0A0J8U3Q5_COCIT_50_131:0.00054,((tr|A0A0J8RM51|A0A0J8RM51_COCIT_50_131:0.0,tr|A0A0J6YN50|A0A0J6YN50_COCIT_50_131:0.0,tr|J3K2H6|J3K2H6_COCIM_50_131:0.0):0.00054,tr|E9D1J6|E9D1J6_COCPS_13_131:0.01503)0.697:0.02985)0.167:0.09091)0.888:0.18265)0.957:0.22123)0.491:0.03553,tr|V5G6Y0|V5G6Y0_BYSSN_67_149:0.12539)0.190:0.08083)0.993:0.50363)0.934:0.28607)0.935:0.35786)0.054:0.00054)0.848:0.15280,((((tr|A0A066VM02|A0A066VM02_9BASI_36_180:0.55138,(((tr|M9LRY9|M9LRY9_PSEA3_360_497:0.02357,tr|A0A081CGL8|A0A081CGL8_PSEA2_404_539:0.02147)0.983:0.11077,(tr|I2G029|I2G029_USTH4_360_496:0.12669,tr|V5ETA5|V5ETA5_KALBG_367_504:0.14719)0.863:0.04339)0.375:0.02074,((tr|R9P7Y3|R9P7Y3_PSEHS_367_509:0.03943,tr|A0A0D1E330|A0A0D1E330_USTMA_375_518:0.13073)0.781:0.02702,tr|E7A1H8|E7A1H8_SPORE_355_496:0.10998)0.687:0.02548)0.971:0.24874)0.927:0.23602,((tr|A0A0P1BN01|A0A0P1BN01_9BASI_60_180:1.63699,((tr|A0A0L0VBQ6|A0A0L0VBQ6_9BASI_16_144:0.04892,tr|A0A0L0V7I6|A0A0L0V7I6_9BASI_55_143:0.04930)0.902:0.14234,(tr|A0A0C4EWA2|A0A0C4EWA2_PUCT1_56_145:0.10803,(tr|E3JTU2|E3JTU2_PUCGT_23_145:0.11408,tr|A0A0L6UPL8|A0A0L6UPL8_9BASI_56_145:0.11988)0.271:0.01978)0.404:0.05786)0.976:0.73164)0.462:0.16396,(tr|A8PUP2|A8PUP2_MALGO_17_140:0.47945,tr|A0A0M8MP67|A0A0M8MP67_9BASI_16_137:0.44706)0.991:0.45964)0.781:0.10288)0.428:0.14030,(tr|G7DZP4|G7DZP4_MIXOS_12_133:1.16004,(tr|U5H435|U5H435_USTV1_24_161:0.32569,(tr|A0A109FG98|A0A109FG98_9BASI_13_154:0.32986,(tr|G0SYZ3|G0SYZ3_RHOT2_15_154:0.05224,tr|M7X1V6|M7X1V6_RHOT1_15_155:0.11418)0.996:0.42525)0.935:0.27109)0.976:0.41278)0.808:0.15291)0.888:0.20118,(((tr|A0A095EBB4|A0A095EBB4_CRYGR_19_162:0.00398,tr|Q5KIP6|Q5KIP6_CRYNJ_19_162:0.06754)0.989:0.43670,(tr|K1VI22|K1VI22_TRIAC_36_154:0.46497,tr|A0A0J0XI43|A0A0J0XI43_9TREE_22_165:0.50930)0.883:0.19198)0.986:0.36738,(((((tr|B8P9H9|B8P9H9_POSPM_893_1036:0.48237,tr|K5W887|K5W887_PHACS_27_158:0.30557)0.884:0.19800,(tr|A0A067QB81|A0A067QB81_9HOMO_50_186:0.45463,(tr|A0A0C3EBI8|A0A0C3EBI8_9HOMO_5_148:0.15526,(tr|A0A0C3JWB6|A0A0C3JWB6_PISTI_5_147:0.07350,tr|A0A0C9Z0X1|A0A0C9Z0X1_9HOMO_5_143:0.06595)0.942:0.14898)0.986:0.24491)0.853:0.10887)0.846:0.09678,(tr|W4KJU4|W4KJU4_9HOMO_9_120:0.76127,((((tr|K5X3L2|K5X3L2_AGABU_39_150:0.36220,(tr|D8PSR2|D8PSR2_SCHCM_91_172:0.48365,tr|A0A0C2XLQ1|A0A0C2XLQ1_AMAMU_5_150:0.15230)0.908:0.15153)0.802:0.04930,(tr|A0A067SRY8|A0A067SRY8_9AGAR_6_146:0.19667,tr|A0A0C2YG77|A0A0C2YG77_HEBCY_5_147:0.31963)0.986:0.23807)0.709:0.03504,tr|A0A067NZW7|A0A067NZW7_PLEOS_6_147:0.48051)0.787:0.05201,((tr|A0A0D0CLY3|A0A0D0CLY3_9AGAR_4_143:0.41096,tr|V2XBK3|V2XBK3_MONRO_12_130:0.41158)0.910:0.15739,tr|A0A0D7B3I9|A0A0D7B3I9_9HOMO_15_155:0.50655)0.497:0.06722)0.956:0.21729)0.823:0.11575)0.922:0.11331,(tr|A0A067M9J8|A0A067M9J8_9HOMO_3_140:0.45747,(tr|M5CCS2|M5CCS2_THACB_5_152:0.04726,(tr|A0A066VM18|A0A066VM18_9HOMO_5_144:0.11478,(tr|A0A074S1Y7|A0A074S1Y7_9HOMO_5_151:0.05328,tr|A0A0K6FR36|A0A0K6FR36_9HOMO_5_152:0.08147)0.260:0.02059)0.842:0.05693)0.998:0.38636)0.888:0.17838)0.782:0.07577,(tr|A0A0C3QGL4|A0A0C3QGL4_9HOMO_8_134:0.86591,((tr|R9AE81|R9AE81_WALI9_13_120:0.89725,tr|A0A0H2RNH5|A0A0H2RNH5_9HOMO_5_166:0.86497)0.083:0.17526,(tr|A0A0C9VS65|A0A0C9VS65_9HOMO_4_150:0.03063,tr|A0A0C9TTC7|A0A0C9TTC7_9HOMO_5_149:0.01309)0.986:0.51001)0.611:0.21394)0.697:0.14846)0.314:0.11958)0.903:0.17565)0.992:0.48284)0.813:0.11266,((tr|A0A068S9D8|A0A068S9D8_9FUNG_41_133:0.40018,((tr|A0A0A1MQJ6|A0A0A1MQJ6_9FUNG_10_135:0.00939,tr|A0A0A1NIC4|A0A0A1NIC4_9FUNG_10_135:0.00055)0.990:0.22392,(tr|S2J8I7|S2J8I7_MUCC1_11_131:0.01333,(tr|A0A0B7NKY2|A0A0B7NKY2_9FUNG_8_123:0.09410,tr|A0A0C9MYZ5|A0A0C9MYZ5_9FUNG_11_133:0.06432)0.273:0.02751)0.982:0.19776)0.865:0.14664)0.951:0.28584,(tr|A0A137PCA5|A0A137PCA5_CONC2_16_141:0.65919,(tr|A0A015J7P5|A0A015J7P5_9GLOM_6_133:0.00054,tr|U9SXX8|U9SXX8_RHIID_2_114:0.00055)0.994:0.53177)0.945:0.29352)0.909:0.19822)0.485:0.10410)0.764:0.10683)0.852:0.22987,((tr|C1E4V5|C1E4V5_MICCC_38_157:0.65388,tr|C1MPM3|C1MPM3_MICPC_48_151:0.80482)0.984:0.61132,((tr|D7FRE9|D7FRE9_ECTSI_21_136:0.96803,((tr|A0A024U6E2|A0A024U6E2_9STRA_20_123:0.11610,(tr|W4H958|W4H958_9STRA_21_122:0.11965,(tr|T0RSR2|T0RSR2_9STRA_51_157:0.00055,tr|A0A067CL41|A0A067CL41_SAPPC_13_95:0.02866)1.000:0.65636)0.034:0.06706)0.923:0.31047,((tr|G4YF72|G4YF72_PHYSP_19_121:0.00055,tr|M4B1A0|M4B1A0_HYAAE_13_112:0.87235)0.266:0.06788,((tr|D0MZK1|D0MZK1_PHYIT_20_125:0.05240,((tr|V9ELQ8|V9ELQ8_PHYPR_48_126:0.0,tr|W2PVC1|W2PVC1_PHYPN_48_126:0.0):0.00055,tr|W2YST8|W2YST8_PHYPR_22_126:0.00054)0.924:0.04878)0.887:0.03742,(tr|H3GNR8|H3GNR8_PHYRM_19_119:0.02924,((tr|K3W7J2|K3W7J2_PYTUL_22_121:0.05998,tr|A0A024GPL8|A0A024GPL8_9STRA_46_118:0.75124)0.899:0.15747,tr|A0A0P1ASP6|A0A0P1ASP6_9STRA_19_126:0.19473)0.584:0.02870)0.953:0.05458)0.975:0.16900)0.971:0.39979)0.950:0.43284)0.938:0.43487,tr|A0A087STR3|A0A087STR3_AUXPR_22_121:1.39620)0.469:0.12918)0.626:0.05557)0.709:0.05102)0.964:0.26175)0.834:0.06703,(((tr|F0ZJD8|F0ZJD8_DICPU_119_226:1.76010,(((((tr|A0A0L0S8X7|A0A0L0S8X7_ALLMA_74_186:0.00054,tr|A0A0L0TA85|A0A0L0TA85_ALLMA_74_186:0.02520)1.000:0.69487,((tr|I1BVD8|I1BVD8_RHIO9_67_176:0.08958,(tr|A0A0A1N6Z3|A0A0A1N6Z3_9FUNG_46_190:0.18840,(tr|A0A0B7N8T4|A0A0B7N8T4_9FUNG_70_182:0.00054,(tr|S2JD30|S2JD30_MUCC1_117_186:0.01669,tr|A0A0C9N3Y1|A0A0C9N3Y1_9FUNG_71_180:0.02422)0.967:0.00059)0.989:0.18239)0.187:0.02668)0.870:0.23931,(tr|A0A137PI13|A0A137PI13_CONC2_89_158:0.83597,(tr|A0A015JJX7|A0A015JJX7_9GLOM_20_152:0.0,tr|U9U5V9|U9U5V9_RHIID_20_152:0.0):0.41006)0.935:0.53774)0.846:0.19238)0.603:0.14761,(((((tr|M7XFH3|M7XFH3_RHOT1_7_129:0.25022,tr|A0A109FJ16|A0A109FJ16_9BASI_8_99:0.07029)0.943:0.32129,(((tr|A0A0P1BGR8|A0A0P1BGR8_9BASI_132_227:0.62723,(tr|A0A061H7V0|A0A061H7V0_9BASI_471_616:0.32189,(tr|R9P4Q3|R9P4Q3_PSEHS_502_622:0.09514,((tr|E6ZXE0|E6ZXE0_SPORE_478_613:0.04393,(tr|V5EB80|V5EB80_KALBG_281_364:0.21234,(tr|M9LZW0|M9LZW0_PSEA3_456_580:0.08216,tr|I2G2I4|I2G2I4_USTH4_484_603:0.13208)0.282:0.02110)0.763:0.01283)0.744:0.01729,tr|A0A0D1CB96|A0A0D1CB96_USTMA_482_604:0.06583)0.804:0.04421)0.843:0.18173)0.964:0.40647)0.436:0.12699,((tr|A0A0L6UMW2|A0A0L6UMW2_9BASI_81_190:0.07406,(tr|A0A0C4EZ12|A0A0C4EZ12_PUCT1_18_128:0.03663,tr|A0A0L0W1U4|A0A0L0W1U4_9BASI_17_127:0.08202)0.190:0.08086)0.991:0.54782,tr|F4RYY2|F4RYY2_MELLP_53_165:0.66141)0.845:0.21606)0.866:0.19563,tr|U5GXU2|U5GXU2_USTV1_59_146:0.47190)0.832:0.17730)0.903:0.31364,((tr|A0A0J1AZP2|A0A0J1AZP2_9TREE_41_134:0.55122,(tr|A0A0S2LHV0|A0A0S2LHV0_CRYNJ_25_117:0.01516,tr|A0A095C1V1|A0A095C1V1_CRYGR_25_177:0.00054)0.836:0.26037)0.996:0.68315,(tr|A0A0D7B7E0|A0A0D7B7E0_9HOMO_44_197:0.95939,((tr|A0A0C3LB54|A0A0C3LB54_9HOMO_21_139:0.56081,(tr|A0A0C3B161|A0A0C3B161_9HOMO_26_138:0.13542,tr|G4TPT3|G4TPT3_PIRID_25_93:0.62818)0.988:0.46348)0.536:0.12471,((tr|M5GGW5|M5GGW5_DACSP_26_143:0.86691,tr|A0A067NA70|A0A067NA70_9HOMO_18_155:0.51593)0.983:0.51532,(((tr|S8EK92|S8EK92_FOMPI_21_132:0.34489,tr|D8PKG0|D8PKG0_SCHCM_32_146:0.67889)0.697:0.13584,((tr|K5W116|K5W116_AGABU_22_133:0.45591,tr|A0A0C2SXU5|A0A0C2SXU5_AMAMU_21_161:0.39835)0.861:0.13735,((((tr|W4KDP4|W4KDP4_9HOMO_22_131:0.31782,(tr|A0A0D0E670|A0A0D0E670_9HOMO_18_130:0.14017,(tr|A0A0D0AEZ9|A0A0D0AEZ9_9HOMO_9_126:0.36442,(tr|A0A0D0AF85|A0A0D0AF85_9HOMO_20_132:0.06958,tr|A0A0C3A2N8|A0A0C3A2N8_9HOMO_17_127:0.10286)0.828:0.08200)0.792:0.06547)0.996:0.34451)0.886:0.11713,(tr|J4I8H8|J4I8H8_9APHY_23_136:0.29626,(tr|K5WIE6|K5WIE6_PHACS_24_138:0.36079,(tr|M2RQS8|M2RQS8_CERS8_15_126:0.22034,(tr|R7SZK6|R7SZK6_DICSQ_16_129:0.10764,tr|A0A060SA26|A0A060SA26_PYCCI_14_129:0.09766)0.908:0.08788)0.863:0.08123)0.582:0.03139)0.973:0.19374)0.722:0.06781,(tr|A0A0C9VIJ6|A0A0C9VIJ6_9HOMO_14_123:0.54390,tr|A0A067QCE7|A0A067QCE7_9HOMO_19_129:0.23493)0.672:0.13530)0.856:0.09497,(tr|A0A0D2PYS4|A0A0D2PYS4_9AGAR_10_122:0.38941,tr|V2Z0G5|V2Z0G5_MONRO_19_134:0.40697)0.872:0.12266)0.539:0.07113)0.000:0.06555)0.894:0.17892,(tr|A0A074SDP6|A0A074SDP6_9HOMO_24_144:0.09172,tr|L8XA57|L8XA57_THACA_130_250:0.12221)1.000:0.58211)0.445:0.04421)0.361:0.06796)0.759:0.11297)0.855:0.13502)0.896:0.19846)0.555:0.15082,(((tr|Q6CDU1|Q6CDU1_YARLI_123_189:0.53779,(tr|A0A0H5C2S5|A0A0H5C2S5_CYBJA_28_142:0.66305,((tr|K0KY96|K0KY96_WICCF_73_144:0.46145,(tr|C4R1K5|C4R1K5_PICPG_46_160:0.31247,(tr|I2JTJ2|I2JTJ2_DEKBR_46_160:0.44985,tr|A0A099NZP2|A0A099NZP2_PICKU_47_160:0.38880)0.967:0.41156)0.958:0.39279)0.143:0.23006,((((tr|A3LQV4|A3LQV4_PICST_25_140:0.45005,(tr|G3AI41|G3AI41_SPAPN_27_142:0.46461,((tr|A5DS91|A5DS91_LODEL_38_177:0.44738,tr|G8BC38|G8BC38_CANPC_30_144:0.10034)0.990:0.29108,(tr|Q59UE6|Q59UE6_CANAL_29_142:0.24381,tr|C5M402|C5M402_CANTT_30_145:0.21981)0.870:0.08070)0.647:0.07814)0.839:0.10489)0.636:0.09242,((tr|G8YBI1|G8YBI1_PICSO_17_132:0.35337,(tr|Q6BY40|Q6BY40_DEBHA_93_146:0.00076,tr|A0A0V1PZ72|A0A0V1PZ72_9ASCO_29_146:0.03287)0.954:0.17852)0.953:0.18510,tr|A5DF46|A5DF46_PICGU_76_126:0.44283)0.715:0.03587)0.325:0.05495,(tr|C4Y6N9|C4Y6N9_CLAL4_19_133:0.36604,tr|A0A0L0P2W8|A0A0L0P2W8_9ASCO_16_130:0.33556)0.926:0.15030)0.244:0.10947,tr|G3B790|G3B790_CANTC_27_140:0.56523)0.987:0.44520)0.752:0.19759)0.856:0.22569)0.880:0.35123,(((tr|A0A0D2AS32|A0A0D2AS32_9PEZI_46_161:0.60102,(((((tr|F2PI33|F2PI33_TRIEC_31_145:0.01169,tr|C5FSE9|C5FSE9_ARTOC_32_145:0.03505)0.797:0.01137,(tr|E4UNU9|E4UNU9_ARTGP_32_144:0.02340,tr|D4AVV7|D4AVV7_ARTBC_32_145:0.02320)0.000:0.00054)0.938:0.00989,tr|F2SW79|F2SW79_TRIRC_32_147:0.00055)0.925:0.16854,((tr|V5FAI3|V5FAI3_BYSSN_38_152:0.04486,(((((((tr|Q2U6E5|Q2U6E5_ASPOR_38_152:0.0,tr|A0A0L1IY31|A0A0L1IY31_ASPNO_37_151:0.0):0.00054,((tr|A0A0D9N467|A0A0D9N467_ASPFA_38_152:0.0,tr|B8NLP0|B8NLP0_ASPFN_38_152:0.0):0.00055,tr|A0A0F0ILA3|A0A0F0ILA3_ASPPU_38_152:0.01159)0.000:0.00055)0.925:0.04681,tr|A0A0F8UXE9|A0A0F8UXE9_9EURO_38_151:0.06949)0.807:0.02655,((((tr|A0A0S7DTH2|A0A0S7DTH2_9EURO_38_152:0.00055,tr|A1CEZ2|A1CEZ2_ASPCL_38_152:0.03520)0.852:0.01149,(tr|A0A0K8LRA9|A0A0K8LRA9_9EURO_38_151:0.0,tr|A1CZ14|A1CZ14_NEOFI_38_151:0.0):0.00055)0.784:0.01164,tr|Q4WI42|Q4WI42_ASPFU_38_152:0.01145)0.889:0.02401,((tr|Q5B4L9|Q5B4L9_EMENI_38_152:0.07862,tr|A0A0U5FT88|A0A0U5FT88_9EURO_38_152:0.07102)0.649:0.02909,(tr|A0A017SMQ1|A0A017SMQ1_9EURO_37_151:0.18188,((tr|B6HBJ8|B6HBJ8_PENRW_38_151:0.02388,(((tr|W6QA93|W6QA93_PENRF_38_151:0.01169,tr|K9FLY9|K9FLY9_PEND2_39_152:0.06139)1.000:0.00055,(tr|A0A0M9WC48|A0A0M9WC48_9EURO_38_151:0.00054,(tr|A0A101M9N4|A0A101M9N4_9EURO_38_152:0.00055,tr|A0A0G4NT20|A0A0G4NT20_PENCA_38_151:0.00055)0.817:0.01271)0.446:0.01265)0.000:0.00054,(tr|A0A0A2KVM1|A0A0A2KVM1_PENIT_39_152:0.0,tr|A0A0A2JK33|A0A0A2JK33_PENEN_39_152:0.0):0.00055)0.764:0.01277)0.838:0.02567,(tr|A0A0F7TLF2|A0A0F7TLF2_9EURO_38_152:0.03576,tr|S8B6N6|S8B6N6_PENO1_38_152:0.06775)0.990:0.10622)0.885:0.05991)0.891:0.06766)0.749:0.03688)0.714:0.00055)0.865:0.02890,((tr|A0A0U1M3Q0|A0A0U1M3Q0_9EURO_37_150:0.11394,(tr|B8MEE2|B8MEE2_TALSN_37_150:0.04947,tr|B6QL21|B6QL21_TALMQ_37_152:0.00054)0.862:0.10332)0.968:0.15227,tr|A0A0F4Z5D7|A0A0F4Z5D7_TALEM_38_107:0.02040)0.868:0.06346)0.714:0.03247,tr|Q0C9Q8|Q0C9Q8_ASPTN_43_151:0.16148)0.157:0.01179,((tr|G7XF19|G7XF19_ASPKW_38_153:0.00055,tr|A0A100ID45|A0A100ID45_ASPNG_38_152:0.01150)0.901:0.07345,(tr|G3XZ88|G3XZ88_ASPNA_40_156:0.00055,tr|A5AAW0|A5AAW0_ASPNC_40_153:0.02338)0.892:0.07419)1.000:0.38034)0.886:0.06616)0.985:0.16073,((tr|C1GAY8|C1GAY8_PARBD_80_150:0.00055,tr|C1H7N1|C1H7N1_PARBA_79_149:0.03388)0.833:0.03973,(tr|A0A0G2I1D8|A0A0G2I1D8_9EURO_41_147:0.06904,((tr|C5GBK3|C5GBK3_AJEDR_38_147:0.0,tr|F2TMN3|F2TMN3_AJEDA_38_147:0.0):0.00054,((tr|C6H9S4|C6H9S4_AJECH_37_147:0.0,tr|F0UKN6|F0UKN6_AJEC8_37_147:0.0):0.01277,(tr|A6R4I3|A6R4I3_AJECN_38_149:0.00054,tr|C0NBH9|C0NBH9_AJECG_38_147:0.00055)0.000:0.00055)0.983:0.06583)0.535:0.03141)0.211:0.00051)0.986:0.18115)0.818:0.06933)0.558:0.13306,(tr|C4JJF3|C4JJF3_UNCRE_30_145:0.07762,(((tr|J3KDR1|J3KDR1_COCIM_79_149:0.0,tr|A0A0J6YCA3|A0A0J6YCA3_COCIT_79_149:0.0,tr|A0A0J8RXV7|A0A0J8RXV7_COCIT_79_149:0.0):0.00055,tr|A0A0J8R1C1|A0A0J8R1C1_COCIT_79_140:0.07757)0.943:0.00051,tr|E9D997|E9D997_COCPS_79_149:0.03225)0.907:0.09260)0.946:0.24188)0.954:0.36264)0.653:0.28440,((((((tr|A0A093ZRG6|A0A093ZRG6_9PEZI_4_118:0.00054,(tr|A0A093XJQ1|A0A093XJQ1_9PEZI_63_176:0.0,tr|A0A094DNC0|A0A094DNC0_9PEZI_63_176:0.0):0.01251)1.000:0.45467,(((tr|N1J956|N1J956_BLUG1_36_171:0.22825,tr|A0A0B1PFA1|A0A0B1PFA1_UNCNE_40_152:0.17889)0.997:0.30562,((tr|A7F2C7|A7F2C7_SCLS1_41_154:0.03204,(tr|W9C646|W9C646_9HELO_48_186:0.13757,(tr|G2YB01|G2YB01_BOTF4_51_187:0.0,tr|M7UGZ6|M7UGZ6_BOTF1_51_187:0.0):0.03531)0.578:0.01738)0.998:0.18445,(tr|A0A0C3H3B9|A0A0C3H3B9_9PEZI_29_141:0.16943,(tr|S3CEL0|S3CEL0_GLAL2_40_152:0.29477,tr|K1XCJ8|K1XCJ8_MARBU_33_146:0.11856)0.523:0.09156)0.803:0.04046)0.071:0.04370)0.755:0.04445,(tr|A0A0G2FXK1|A0A0G2FXK1_9PEZI_38_153:0.29804,(((tr|A0A0C4DY40|A0A0C4DY40_MAGP6_86_197:0.07026,tr|J3P5Q4|J3P5Q4_GAGT3_40_152:0.01555)0.933:0.09389,(tr|A0A136JGB9|A0A136JGB9_9PEZI_41_179:0.15156,(tr|A0A0P4U1U9|A0A0P4U1U9_ROSNE_34_147:0.13442,tr|W3XH11|W3XH11_9PEZI_52_165:0.19065)0.472:0.05727)0.994:0.24344)0.069:0.05506,((((((tr|G2QIG6|G2QIG6_MYCTT_37_175:0.04119,tr|G0SI61|G0SI61_CHATD_48_161:0.27432)0.833:0.05338,tr|Q2HCE1|Q2HCE1_CHAGB_36_174:0.08260)0.027:0.02407,tr|G2RCL1|G2RCL1_THITE_37_150:0.11491)0.870:0.08819,(tr|B2A9B5|B2A9B5_PODAN_121_170:0.28409,(tr|F7VLB7|F7VLB7_SORMK_31_140:0.06784,(tr|G4U560|G4U560_NEUT9_31_140:0.00054,tr|Q7SHG7|Q7SHG7_NEUCR_30_140:0.00055)0.742:0.02157)0.940:0.27415)0.212:0.13095)0.978:0.16307,(tr|R8B9D5|R8B9D5_TOGMI_42_156:0.18563,(tr|F0XMR0|F0XMR0_GROCL_41_180:0.11563,(tr|S3CCU3|S3CCU3_OPHP1_59_194:0.08154,tr|U7PH29|U7PH29_SPOS1_71_205:0.08257)0.830:0.06561)0.898:0.08627)0.609:0.05798)0.660:0.07776,tr|G4NFA7|G4NFA7_MAGO7_46_161:0.21331)0.779:0.04975)0.628:0.07183)0.955:0.18772)0.863:0.08513)0.742:0.11530,((tr|A0A0F4ZJB4|A0A0F4ZJB4_9PEZI_58_173:0.38176,tr|A0A0F8B0Z2|A0A0F8B0Z2_CERFI_49_158:0.23333)0.928:0.15951,(((tr|A0A066WSE4|A0A066WSE4_COLSU_27_142:0.00054,((tr|N4VBC7|N4VBC7_COLOR_27_142:0.02603,((tr|A0A0G4LE08|A0A0G4LE08_9PEZI_253_392:0.00055,(tr|C9SYF1|C9SYF1_VERA1_26_139:0.00055,tr|G2X8S5|G2X8S5_VERDV_26_141:0.00055)0.605:0.00055)1.000:0.29983,(tr|A0A010SI77|A0A010SI77_9PEZI_51_166:0.13990,(tr|T0KJA9|T0KJA9_COLGC_24_140:0.01179,tr|L2FS21|L2FS21_COLGN_24_139:0.00054)0.989:0.10144)0.693:0.00762)0.257:0.02814)0.898:0.05001,tr|H1W420|H1W420_COLHI_27_142:0.10094)0.585:0.02662)0.955:0.06265,tr|E3QS22|E3QS22_COLGM_27_141:0.00055)0.953:0.18963,((((((tr|G0R921|G0R921_HYPJQ_13_127:0.04751,((tr|G9MLF5|G9MLF5_HYPVG_36_151:0.01082,tr|A0A0G0ATP4|A0A0G0ATP4_TRIHA_37_152:0.05867)0.895:0.02377,(tr|G9NK76|G9NK76_HYPAI_40_155:0.01154,tr|A0A0W7VVQ2|A0A0W7VVQ2_9HYPO_40_155:0.00055)0.909:0.03495)0.977:0.00054)0.917:0.06001,(((tr|A0A0E0SPR8|A0A0E0SPR8_GIBZE_39_154:0.00054,tr|I1RLR9|I1RLR9_GIBZE_39_151:0.00055)0.931:0.01157,tr|K3UTN9|K3UTN9_FUSPC_39_151:0.00054)0.916:0.00053,(tr|A0A0P7APK1|A0A0P7APK1_9HYPO_37_150:0.11270,((tr|C7ZJ80|C7ZJ80_NECH7_39_151:0.04604,(((tr|X0CRA0|X0CRA0_FUSOX_36_151:0.0,tr|A0A0J9UX95|A0A0J9UX95_FUSO4_36_151:0.0,tr|X0J9Q8|X0J9Q8_FUSOX_36_151:0.0):0.00054,(tr|F9G301|F9G301_FUSOF_36_148:0.0,tr|N4U2F9|N4U2F9_FUSC1_36_148:0.0,tr|N1RZ05|N1RZ05_FUSC4_36_148:0.0):0.00055)1.000:0.00055,(tr|W7M1Y1|W7M1Y1_GIBM7_35_149:0.00821,tr|S0DQX7|S0DQX7_GIBF5_37_149:0.01057)0.803:0.00426)0.960:0.04559)0.768:0.01318,tr|A0A0N0V6V9|A0A0N0V6V9_9HYPO_42_159:0.04813)0.252:0.01140)0.751:0.01228)0.937:0.08614)0.734:0.03169,(tr|A0A0M8N1T5|A0A0M8N1T5_9HYPO_17_130:0.15666,(tr|G3JC57|G3JC57_CORMM_6_137:0.04867,tr|A0A0A2W195|A0A0A2W195_BEABA_52_166:0.16647)0.999:0.21640)0.745:0.03551)0.877:0.06333,(tr|A0A084QCX7|A0A084QCX7_9HYPO_30_145:0.08982,(tr|A0A086T134|A0A086T134_ACRC1_44_160:0.14060,tr|A0A0A1TQT3|A0A0A1TQT3_9HYPO_27_143:0.21921)0.843:0.08367)0.351:0.05558)0.758:0.02071,((tr|A0A0L0NAE0|A0A0L0NAE0_9HYPO_56_171:0.08545,(tr|A0A0B2WLD2|A0A0B2WLD2_9HYPO_45_160:0.08348,(tr|E9E9P3|E9E9P3_METAQ_51_165:0.01161,(tr|A0A0A1USK4|A0A0A1USK4_9HYPO_42_154:0.00055,(tr|A0A0B4GYI6|A0A0B4GYI6_9HYPO_50_165:0.00055,tr|E9F9P5|E9F9P5_METRA_42_157:0.00055)0.000:0.00055)0.840:0.01142)0.000:0.00055)0.978:0.08198)0.759:0.01713,(tr|A0A0F7ZUU5|A0A0F7ZUU5_9HYPO_30_143:0.12059,(tr|T5AEX0|T5AEX0_OPHSC_30_145:0.10892,tr|A0A0L9SZ20|A0A0L9SZ20_9HYPO_13_127:0.25858)0.917:0.08043)0.234:0.00053)0.792:0.03042)0.779:0.05824,tr|M1WI00|M1WI00_CLAP2_7_75:0.16033)0.946:0.19349)0.740:0.11046)0.951:0.17844)0.904:0.12235,((((tr|R7Z057|R7Z057_CONA1_44_205:0.41746,(tr|M2NJ59|M2NJ59_BAUCO_43_171:0.42646,(tr|M2ZX32|M2ZX32_PSEFD_9_101:0.16384,(tr|A0A0F4GDU1|A0A0F4GDU1_9PEZI_30_166:0.00055,tr|F9WXQ0|F9WXQ0_ZYMTI_73_139:0.12921)0.880:0.17372)0.976:0.30127)0.613:0.11574)0.020:0.01890,tr|A0A0S6XHW3|A0A0S6XHW3_9FUNG_40_178:0.29921)0.809:0.08325,tr|K2S8J5|K2S8J5_MACPH_65_180:0.34894)0.761:0.04353,(tr|A0A074XT73|A0A074XT73_AURPU_87_166:0.01687,(tr|A0A074YMB5|A0A074YMB5_9PEZI_43_201:0.04184,(tr|A0A074WA62|A0A074WA62_9PEZI_44_162:0.03560,tr|A0A074WUM8|A0A074WUM8_9PEZI_44_162:0.02376)0.432:0.01156)0.864:0.05522)0.999:0.37459)0.753:0.07183)0.653:0.05368,((tr|Q0V5X1|Q0V5X1_PHANO_34_176:0.07692,(tr|E4ZJZ2|E4ZJZ2_LEPMJ_38_178:0.17905,((tr|B2WL89|B2WL89_PYRTR_36_176:0.01225,tr|E3S912|E3S912_PYRTT_44_184:0.00055)0.731:0.00814,(((tr|M2SQ99|M2SQ99_COCSN_37_177:0.0,tr|M2V7I6|M2V7I6_COCH5_35_175:0.0):0.00054,tr|W6YCP2|W6YCP2_COCCA_2_142:0.00055)0.905:0.03627,(tr|R0KBD7|R0KBD7_SETT2_28_192:0.08056,tr|A0A0L1HCE8|A0A0L1HCE8_9PLEO_142_307:0.02312)0.871:0.02920)0.785:0.02438)0.757:0.01844)0.914:0.12359)0.977:0.39381,(tr|G1XEB1|G1XEB1_ARTOA_51_162:0.23523,(tr|S8AG76|S8AG76_DACHA_50_187:0.19552,tr|W7HI97|W7HI97_9PEZI_41_135:0.30377)0.736:0.24236)1.000:0.96383)0.907:0.27013)0.640:0.02093,((tr|U1HKV0|U1HKV0_ENDPU_53_171:0.32353,tr|D5GG54|D5GG54_TUBMM_12_150:0.94159)0.429:0.11297,(tr|W2SDQ2|W2SDQ2_9EURO_67_193:0.63247,(tr|A0A0D2AEN0|A0A0D2AEN0_9EURO_72_200:0.25873,(tr|A0A072PBL3|A0A072PBL3_9EURO_38_120:0.37972,((((tr|W9WMZ2|W9WMZ2_9EURO_61_209:0.00055,(tr|A0A0D2CM15|A0A0D2CM15_9EURO_60_210:0.00957,(tr|A0A0D2FEF6|A0A0D2FEF6_9EURO_62_210:0.01963,tr|A0A0D2JWD7|A0A0D2JWD7_9EURO_62_210:0.00981)0.642:0.00055)0.895:0.00957)0.992:0.00054,(tr|W9W134|W9W134_9EURO_60_186:0.02356,tr|A0A0D2E713|A0A0D2E713_9EURO_60_186:0.01169)0.941:0.04714)0.865:0.05313,((tr|A0A0D2BRQ1|A0A0D2BRQ1_9EURO_109_191:0.18239,(tr|A0A0D2AKF1|A0A0D2AKF1_9EURO_65_192:0.00054,tr|A0A0D1YVD2|A0A0D1YVD2_9EURO_64_215:0.03643)0.949:0.17097)0.894:0.12963,(tr|A0A0D2G002|A0A0D2G002_9EURO_63_189:0.04096,(tr|H6C135|H6C135_EXODN_105_212:0.04571,(tr|W9YC71|W9YC71_9EURO_65_190:0.03559,tr|W9Y1K5|W9Y1K5_9EURO_37_162:0.00054)0.831:0.04054)0.928:0.08443)0.768:0.02001)0.727:0.02200)0.947:0.09813,tr|A0A0D1Z7G0|A0A0D1Z7G0_9EURO_60_187:0.07396)0.933:0.12496)0.678:0.03735)0.861:0.14858)0.685:0.18963)0.926:0.13449)0.755:0.04392)0.924:0.20337,tr|U4L1Z3|U4L1Z3_PYROM_27_138:0.51832)0.903:0.18517)0.107:0.05282,(tr|A0A0E9NAG7|A0A0E9NAG7_9ASCO_82_152:0.40816,(tr|R4X9E1|R4X9E1_TAPDE_23_160:0.29887,(tr|A0A0W4ZU93|A0A0W4ZU93_PNEJI_9_125:0.36685,(tr|A0A0W4ZEI3|A0A0W4ZEI3_PNECA_9_116:0.19076,tr|M7P5D6|M7P5D6_PNEMU_54_168:0.09525)0.887:0.19404)0.996:0.39830)0.852:0.16904)0.340:0.09986)0.869:0.20407)0.880:0.15214,(tr|F4NVY2|F4NVY2_BATDJ_113_167:0.95817,tr|A0A0L0HI86|A0A0L0HI86_SPIPN_114_183:0.49780)0.905:0.49587)0.531:0.09228)0.894:0.32332,(tr|A0A0D2VMP4|A0A0D2VMP4_CAPO3_146_216:0.81485,(((tr|A0A090M2E8|A0A090M2E8_OSTTA_17_166:0.10967,tr|A4RRE6|A4RRE6_OSTLU_22_170:0.05905)0.966:0.22932,(tr|C1MLC6|C1MLC6_MICPC_19_165:0.14120,tr|C1FD57|C1FD57_MICCC_18_166:0.16791)0.940:0.17571)0.983:0.48817,((tr|I0YYX6|I0YYX6_9CHLO_39_177:0.22221,((tr|E1ZB56|E1ZB56_CHLVA_35_187:0.39722,tr|A0A087SDZ0|A0A087SDZ0_AUXPR_39_175:0.25327)0.976:0.23323,(((((tr|A0A077RUB6|A0A077RUB6_WHEAT_43_184:0.04398,tr|F2CYA1|F2CYA1_HORVD_42_181:0.01673)0.760:0.01790,(tr|W5DFG7|W5DFG7_WHEAT_17_93:0.01476,tr|T1NUL2|T1NUL2_TRIUA_62_137:0.01481)0.782:0.01453)0.799:0.04230,((((tr|I1IXD4|I1IXD4_BRADI_50_190:0.01219,(tr|W5BGW1|W5BGW1_WHEAT_54_193:0.00055,((tr|W5BU76|W5BU76_WHEAT_18_93:0.0,tr|M8A6R2|M8A6R2_TRIUA_117_210:0.0):0.00055,(tr|M0Y3F0|M0Y3F0_HORVD_54_193:0.01737,tr|W5AP51|W5AP51_WHEAT_54_194:0.00055)1.000:0.00773)0.980:0.00079)0.931:0.03991)0.966:0.05340,((((tr|A0A096TZC6|A0A096TZC6_MAIZE_55_192:0.05660,tr|I1IA48|I1IA48_BRADI_30_169:0.07109)0.391:0.00969,((((tr|A0A0E0K0J1|A0A0E0K0J1_ORYPU_40_175:0.04460,((tr|I1P0V8|I1P0V8_ORYGL_41_180:0.0,tr|A0A0D3F5U8|A0A0D3F5U8_9ORYZ_41_180:0.0):0.00833,tr|A0A0D9YT14|A0A0D9YT14_9ORYZ_41_181:0.00055)0.111:0.00830)0.028:0.00055,(tr|B8AJ26|B8AJ26_ORYSI_41_181:0.0,tr|A0A0E0NFQ9|A0A0E0NFQ9_ORYRU_41_181:0.0):0.00055)1.000:0.00439,tr|A0A0D9VGJ3|A0A0D9VGJ3_9ORYZ_2_68:0.01640)0.140:0.00167,tr|J3LDD4|J3LDD4_ORYBR_41_180:0.04458)0.976:0.04906)0.778:0.01594,(tr|B6SGQ2|B6SGQ2_MAIZE_54_194:0.06038,tr|K3YSV5|K3YSV5_SETIT_197_337:0.03389)0.674:0.00522)0.841:0.02002,tr|C5XTC2|C5XTC2_SORBI_54_194:0.06344)0.979:0.06883)0.878:0.02716,(tr|C5YFR1|C5YFR1_SORBI_56_195:0.02043,(tr|K3Y9B2|K3Y9B2_SETIT_55_194:0.03235,tr|A0A096RDA6|A0A096RDA6_MAIZE_54_194:0.02881)0.043:0.00863)0.856:0.02733)0.075:0.00702,(tr|J3LXI6|J3LXI6_ORYBR_2_69:0.01591,(tr|A0A0D3FVG9|A0A0D3FVG9_9ORYZ_42_117:0.00055,((tr|I1PKX9|I1PKX9_ORYGL_50_189:0.0,tr|A0A0E0KQ64|A0A0E0KQ64_ORYPU_49_188:0.0,tr|A0A0P0W9R6|A0A0P0W9R6_ORYSJ_50_189:0.0,tr|A0A0E0P8P9|A0A0E0P8P9_ORYRU_50_189:0.0,tr|B8ATH5|B8ATH5_ORYSI_50_189:0.0,tr|A0A0D9ZKC5|A0A0D9ZKC5_9ORYZ_50_189:0.0):0.00054,tr|A0A0D9W4J4|A0A0D9W4J4_9ORYZ_70_149:0.00055)0.392:0.00054)0.455:0.00054)0.827:0.01999)1.000:0.20594)0.995:0.18189,((((tr|A0A022S096|A0A022S096_ERYGU_41_184:0.07732,((tr|A0A067DTI1|A0A067DTI1_CITSI_38_182:0.01405,tr|V4VNP3|V4VNP3_9ROSI_39_182:0.01026)1.000:0.34461,(((tr|V7ARU2|V7ARU2_PHAVU_38_180:0.05104,(tr|K4BHX1|K4BHX1_SOLLC_43_185:0.03233,tr|M0ZIN7|M0ZIN7_SOLTU_42_185:0.00055)1.000:0.24526)0.918:0.05205,(tr|I1KB42|I1KB42_SOYBN_38_181:0.00055,tr|A0A0B2P3H7|A0A0B2P3H7_GLYSO_18_93:0.00055)0.898:0.03006)0.891:0.01664,tr|I1JYE9|I1JYE9_SOYBN_38_181:0.00054)0.868:0.03863)0.960:0.09574)0.852:0.03422,(tr|M5XLV4|M5XLV4_PRUPE_39_180:0.06017,tr|W9SDB0|W9SDB0_9ROSA_40_183:0.17858)0.933:0.04930)0.921:0.03957,(((tr|M0TR06|M0TR06_MUSAM_47_188:0.14548,(tr|M0RI08|M0RI08_MUSAM_43_185:0.05057,tr|M0T755|M0T755_MUSAM_42_184:0.05885)0.984:0.09269)0.922:0.04942,(((((tr|A0A0D2U9W3|A0A0D2U9W3_GOSRA_37_180:0.05947,tr|A0A0B0N7E3|A0A0B0N7E3_GOSAR_38_179:0.00880)0.808:0.04058,(tr|A0A0A0KJR1|A0A0A0KJR1_CUCSA_39_180:0.07936,(tr|F6H7A7|F6H7A7_VITVI_36_178:0.08409,(tr|A0A0L9UEL9|A0A0L9UEL9_PHAAN_37_180:0.05918,tr|G7J9P9|G7J9P9_MEDTR_42_183:0.18347)0.739:0.04421)0.679:0.02462)0.847:0.02015)0.749:0.01101,((tr|A0A067JLC6|A0A067JLC6_JATCU_36_178:0.07268,(tr|W1P963|W1P963_AMBTC_34_175:0.11284,tr|A0A0D2RZP2|A0A0D2RZP2_GOSRA_42_184:0.08677)0.684:0.00801)0.767:0.00856,((tr|B9IDD4|B9IDD4_POPTR_41_182:0.10461,(tr|A0A061G2Z0|A0A061G2Z0_THECC_91_232:0.09421,((tr|A0A058ZZ62|A0A058ZZ62_EUCGR_44_183:0.10647,tr|B9I2B3|B9I2B3_POPTR_44_184:0.11518)0.568:0.05751,(tr|A0A0D2P1I4|A0A0D2P1I4_GOSRA_95_238:0.09767,tr|A0A0B0NA26|A0A0B0NA26_GOSAR_42_185:0.04064)0.790:0.04180)0.944:0.06429)0.996:0.11751)0.183:0.02797,tr|A0A059DED8|A0A059DED8_EUCGR_41_182:0.13031)0.920:0.03557)0.795:0.01122)0.910:0.03275,tr|B9S0U8|B9S0U8_RICCO_41_181:0.10298)0.939:0.04128,(tr|S8D1F3|S8D1F3_9LAMI_40_181:0.11884,tr|A0A022PZN7|A0A022PZN7_ERYGU_49_190:0.07991)0.677:0.03804)0.561:0.00054)0.631:0.00746,((tr|A9SKP5|A9SKP5_PHYPA_34_174:0.22931,(tr|D8R0Q2|D8R0Q2_SELML_27_169:0.03732,tr|D8R5D0|D8R5D0_SELML_22_164:0.01387)1.000:0.38321)0.922:0.08141,(tr|A0A0J8CWT5|A0A0J8CWT5_BETVU_43_185:0.10889,tr|A0A0K9QV33|A0A0K9QV33_SPIOL_44_186:0.15054)0.999:0.18158)0.796:0.01903)0.994:0.09148)0.961:0.09281,tr|A0A0K9PQ01|A0A0K9PQ01_ZOSMR_45_184:0.21672)0.858:0.07889)0.445:0.08860,(((tr|A0A078CJE2|A0A078CJE2_BRANA_5_87:0.13269,tr|M4CZY5|M4CZY5_BRARP_52_183:0.00344)0.882:0.08783,(tr|R0HHE0|R0HHE0_9BRAS_54_182:0.00054,((tr|D7LSK3|D7LSK3_ARALL_51_185:0.01182,(((tr|V4MKT8|V4MKT8_EUTSA_50_183:0.02165,((tr|Q9FLT9|Q9FLT9_ARATH_47_181:0.16169,tr|R0FCC4|R0FCC4_9BRAS_47_180:0.00669)1.000:0.23257,(tr|A0A078DGP8|A0A078DGP8_BRANA_97_172:0.00055,(tr|A0A078CUD7|A0A078CUD7_BRANA_49_178:0.01822,tr|A0A0D3DD15|A0A0D3DD15_BRAOL_49_179:0.00055)0.876:0.01944)0.754:0.02024)0.561:0.03520)0.837:0.03370,tr|A0A087GCY5|A0A087GCY5_ARAAL_49_183:0.05967)0.943:0.08866,(tr|A0A087GWZ3|A0A087GWZ3_ARAAL_51_183:0.03692,(tr|V4LSY2|V4LSY2_EUTSA_50_187:0.02844,((tr|M4DN89|M4DN89_BRARP_49_177:0.00841,(tr|A0A0D3DRM7|A0A0D3DRM7_BRAOL_53_185:0.00054,tr|A0A078EXP0|A0A078EXP0_BRANA_53_179:0.00055)0.965:0.03390)0.973:0.07462,tr|A0A078F101|A0A078F101_BRANA_49_176:0.10631)0.298:0.04014)0.954:0.06783)0.963:0.07779)0.898:0.06087)0.937:0.03952,tr|Q9SCK3|Q9SCK3_ARATH_53_185:0.00959)1.000:0.22893)0.970:0.10929)0.115:0.07404,(((tr|A0A078ETT2|A0A078ETT2_BRANA_42_118:0.00054,tr|A0A0D3DAP3|A0A0D3DAP3_BRAOL_69_142:0.00055)0.999:0.32183,((((tr|A0A078EPE4|A0A078EPE4_BRANA_44_120:0.21875,tr|A0A078IQ14|A0A078IQ14_BRANA_38_150:0.10465)0.875:0.08765,(tr|A0A0D3DAP5|A0A0D3DAP5_BRAOL_26_155:0.03468,(tr|A0A078EP77|A0A078EP77_BRANA_35_163:0.00055,(tr|A0A078IDC1|A0A078IDC1_BRANA_27_156:0.00055,tr|M4E8M7|M4E8M7_BRARP_28_156:0.00841)1.000:0.11088)0.418:0.02763)1.000:0.37258)0.294:0.04374,(tr|A0A0D3DAP4|A0A0D3DAP4_BRAOL_11_172:0.05904,tr|A0A078EPF0|A0A078EPF0_BRANA_117_172:0.00642)1.000:1.03305)0.126:0.01795,(tr|A0A078IMJ6|A0A078IMJ6_BRANA_27_100:0.05813,tr|A0A078ELX2|A0A078ELX2_BRANA_10_129:0.16720)0.978:0.21495)0.410:0.08410)0.998:0.31839,tr|M4E8M5|M4E8M5_BRARP_75_151:0.00054)1.000:1.24132)0.654:0.17204)0.963:0.19988)0.964:0.20781)0.800:0.13455,(tr|A0A0D2LML9|A0A0D2LML9_9CHLO_27_157:0.29118,(tr|A8JH77|A8JH77_CHLRE_32_164:0.09078,tr|D8TJV3|D8TJV3_VOLCA_32_162:0.11514)0.999:0.35604)0.612:0.11349)0.734:0.29434)0.991:0.85343)0.852:0.37832)0.942:0.39581,((tr|A0A0D2J5U6|A0A0D2J5U6_9CHLO_122_201:1.24336,tr|M2W6C5|M2W6C5_GALSU_31_131:1.03195)0.790:0.29103,((tr|I1FTL1|I1FTL1_AMPQE_82_159:0.79911,(((((tr|G1KP56|G1KP56_ANOCA_49_185:0.19988,((tr|H3AKG9|H3AKG9_LATCH_89_227:0.19061,(tr|W5MI01|W5MI01_LEPOC_81_220:0.16490,(((tr|W5KCQ7|W5KCQ7_ASTMX_110_247:0.06078,sp|Q568N3|TIDC1_DANRE_84_221:0.22261)0.752:0.04877,((tr|H3C719|H3C719_TETNG_77_214:0.09959,tr|G3PLM0|G3PLM0_GASAC_105_243:0.05531)0.916:0.05822,(tr|H2LF77|H2LF77_ORYLA_103_242:0.09761,(tr|I3K1K7|I3K1K7_ORENI_125_262:0.08911,(tr|A0A096M4F0|A0A096M4F0_POEFO_97_234:0.01798,tr|M3ZKU1|M3ZKU1_XIPMA_96_233:0.02808)0.997:0.11325)0.286:0.02581)0.995:0.14677)0.892:0.05856)0.759:0.06081,tr|A0A0N8JXI9|A0A0N8JXI9_9TELE_82_221:0.16977)0.786:0.04806)0.860:0.05051)0.957:0.12731,(((tr|A0A091TL54|A0A091TL54_PHALP_7_93:0.04029,(((((tr|A0A091M0C5|A0A091M0C5_CARIC_7_94:0.01280,((tr|A0A0A0AW13|A0A0A0AW13_CHAVO_7_94:0.01298,(tr|G1NNQ2|G1NNQ2_MELGA_7_94:0.05363,tr|E1BSW8|E1BSW8_CHICK_68_209:0.00055)0.965:0.03658)0.781:0.00883,(((tr|A0A091IW88|A0A091IW88_9AVES_2_70:0.13499,tr|A0A091TDS0|A0A091TDS0_9AVES_7_94:0.00084)1.000:0.01216,((tr|A0A093BU83|A0A093BU83_9AVES_7_93:0.03953,(((tr|A0A091HN05|A0A091HN05_CALAN_43_129:0.06615,(tr|A0A094LLU8|A0A094LLU8_9AVES_7_94:0.00054,(tr|A0A093IJ84|A0A093IJ84_PICPB_7_90:0.11587,tr|A0A091PN45|A0A091PN45_LEPDC_7_94:0.02633)0.830:0.00055)0.792:0.01295)0.784:0.01288,(tr|A0A099ZR93|A0A099ZR93_TINGU_2_137:0.12380,tr|A0A093K4C3|A0A093K4C3_STRCA_7_94:0.05362)0.896:0.05156)0.000:0.00054,tr|A0A093F6N9|A0A093F6N9_GAVST_7_93:0.02877)0.725:0.01258)0.139:0.00054,tr|A0A087QSV7|A0A087QSV7_APTFO_8_93:0.01303)0.000:0.00054)0.403:0.00055,(tr|A0A087VPC0|A0A087VPC0_BALRE_7_94:0.13752,tr|A0A091WDI7|A0A091WDI7_NIPNI_7_93:0.04620)0.897:0.05446)0.822:0.01552)0.999:0.00061)0.697:0.00672,((tr|A0A091EK72|A0A091EK72_CORBR_7_93:0.03416,(tr|U3JFL7|U3JFL7_FICAL_10_148:0.03053,tr|H0ZTH6|H0ZTH6_TAEGU_34_173:0.04170)0.858:0.03403)0.840:0.02698,(tr|A0A093Q6Y9|A0A093Q6Y9_9PASS_7_93:0.12459,tr|A0A091N810|A0A091N810_9PASS_39_126:0.12428)0.769:0.03206)0.987:0.09975)0.788:0.01351,(tr|A0A094L257|A0A094L257_ANTCR_7_93:0.12714,tr|A0A091GZU7|A0A091GZU7_BUCRH_7_94:0.04177)0.727:0.01007)0.856:0.00055,((tr|A0A091LB28|A0A091LB28_CATAU_7_93:0.05465,tr|A0A093EXE0|A0A093EXE0_TYTAL_7_70:0.48390)0.083:0.00473,tr|A0A091WR07|A0A091WR07_OPIHO_7_80:0.36135)0.906:0.08589)0.897:0.04037,(tr|A0A093CJX9|A0A093CJX9_TAUER_8_94:0.04192,(tr|A0A093IRA2|A0A093IRA2_EURHL_7_94:0.10654,(tr|A0A0Q3PTG4|A0A0Q3PTG4_AMAAE_55_197:0.10557,tr|A0A091RJQ2|A0A091RJQ2_9GRUI_7_93:0.06428)0.471:0.02109)0.783:0.02849)0.426:0.03479)0.788:0.00055)0.985:0.14909,tr|A0A151MDK9|A0A151MDK9_ALLMI_31_172:0.34333)0.750:0.06406,(tr|K7FV15|K7FV15_PELSI_8_148:0.09491,tr|M7BC96|M7BC96_CHEMY_258_397:0.08187)0.935:0.08269)0.963:0.14554)0.714:0.07835)0.690:0.06450,((tr|G3VYI4|G3VYI4_SARHA_162_250:0.12462,tr|F7B6V6|F7B6V6_MONDO_109_247:0.09548)0.987:0.18184,(((((tr|M3W4Q2|M3W4Q2_FELCA_71_210:0.01709,(tr|M3YAL2|M3YAL2_MUSPF_76_213:0.02116,tr|E2R2A0|E2R2A0_CANLF_69_208:0.02024)0.806:0.01866)0.880:0.02767,(tr|F7B6V0|F7B6V0_HORSE_76_214:0.05811,(((tr|W5QEQ9|W5QEQ9_SHEEP_75_213:0.01165,tr|F6PYZ8|F6PYZ8_BOVIN_76_213:0.17022)0.855:0.02473,tr|S9XYS2|S9XYS2_CAMFR_335_473:0.04213)0.844:0.02401,(tr|G3TIP5|G3TIP5_LOXAF_73_212:0.12088,tr|D2H198|D2H198_AILME_76_214:0.03881)0.730:0.02321)0.780:0.01946)0.556:0.01237)0.627:0.01146,((tr|H0VD54|H0VD54_CAVPO_74_213:0.07035,((tr|A0A091DF43|A0A091DF43_FUKDA_72_212:0.07441,tr|G5AUA3|G5AUA3_HETGA_75_213:0.04893)0.801:0.04413,(tr|G3I1J8|G3I1J8_CRIGR_75_213:0.06634,(sp|Q8BUY5|TIDC1_MOUSE_75_214:0.05543,sp|Q6AY94|TIDC1_RAT_75_214:0.02526)0.883:0.04838)0.933:0.04652)0.096:0.01555)0.788:0.02803,(tr|G1SXC3|G1SXC3_RABIT_112_250:0.04991,tr|I3MZT5|I3MZT5_ICTTR_76_214:0.26167)0.727:0.02091)0.675:0.00222)0.875:0.02087,((((tr|A0A0D9R3X7|A0A0D9R3X7_CHLSB_75_214:0.01990,(tr|F7GYD5|F7GYD5_MACMU_75_214:0.01504,tr|A0A096MVS9|A0A096MVS9_PAPAN_75_214:0.01060)0.755:0.02491)0.943:0.04994,(sp|Q9NPL8|TIDC1_HUMAN_75_214:0.01455,(tr|H2P9M9|H2P9M9_PONAB_106_246:0.02528,(tr|G1QYH2|G1QYH2_NOMLE_75_213:0.01692,(tr|H2QN55|H2QN55_PANTR_75_214:0.0,tr|G3S9L6|G3S9L6_GORGO_11_150:0.0):0.00055)0.000:0.00054)0.776:0.01195)0.767:0.00898)0.913:0.04820,tr|H0XPN7|H0XPN7_OTOGA_75_213:0.25739)0.729:0.01557,tr|F6W8T5|F6W8T5_CALJA_74_214:0.17979)0.912:0.04870)0.747:0.01037,(tr|L5MDA4|L5MDA4_MYODS_80_219:0.01721,(tr|G1PAK3|G1PAK3_MYOLU_81_219:0.00055,tr|S7N853|S7N853_MYOBR_81_219:0.00861)0.386:0.00055)0.974:0.05993)0.804:0.06831)0.873:0.07407)0.977:0.30163,(tr|C3ZAE8|C3ZAE8_BRAFL_51_186:0.36408,(tr|W4XBN6|W4XBN6_STRPU_2_60:0.00055,tr|W4YPM7|W4YPM7_STRPU_144_281:0.00054)1.000:0.45524)0.963:0.23056)0.844:0.19005,((tr|B3SCZ6|B3SCZ6_TRIAD_32_168:0.81424,tr|A7T0Q0|A7T0Q0_NEMVE_29_157:0.67698)0.857:0.28483,((((((tr|H9J5E4|H9J5E4_BOMMO_60_197:0.23218,tr|G6CVZ8|G6CVZ8_DANPL_13_152:0.27196)0.998:0.38530,(tr|A0A067R2R0|A0A067R2R0_ZOONE_66_204:0.20389,(((tr|W5JHD4|W5JHD4_ANODA_100_238:0.07864,(tr|Q7PXJ1|Q7PXJ1_ANOGA_74_211:0.02275,tr|A0A084VW40|A0A084VW40_ANOSI_74_211:0.01460)0.326:0.02232)0.916:0.06313,(tr|B0W5Z7|B0W5Z7_CULQU_72_209:0.05445,tr|Q16KZ3|Q16KZ3_AEDAE_71_209:0.12540)0.800:0.05123)0.913:0.08561,(tr|A0A0L0BN56|A0A0L0BN56_LUCCU_67_204:0.14901,(tr|B4K014|B4K014_DROGR_71_208:0.00518,(((tr|B4N9I2|B4N9I2_DROWI_69_205:0.04941,((sp|P81928|140U_DROME_69_206:0.03315,(tr|B4HF53|B4HF53_DROSE_120_205:0.00055,tr|B4R0H6|B4R0H6_DROSI_117_205:0.00055)0.761:0.00054)0.887:0.03408,tr|B3LYR4|B3LYR4_DROAN_68_205:0.01291)0.733:0.01746)0.443:0.01360,(tr|B4G4T9|B4G4T9_DROPE_69_205:0.00055,tr|Q298X5|Q298X5_DROPS_68_205:0.00875)0.878:0.01790)0.910:0.03193,(tr|B4KDW6|B4KDW6_DROMO_68_206:0.02929,tr|B4M039|B4M039_DROVI_68_206:0.03339)0.912:0.03030)0.433:0.00947)0.961:0.10949)0.983:0.15935)0.990:0.23801)0.872:0.08905)0.418:0.05163,(tr|D6X1W9|D6X1W9_TRICA_67_201:0.37069,tr|N6UT74|N6UT74_DENPD_59_195:0.64852)0.931:0.15335)0.888:0.13791,(tr|J9JWE4|J9JWE4_ACYPI_112_198:0.80968,tr|E9GHQ0|E9GHQ0_DAPPU_67_208:0.59062)0.753:0.19421)0.656:0.07788,(((tr|B7PD49|B7PD49_IXOSC_106_193:0.74133,(tr|A0A087U8K6|A0A087U8K6_9ARAC_46_181:0.77571,(tr|T1JVV4|T1JVV4_TETUR_46_184:0.00054,(tr|T1JVT1|T1JVT1_TETUR_81_185:0.00054,tr|T1KPB7|T1KPB7_TETUR_81_185:0.02480)0.812:0.01245)1.000:1.23865)0.579:0.16193)0.388:0.05242,tr|K7JHH0|K7JHH0_NASVI_64_193:0.81614)0.541:0.12572,(tr|T1FW95|T1FW95_HELRO_495_583:0.86497,(tr|A0A0L8GRP3|A0A0L8GRP3_OCTBM_3_81:0.39588,tr|V4BRJ6|V4BRJ6_LOTGI_184_235:0.86848)0.759:0.18440)0.904:0.32361)0.797:0.16425)0.878:0.15825,((((tr|A0A132A7V0|A0A132A7V0_SARSC_67_203:1.22692,(tr|E2B6Y6|E2B6Y6_HARSA_23_160:0.39451,(tr|A0A026W8J0|A0A026W8J0_CERBI_67_204:0.36678,((tr|A0A158P3P1|A0A158P3P1_ATTCE_59_197:0.04481,tr|F4WM53|F4WM53_ACREC_59_197:0.06408)0.994:0.21666,(tr|E1ZUV3|E1ZUV3_CAMFO_61_197:0.25512,tr|A0A0J7K140|A0A0J7K140_LASNI_64_201:0.09836)0.913:0.11766)0.803:0.11946)0.822:0.13193)0.871:0.27280)0.811:0.13240,((tr|F2UC49|F2UC49_SALR5_156_280:1.23510,(((tr|A0A068YBX7|A0A068YBX7_ECHMU_149_229:0.23029,tr|A0A158QEI0|A0A158QEI0_HYMDI_657_733:0.48259)0.904:0.43765,(tr|A0A074ZQP0|A0A074ZQP0_9TREM_143_219:0.49900,(tr|G4VH19|G4VH19_SCHMA_142_221:0.11628,tr|A0A095AET0|A0A095AET0_SCHHA_142_207:0.08478)0.842:0.31219)0.886:0.43668)0.976:0.75317,((tr|A0A0N4UQA8|A0A0N4UQA8_DRAME_75_199:0.45107,(tr|A0A0N5AT08|A0A0N5AT08_9BILA_100_217:0.98483,(tr|A0A0K0JYB9|A0A0K0JYB9_BRUMA_70_207:0.30704,tr|A0A0N5CV69|A0A0N5CV69_THECL_70_205:0.39596)0.976:0.56068)0.885:0.43132)0.805:0.19504,(((tr|A0A158P709|A0A158P709_ANGCA_98_202:0.30111,(tr|A0A0N4Y141|A0A0N4Y141_NIPBR_108_259:0.21052,tr|A0A0B1T7M5|A0A0B1T7M5_OESDE_749_874:0.18633)0.140:0.06440)0.890:0.09430,(tr|H2WN86|H2WN86_CAEJA_75_216:0.08693,(tr|E3NH74|E3NH74_CAERE_99_240:0.00054,(tr|G0MZZ8|G0MZZ8_CAEBE_81_224:0.03472,tr|I2HAE1|I2HAE1_CAEEL_82_232:0.09377)0.756:0.00915)0.807:0.05306)0.984:0.15707)0.971:0.25385,(tr|A0A0M3JZD4|A0A0M3JZD4_ANISI_103_253:0.22284,((tr|A0A0K0ER13|A0A0K0ER13_STRER_46_192:0.20388,tr|A0A090L4Z2|A0A090L4Z2_STRRB_44_175:0.20667)0.809:0.08098,(tr|A0A0N4Z0L1|A0A0N4Z0L1_PARTI_45_196:0.22996,tr|A0A0N5BNH6|A0A0N5BNH6_STREA_44_194:0.26599)0.995:0.27083)0.992:0.31447)0.166:0.08101)0.612:0.20235)0.973:0.79274)0.314:0.15826)0.847:0.23022,((tr|A0A0V0XT98|A0A0V0XT98_TRIPS_1839_1964:0.00848,(tr|A0A0V1I1K3|A0A0V1I1K3_9BILA_52_177:0.07063,(tr|A0A0V0ZX71|A0A0V0ZX71_9BILA_56_184:0.00054,((tr|A0A0V1NQA8|A0A0V1NQA8_9BILA_1868_1998:0.0,tr|A0A0V0U4X7|A0A0V0U4X7_9BILA_51_181:0.0):0.00055,((((tr|A0A0V0X388|A0A0V0X388_9BILA_51_179:0.0,tr|A0A0V1LKC8|A0A0V1LKC8_9BILA_51_179:0.0):0.00975,tr|A0A0V0V0S9|A0A0V0V0S9_9BILA_51_177:0.01994)0.399:0.00055,tr|A0A0V1CNC5|A0A0V1CNC5_TRIBR_51_179:0.00055)0.000:0.00055,tr|A0A0V0RXU9|A0A0V0RXU9_9BILA_1892_2019:0.00055)0.000:0.00055)0.849:0.00979)0.959:0.06152)0.747:0.01406)0.762:0.26101,(tr|A0A0N5E2Q2|A0A0N5E2Q2_TRIMR_1662_1793:0.24192,tr|A0A077YZB2|A0A077YZB2_TRITR_54_180:0.13009)0.993:0.55790)0.970:0.60194)0.918:0.28274)0.322:0.06022,(tr|A0A0M8ZVT9|A0A0M8ZVT9_9HYME_45_181:0.19480,tr|A0A087ZQV9|A0A087ZQV9_APIME_110_188:0.33634)1.000:0.72959)0.694:0.09332,tr|E0VAK4|E0VAK4_PEDHC_89_170:0.75670)0.904:0.15421)0.950:0.27987)0.717:0.14382)0.059:0.27462,tr|A0A0L0GAR5|A0A0L0GAR5_9EUKA_36_163:1.26069)0.378:0.02161)0.980:0.50874,((((tr|A4S920|A4S920_OSTLU_22_144:0.29797,tr|Q00TI9|Q00TI9_OSTTA_22_142:0.21404)0.998:0.61919,(tr|C1FHJ5|C1FHJ5_MICCC_13_142:0.39716,tr|C1N7W8|C1N7W8_MICPC_738_861:0.43208)0.617:0.05111)0.980:0.43791,(tr|E1Z3K1|E1Z3K1_CHLVA_269_409:0.58801,tr|I0Z142|I0Z142_9CHLO_118_206:0.50405)0.886:0.22266)0.881:0.26635,(tr|A9T6F5|A9T6F5_PHYPA_86_155:0.63225,(tr|D8RKC5|D8RKC5_SELML_63_132:0.48338,(tr|A0A072UR57|A0A072UR57_MEDTR_13_75:0.83232,(tr|A0A0A0LR90|A0A0A0LR90_CUCSA_24_156:0.00247,(((tr|A0A0K9R9E5|A0A0K9R9E5_SPIOL_130_200:0.09769,tr|A0A0J8BNC2|A0A0J8BNC2_BETVU_57_127:0.01691)0.906:0.07035,tr|W1NXL1|W1NXL1_AMBTC_40_110:0.23520)0.730:0.01592,((((((tr|B9IET7|B9IET7_POPTR_22_153:0.10223,tr|B9RB05|B9RB05_RICCO_24_156:0.04361)0.144:0.01094,(tr|A0A059BA78|A0A059BA78_EUCGR_22_156:0.10799,tr|A0A067K4D3|A0A067K4D3_JATCU_25_156:0.01156)0.863:0.02215)0.956:0.00055,(tr|V4VK30|V4VK30_9ROSI_26_157:0.04186,(tr|A0A061FV74|A0A061FV74_THECC_22_152:0.05213,(tr|A0A0D2S5I6|A0A0D2S5I6_GOSRA_25_156:0.0,tr|A0A0B0N2K8|A0A0B0N2K8_GOSAR_25_156:0.0):0.03682)0.601:0.00054)0.949:0.03237)0.670:0.02264,((((tr|I1MTF9|I1MTF9_SOYBN_25_156:0.0,tr|A0A0B2QEH5|A0A0B2QEH5_GLYSO_25_156:0.0):0.02130,(tr|V7CB69|V7CB69_PHAVU_23_156:0.01031,tr|A0A0L9TQF3|A0A0L9TQF3_PHAAN_23_156:0.00055)0.906:0.03162)0.757:0.01093,(tr|A0A072V136|A0A072V136_MEDTR_26_157:0.14138,(tr|K7KMR4|K7KMR4_SOYBN_25_132:0.02608,tr|A0A0B2RQ07|A0A0B2RQ07_GLYSO_25_132:0.00054)0.951:0.05367)0.723:0.00886)0.977:0.05585,((tr|D7SHP8|D7SHP8_VITVI_25_156:0.11676,(tr|W9S541|W9S541_9ROSA_23_156:0.07250,tr|M5WAR5|M5WAR5_PRUPE_25_156:0.10195)0.152:0.01332)0.860:0.00054,((tr|S8DI05|S8DI05_9LAMI_12_141:0.11669,tr|A0A022Q6J6|A0A022Q6J6_ERYGU_7_156:0.10690)0.838:0.03749,(((((tr|A0A087GDS0|A0A087GDS0_ARAAL_86_156:0.09815,(tr|V4KK95|V4KK95_EUTSA_24_156:0.00055,(((tr|A0A078EGU5|A0A078EGU5_BRANA_86_156:0.0,tr|A0A078GDA7|A0A078GDA7_BRANA_151_221:0.0):0.00055,(tr|A0A078D5F9|A0A078D5F9_BRANA_6_156:0.0,tr|A0A0D3BFJ5|A0A0D3BFJ5_BRAOL_6_156:0.0):0.03585)0.998:0.00053,tr|M4FBY4|M4FBY4_BRARP_23_156:0.01017)0.913:0.01786)0.932:0.00857)0.820:0.01871,(tr|R0GBL8|R0GBL8_9BRAS_23_156:0.00055,tr|D7MND6|D7MND6_ARALL_5_156:0.00055)0.000:0.00055)0.839:0.00886,tr|Q84K84|Q84K84_ARATH_5_156:0.00055)0.989:0.15065,((tr|K3XLJ6|K3XLJ6_SETIT_51_183:0.01085,(tr|B6T3A5|B6T3A5_MAIZE_109_178:0.00055,tr|C5XGM4|C5XGM4_SORBI_109_178:0.01849)0.838:0.01905)0.746:0.01111,((tr|A0A0D9UZH8|A0A0D9UZH8_9ORYZ_55_186:0.00054,((tr|I1HED1|I1HED1_BRADI_47_179:0.01045,(tr|W5CZJ1|W5CZJ1_WHEAT_46_179:0.00055,((tr|W5CMZ9|W5CMZ9_WHEAT_33_102:0.0,tr|W5DFE3|W5DFE3_WHEAT_33_102:0.0):0.00055,(tr|M7ZBM6|M7ZBM6_TRIUA_22_133:0.01350,tr|F2DB71|F2DB71_HORVD_46_179:0.00055)0.881:0.01013)0.222:0.00086)0.899:0.02229)0.963:0.04452,tr|J3KYP1|J3KYP1_ORYBR_55_185:0.05386)0.191:0.00055)0.782:0.01448,(tr|A0A0E0JGW8|A0A0E0JGW8_ORYPU_45_178:0.01046,((tr|B8AC97|B8AC97_ORYSI_41_174:0.0,tr|A0A0E0MUH3|A0A0E0MUH3_ORYRU_52_185:0.0,tr|Q5NBF6|Q5NBF6_ORYSJ_41_174:0.0):0.00055,tr|A0A0D3EM83|A0A0D3EM83_9ORYZ_47_179:0.01063)0.769:0.01057)0.823:0.01909)0.851:0.02095)0.965:0.10328)0.512:0.06664,tr|M0TJ40|M0TJ40_MUSAM_26_157:0.03654)0.800:0.06376)0.822:0.02567)0.888:0.02104)0.766:0.01090)0.734:0.01433,(tr|M1BJK0|M1BJK0_SOLTU_25_157:0.00055,tr|K4BKD4|K4BKD4_SOLLC_23_153:0.03227)0.984:0.06471)0.801:0.04036,tr|A0A0K9Q2J7|A0A0K9Q2J7_ZOSMR_17_86:0.23866)0.838:0.04391)0.218:0.02277)0.774:0.13402)0.823:0.32103)0.923:0.29439)0.832:0.19663)0.776:0.18621)0.188:0.17747)0.764:0.12740)0.070:0.00973)0.845:0.29730,(tr|A2E7V5|A2E7V5_TRIVA_12_125:1.53619,((((tr|J9I4H7|J9I4H7_9SPIT_66_189:0.04802,tr|A0A078A4G0|A0A078A4G0_STYLE_70_193:0.14922)0.998:0.75446,(tr|A0A0V0QD85|A0A0V0QD85_PSEPJ_33_164:0.31478,(tr|Q22KC8|Q22KC8_TETTS_36_159:0.79827,(tr|A0CDD6|A0CDD6_PARTE_11_149:0.03725,(tr|A0D3W8|A0D3W8_PARTE_11_152:0.04332,tr|A0D2N3|A0D2N3_PARTE_11_149:0.00055)0.884:0.02933)0.737:0.06180)0.596:0.19755)0.974:0.50644)0.987:0.53424,((((tr|H3EIT0|H3EIT0_PRIPA_228_346:0.23161,(((tr|Q9XVQ2|Q9XVQ2_CAEEL_109_224:0.02068,(tr|A8XM09|A8XM09_CAEBR_110_225:0.00054,(tr|G0NIG0|G0NIG0_CAEBE_109_224:0.01047,(tr|E3N9X9|E3N9X9_CAERE_108_223:0.01018,tr|H2VYP0|H2VYP0_CAEJA_109_224:0.03106)1.000:0.00055)0.859:0.01030)0.741:0.01021)0.992:0.10501,(tr|A0A0N4XCJ6|A0A0N4XCJ6_NIPBR_109_201:0.00055,tr|A0A0B1S993|A0A0B1S993_OESDE_39_103:0.10769)0.897:0.09107)0.039:0.01164,(((tr|W2SKF1|W2SKF1_NECAM_1_54:0.0,tr|A0A0B1SCT9|A0A0B1SCT9_OESDE_1_54:0.0):0.00055,((tr|A0A0C2FGR6|A0A0C2FGR6_9BILA_112_167:0.00054,tr|A0A016U5S5|A0A016U5S5_9BILA_111_226:0.00054)0.935:0.00055,tr|A0A0C2FSM1|A0A0C2FSM1_9BILA_2_57:0.00055)0.000:0.00054)0.926:0.04321,(((tr|A0A0K0DAZ6|A0A0K0DAZ6_ANGCA_113_227:0.00055,tr|A0A0R3PVK5|A0A0R3PVK5_ANGCS_111_226:0.03114)0.837:0.02705,tr|A0A0D8XNG2|A0A0D8XNG2_DICVI_119_233:0.07396)0.342:0.02739,tr|A0A0N4WJA7|A0A0N4WJA7_HAEPC_109_222:0.01368)0.801:0.02156)0.683:0.01317)0.994:0.18256)0.781:0.05559,((tr|A0A0N4U7G5|A0A0N4U7G5_DRAME_95_209:0.20860,(tr|A0A0N5AWJ6|A0A0N5AWJ6_9BILA_98_214:0.11384,(tr|A0A0N4VKS0|A0A0N4VKS0_ENTVE_6_87:0.05121,(tr|A0A0M3JS09|A0A0M3JS09_ANISI_88_203:0.02757,((tr|A0A0B2UP37|A0A0B2UP37_TOXCA_92_207:0.00055,tr|A0A0B2UMV3|A0A0B2UMV3_TOXCA_2_78:0.00055)0.825:0.01949,tr|F1L3M1|F1L3M1_ASCSU_92_207:0.04256)0.843:0.02663)0.918:0.08167)0.941:0.08435)0.913:0.08815)0.917:0.08546,(((tr|A0A0N5BKX8|A0A0N5BKX8_STREA_36_148:0.01411,tr|A0A0K0G1A4|A0A0K0G1A4_9BILA_35_146:0.10016)0.965:0.15141,(tr|A0A090L6T6|A0A090L6T6_STRRB_37_147:0.07809,(tr|A0A0N4ZYY0|A0A0N4ZYY0_PARTI_37_148:0.20716,tr|A0A0K0ELK4|A0A0K0ELK4_STRER_41_147:0.09005)0.219:0.04170)0.711:0.07690)0.998:0.27690,((((tr|J9ETJ7|J9ETJ7_WUCBA_192_305:0.00053,(((tr|A0A0J9XU32|A0A0J9XU32_BRUMA_60_156:0.00055,tr|A0A0R3QF29|A0A0R3QF29_9BILA_75_165:0.00054)1.000:0.56644,(tr|A0A0J9Y4X0|A0A0J9Y4X0_BRUMA_112_225:0.00055,tr|A0A158PU26|A0A158PU26_BRUMA_108_219:0.00055)0.820:0.07115)0.700:0.03237,tr|A0A0J9Y5Y6|A0A0J9Y5Y6_BRUMA_115_228:0.00055)0.973:0.04196)0.757:0.01708,tr|A0A044V198|A0A044V198_ONCVO_120_233:0.07278)0.396:0.02166,(tr|J0XMI7|J0XMI7_LOALO_3_115:0.02535,tr|A0A0R3S3J2|A0A0R3S3J2_9BILA_122_235:0.03843)0.488:0.01940)0.953:0.13252,tr|A0A0N5CPF0|A0A0N5CPF0_THECL_110_225:0.04438)1.000:0.45690)0.920:0.11448)0.137:0.00127)0.998:0.54763,((((tr|A0A0R3STP5|A0A0R3STP5_HYMDI_40_162:0.01577,(tr|A0A0R3TW26|A0A0R3TW26_HYMNN_40_175:0.00993,tr|A0A068XEC8|A0A068XEC8_HYMMI_40_163:0.01930)0.765:0.01569)0.950:0.09546,(tr|W6V827|W6V827_ECHGR_40_160:0.00054,((tr|A0A0R3VVC7|A0A0R3VVC7_TAEAS_41_161:0.00055,(tr|A0A0R3XAT9|A0A0R3XAT9_HYDTA_32_154:0.05088,tr|A0A0R3UPM8|A0A0R3UPM8_9CEST_41_162:0.12803)0.761:0.03964)0.895:0.01971,tr|A0A068XXR7|A0A068XXR7_ECHMU_40_160:0.00054)0.857:0.02009)0.809:0.03473)0.995:0.23231,(tr|A0A075A1F8|A0A075A1F8_9TREM_107_221:0.22714,(tr|G4VTF1|G4VTF1_SCHMA_45_167:0.04189,tr|A0A095CBG9|A0A095CBG9_SCHHA_1_81:0.00055)0.998:0.23080)0.733:0.03739)0.996:0.32969,(((((((((tr|T1INU8|T1INU8_STRMM_54_170:0.19777,(tr|T1FXF8|T1FXF8_HELRO_37_155:0.20067,tr|W4ZJS9|W4ZJS9_STRPU_2_61:0.37911)0.774:0.09352)0.829:0.07109,((((tr|E2B8W8|E2B8W8_HARSA_67_183:0.08206,(tr|A0A026WNF6|A0A026WNF6_CERBI_67_183:0.00948,((tr|F4WC02|F4WC02_ACREC_66_184:0.02317,tr|E9JDB4|E9JDB4_SOLIN_67_164:0.02101)0.885:0.02705,(tr|E2A7J9|E2A7J9_CAMFO_86_203:0.00987,tr|A0A0J7KRH8|A0A0J7KRH8_LASNI_66_184:0.01919)0.710:0.00961)0.941:0.05016)0.850:0.06412)1.000:0.37444,(tr|K7J1N6|K7J1N6_NASVI_68_185:0.17364,(tr|A0A088AN06|A0A088AN06_APIME_66_184:0.00055,tr|A0A0M8ZVW7|A0A0M8ZVW7_9HYME_59_177:0.03963)0.945:0.08520)0.736:0.03996)0.973:0.12522,(tr|A0A067RE31|A0A067RE31_ZOONE_68_186:0.15533,(tr|A0A087T3U1|A0A087T3U1_9ARAC_1_54:0.20232,(((tr|A0A0T6B9S0|A0A0T6B9S0_9SCAR_65_181:0.07991,(tr|U4UD22|U4UD22_DENPD_66_181:0.09454,tr|D6WDD3|D6WDD3_TRICA_61_178:0.04605)0.869:0.05279)0.964:0.10851,((tr|A0A0L0C316|A0A0L0C316_LUCCU_72_192:0.13321,((tr|B4JQ26|B4JQ26_DROGR_72_190:0.01145,(tr|B4KFF6|B4KFF6_DROMO_72_190:0.00912,tr|B4LQP8|B4LQP8_DROVI_73_191:0.00972)0.904:0.03673)0.577:0.02499,(tr|B5DK42|B5DK42_DROPS_70_189:0.01849,((tr|B3MX19|B3MX19_DROAN_70_187:0.00926,(tr|Q8MRW1|Q8MRW1_DROME_71_188:0.00979,(tr|B4IL30|B4IL30_DROSE_70_188:0.0,tr|B4NSX9|B4NSX9_DROSI_70_188:0.0):0.00055)0.995:0.07183)0.892:0.01988,tr|B4MUL2|B4MUL2_DROWI_70_187:0.00957)0.822:0.01688)0.826:0.02615)0.982:0.14502)0.934:0.09575,((((tr|A0A084WD34|A0A084WD34_ANOSI_60_178:0.02522,tr|W5JI55|W5JI55_ANODA_60_164:0.18009)0.306:0.02888,tr|Q7Q0Q7|Q7Q0Q7_ANOGA_60_178:0.02481)0.991:0.09406,tr|B0WUC0|B0WUC0_CULQU_58_176:0.03524)0.799:0.02502,tr|Q17G53|Q17G53_AEDAE_58_177:0.03977)0.797:0.07012)0.966:0.11579)0.778:0.04745,(tr|R4G7Y3|R4G7Y3_RHOPR_60_177:0.15252,tr|E0VJC9|E0VJC9_PEDHC_65_182:0.21212)0.215:0.04679)0.535:0.01201)0.840:0.05493)0.889:0.06928)0.239:0.02886,(tr|E9G8W4|E9G8W4_DAPPU_55_171:0.20876,(tr|G6DG26|G6DG26_DANPL_62_176:0.01725,(tr|A0A0L7L5Z9|A0A0L7L5Z9_9NEOP_60_175:0.06219,(tr|A0A0N1IKZ0|A0A0N1IKZ0_PAPMA_2_100:0.00055,tr|H9J439|H9J439_BOMMO_59_174:0.00055)0.815:0.02095)0.904:0.11375)1.000:0.58541)0.851:0.11937)0.980:0.19345)0.570:0.03735,tr|B7PEW5|B7PEW5_IXOSC_61_179:0.10290)0.790:0.04588,(tr|A0A132AJY1|A0A132AJY1_SARSC_49_152:0.37450,(tr|T1K7H1|T1K7H1_TETUR_54_167:0.01103,tr|T1K7H8|T1K7H8_TETUR_54_167:0.00054)0.985:0.28722)0.980:0.31544)0.898:0.11389,(tr|B0WS13|B0WS13_CULQU_77_184:1.03153,((tr|A0A077Z6R6|A0A077Z6R6_TRITR_55_173:0.00055,(tr|A0A085NFK5|A0A085NFK5_9BILA_55_173:0.00055,tr|A0A0N5DFV4|A0A0N5DFV4_TRIMR_1_106:0.00054)0.925:0.03961)0.942:0.12877,(tr|A0A0V1IVX4|A0A0V1IVX4_TRIPS_60_178:0.00055,((tr|A0A0V1N8G7|A0A0V1N8G7_9BILA_56_174:0.0,tr|A0A0V1HJ67|A0A0V1HJ67_9BILA_53_171:0.0):0.01943,(tr|A0A0V0RYR9|A0A0V0RYR9_9BILA_53_171:0.01901,((tr|A0A0V1NGI6|A0A0V1NGI6_9BILA_60_178:0.0,tr|A0A0V0WA12|A0A0V0WA12_9BILA_60_178:0.0,tr|A0A0V0TBW2|A0A0V0TBW2_9BILA_60_178:0.0,tr|A0A0V1CW33|A0A0V1CW33_TRIBR_60_178:0.0,tr|A0A0V1LAM9|A0A0V1LAM9_9BILA_60_178:0.0):0.00055,tr|A0A0V0ZBP3|A0A0V0ZBP3_9BILA_60_178:0.00966)0.915:0.00055)0.999:0.07947)0.241:0.01945)1.000:0.42008)0.818:0.08180)0.679:0.04806)0.930:0.13446,(((tr|W5LAV9|W5LAV9_ASTMX_77_195:0.10603,sp|Q7T2P6|TIM23_DANRE_74_191:0.03874)0.194:0.05065,(((((((((tr|A0A087QHA0|A0A087QHA0_APTFO_20_119:0.0,tr|A0A093EGK1|A0A093EGK1_TYTAL_20_119:0.0):0.00055,((((((tr|A0A091IDQ8|A0A091IDQ8_CALAN_23_122:0.0,tr|A0A091LXC6|A0A091LXC6_CATAU_20_119:0.0,tr|A0A087VBM5|A0A087VBM5_BALRE_20_119:0.0,tr|A0A091SGU3|A0A091SGU3_9AVES_20_119:0.0,tr|A0A093LCT5|A0A093LCT5_FULGA_20_119:0.0,tr|A0A091RE18|A0A091RE18_9GRUI_21_120:0.0,tr|A0A091U7T0|A0A091U7T0_PHORB_21_120:0.0,tr|A0A091IKH9|A0A091IKH9_9AVES_20_119:0.0,tr|A0A091W773|A0A091W773_NIPNI_20_119:0.0,tr|A0A091FX89|A0A091FX89_CORBR_20_119:0.0):0.00055,(tr|A0A093CUX6|A0A093CUX6_TAUER_20_124:0.00055,(((tr|A0A099ZNQ9|A0A099ZNQ9_TINGU_20_119:0.0,tr|A0A091GI46|A0A091GI46_9AVES_20_119:0.0):0.00055,(((tr|H0Z610|H0Z610_TAEGU_40_151:0.00055,tr|U3J097|U3J097_ANAPL_43_159:0.00054)0.857:0.00974,tr|E1BR29|E1BR29_CHICK_74_190:0.01863)0.812:0.01776,(tr|A0A091KBJ8|A0A091KBJ8_COLST_40_138:0.0,tr|A0A093INP3|A0A093INP3_PICPB_40_138:0.0):0.00055)0.187:0.00055)0.861:0.01730,(tr|A0A0A0B2T9|A0A0A0B2T9_CHAVO_20_113:0.00055,tr|A0A091PIY1|A0A091PIY1_HALAL_20_116:0.02403)0.838:0.02293)0.576:0.00055)0.248:0.00055)0.000:0.00054,((tr|A0A093H506|A0A093H506_STRCA_23_122:0.00054,tr|A0A0J9YJ45|A0A0J9YJ45_DANRE_73_183:0.31115)0.869:0.03260,(tr|A0A091P7E7|A0A091P7E7_LEPDC_20_119:0.0,tr|A0A091U8S2|A0A091U8S2_PHALP_39_138:0.0):0.00055)0.833:0.01635)0.211:0.00054,(tr|A0A091MAH5|A0A091MAH5_CARIC_40_138:0.00054,tr|A0A091HI57|A0A091HI57_BUCRH_39_138:0.01121)0.920:0.01143)0.000:0.00054,(tr|A0A094L2F9|A0A094L2F9_ANTCR_40_138:0.0,tr|A0A091WN42|A0A091WN42_OPIHO_40_138:0.0):0.00055)0.020:0.00054,(tr|A0A093CF77|A0A093CF77_9AVES_40_138:0.00055,(tr|A0A091RWA8|A0A091RWA8_NESNO_20_119:0.0,tr|A0A091NWC2|A0A091NWC2_9PASS_20_119:0.0):0.00055)0.846:0.01149)0.893:0.01768)0.903:0.01769,tr|A0A093QAS6|A0A093QAS6_9PASS_20_119:0.00054)0.856:0.01787,(tr|A0A0Q3UU29|A0A0Q3UU29_AMAAE_71_188:0.01940,tr|U3JW84|U3JW84_FICAL_40_151:0.00054)0.823:0.00968)0.569:0.00054,(tr|A0A151MTA7|A0A151MTA7_ALLMI_73_189:0.02022,(((sp|O35093|TIM23_RAT_75_191:0.00980,tr|Q5XIW0|Q5XIW0_RAT_74_191:0.00055)0.769:0.00984,(((tr|A0A093JLM1|A0A093JLM1_FULGA_36_104:0.10985,tr|A0A091UZN3|A0A091UZN3_NIPNI_35_104:0.05497)1.000:0.73853,sp|Q9WTQ8|TIM23_MOUSE_75_191:0.00055)0.739:0.00988,((sp|Q5XH94|TIM23_XENTR_74_192:0.05968,tr|F6QR80|F6QR80_ORNAN_40_136:0.02376)0.885:0.03000,(((tr|G3SMI4|G3SMI4_LOXAF_40_156:0.02989,(tr|G1LLS4|G1LLS4_AILME_75_191:0.00055,tr|G9KTD8|G9KTD8_MUSPF_75_191:0.00979)0.000:0.00055)0.861:0.00979,(((((tr|J9NUG0|J9NUG0_CANLF_75_173:0.0,tr|H2NAC7|H2NAC7_PONAB_75_171:0.0):0.00055,(sp|A4IFL0|TIM23_BOVIN_75_191:0.00054,tr|G1SDH2|G1SDH2_RABIT_74_191:0.00983)1.000:0.00897)0.000:0.00081,(tr|W5NWG5|W5NWG5_SHEEP_75_191:0.00055,(tr|M3WT86|M3WT86_FELCA_75_191:0.00971,sp|Q5SRD1|TI23B_HUMAN_75_184:0.10039)0.765:0.00995)0.316:0.00055)0.843:0.00968,(((tr|F1SDW3|F1SDW3_PIG_74_191:0.0,tr|G5AXZ2|G5AXZ2_HETGA_74_191:0.0):0.00055,(tr|A0A091EF01|A0A091EF01_FUKDA_75_191:0.00990,(((tr|H0WAT7|H0WAT7_CAVPO_75_191:0.00054,tr|A0A094KGZ1|A0A094KGZ1_9AVES_2_58:0.13011)0.848:0.00986,((tr|H0XD59|H0XD59_OTOGA_76_147:0.05164,tr|S9XSH1|S9XSH1_CAMFR_24_92:0.16379)0.713:0.04014,tr|V8P3A3|V8P3A3_OPHHA_31_86:0.39858)0.758:0.02138)0.261:0.00054,tr|I3M8Z8|I3M8Z8_ICTTR_75_191:0.00983)0.000:0.00054)0.919:0.00055)0.236:0.00055,tr|G5BBM0|G5BBM0_HETGA_1_107:0.10972)0.825:0.00972)0.000:0.00055,((tr|G1NTQ5|G1NTQ5_MYOLU_74_191:0.0,tr|L5KCY9|L5KCY9_PTEAL_74_191:0.0):0.00053,((((tr|G1S1L5|G1S1L5_NOMLE_74_191:0.00933,tr|H9GLR6|H9GLR6_ANOCA_75_192:0.04896)0.820:0.00054,sp|Q5RDD0|TIM23_PONAB_75_191:0.00970)0.000:0.00055,(tr|A0A0D9RDN5|A0A0D9RDN5_CHLSB_75_191:0.0,tr|F7A164|F7A164_MACMU_75_191:0.0,sp|O14925|TIM23_HUMAN_75_191:0.0,tr|G7PET2|G7PET2_MACFA_75_191:0.0,tr|H2Q1W6|H2Q1W6_PANTR_75_191:0.0,tr|F7GXV5|F7GXV5_CALJA_75_191:0.0,tr|A0A096P495|A0A096P495_PAPAN_75_191:0.0):0.00055)0.848:0.00964,(tr|F6ULN8|F6ULN8_HORSE_75_191:0.00976,(tr|G3VYN1|G3VYN1_SARHA_40_156:0.02999,tr|F7DI36|F7DI36_MONDO_77_193:0.00054)0.972:0.03981)0.145:0.00055)0.862:0.00973)0.000:0.00054)0.000:0.00055)0.847:0.00970,tr|S7Q4F3|S7Q4F3_MYOBR_19_136:0.00054)0.043:0.00054)0.814:0.00959)0.772:0.00963)0.884:0.01989,tr|K7FCI5|K7FCI5_PELSI_138_254:0.02979)0.879:0.01957)0.179:0.00971)0.962:0.06102,tr|H3AAG9|H3AAG9_LATCH_72_189:0.04922)0.900:0.04137,tr|W5N5H2|W5N5H2_LEPOC_74_192:0.05111)0.894:0.03377,tr|W5L8S0|W5L8S0_ASTMX_81_198:0.15557)0.526:0.01035,tr|A0A0P7VXV1|A0A0P7VXV1_9TELE_73_190:0.05096)0.545:0.03335)0.000:0.01575,((tr|G3NFT6|G3NFT6_GASAC_74_191:0.04546,((tr|A0A087Y7S9|A0A087Y7S9_POEFO_76_192:0.00947,tr|M4ARJ2|M4ARJ2_XIPMA_76_192:0.00054)0.883:0.02707,(tr|I3JMK2|I3JMK2_ORENI_75_191:0.04368,(tr|H3CT68|H3CT68_TETNG_75_192:0.00054,tr|H2VAH6|H2VAH6_TAKRU_75_192:0.01904)0.905:0.02726)0.268:0.00922)0.764:0.02958)0.870:0.03894,tr|A0A0P7UPR2|A0A0P7UPR2_9TELE_24_147:0.57343)0.121:0.01510)1.000:0.39799)0.635:0.09214,tr|K1PH30|K1PH30_CRAGI_68_197:1.20687)0.064:0.00080,((tr|J9KCI8|J9KCI8_ACYPI_50_170:0.42568,tr|J9JJS9|J9JJS9_ACYPI_68_185:0.12377)0.962:0.29737,(tr|H2XLS7|H2XLS7_CIOIN_58_168:0.08002,tr|H2ZB21|H2ZB21_CIOSA_57_166:0.10025)1.000:0.78888)0.920:0.20952)0.695:0.02719,tr|V4A2R0|V4A2R0_LOTGI_66_183:0.88061)0.830:0.09859)0.943:0.31768)0.942:0.31904,(tr|F4PWV3|F4PWV3_DICFS_32_148:1.02865,(tr|D3B4P5|D3B4P5_POLPA_28_150:0.29353,(tr|F0ZHW0|F0ZHW0_DICPU_39_150:0.42066,tr|Q54LM9|Q54LM9_DICDI_35_155:0.37863)0.999:0.66042)0.829:0.26724)0.945:0.39386)0.926:0.27225)0.517:0.03789,(((((((tr|A0A0M0K6Z7|A0A0M0K6Z7_9EUKA_78_208:0.54854,(tr|R1E8Y9|R1E8Y9_EMIHU_60_179:0.00055,(tr|R1CW91|R1CW91_EMIHU_60_168:0.11596,tr|R1BU04|R1BU04_EMIHU_18_114:0.00055)0.687:0.00059)0.999:0.41993)0.953:0.24679,((((tr|B6AD68|B6AD68_CRYMR_46_166:0.51936,((tr|A0A0G4EAP1|A0A0G4EAP1_9ALVE_56_174:0.39588,(tr|C5L7R9|C5L7R9_PERM5_52_171:0.00749,tr|C5KJA5|C5KJA5_PERM5_54_174:0.06928)0.999:0.34623)0.835:0.08395,(((tr|A0A0D9QCG4|A0A0D9QCG4_PLAFR_43_161:0.03751,(tr|B3L762|B3L762_PLAKH_43_161:0.03537,(tr|A5K2G9|A5K2G9_PLAVS_43_161:0.0,tr|W7AAB1|W7AAB1_9APIC_43_161:0.0,tr|K6VDC1|K6VDC1_9APIC_43_161:0.0):0.02820)0.380:0.01224)0.612:0.00531,((((tr|Q4Z141|Q4Z141_PLABA_43_161:0.00415,tr|Q7REZ2|Q7REZ2_PLAYO_1_64:0.00055)1.000:0.01417,tr|Q4XZZ1|Q4XZZ1_PLACH_43_161:0.00055)0.667:0.00873,tr|W7AXT0|W7AXT0_PLAVN_43_161:0.00948)0.985:0.09952,((tr|Q8IDE0|Q8IDE0_PLAF7_43_161:0.0,tr|A0A024WLD8|A0A024WLD8_PLAFA_43_161:0.0,tr|A0A024VJB2|A0A024VJB2_PLAFA_43_161:0.0,tr|A0A024W1F5|A0A024W1F5_PLAFA_43_161:0.0):0.00055,((tr|A0A0L1IFZ2|A0A0L1IFZ2_PLAFA_6_92:0.00055,tr|A0A0L0CZL0|A0A0L0CZL0_PLAFA_6_91:0.00055)1.000:0.00235,tr|A0A0L7M1Z9|A0A0L7M1Z9_PLAF4_1_64:0.00055)1.000:0.02152)0.888:0.03840)0.795:0.09367)1.000:0.50361,((tr|A7ASA5|A7ASA5_BABBO_51_171:0.20125,tr|A0A061D6I2|A0A061D6I2_BABBI_51_171:0.20316)0.942:0.14965,(tr|L1LEM2|L1LEM2_THEEQ_51_171:0.16559,(tr|J4CCE1|J4CCE1_THEOR_50_169:0.11790,(tr|Q4N7T7|Q4N7T7_THEPA_49_169:0.01227,tr|Q4UHS3|Q4UHS3_THEAN_49_169:0.01664)0.809:0.07427)0.954:0.16193)0.883:0.14004)0.931:0.16771)0.745:0.11809)0.638:0.11018)0.126:0.11859,(tr|U6KM18|U6KM18_EIMTE_85_201:0.34921,(tr|F0VKW2|F0VKW2_NEOCL_67_182:0.00054,(tr|A0A074TP94|A0A074TP94_HAMHA_66_181:0.03307,tr|B9PZG4|B9PZG4_TOXGV_66_181:0.02023)0.957:0.10712)0.978:0.29457)0.925:0.25468)0.995:0.51652,tr|L1JCR1|L1JCR1_GUITH_48_169:0.88650)0.825:0.16706,(tr|M1V617|M1V617_CYAM1_113_273:0.41091,tr|M2XSI8|M2XSI8_GALSU_87_200:0.51280)0.803:0.19404)0.483:0.09713)0.790:0.12090,(((tr|A4RU72|A4RU72_OSTLU_29_160:0.00055,tr|Q01CW2|Q01CW2_OSTTA_108_237:0.10149)0.962:0.20389,(tr|C1E1L6|C1E1L6_MICCC_118_250:0.20561,tr|C1ML84|C1ML84_MICPC_120_252:0.35354)0.993:0.30857)0.995:0.43357,(((((tr|A0A0D2K1Q9|A0A0D2K1Q9_9CHLO_101_223:0.47109,tr|D8U7I1|D8U7I1_VOLCA_1022_1136:0.79684)0.985:0.42749,(tr|A0A087SQY1|A0A087SQY1_AUXPR_96_193:0.24393,(tr|A0A059LNE6|A0A059LNE6_9CHLO_107_240:0.30537,tr|E1ZQJ9|E1ZQJ9_CHLVA_103_237:0.19773)0.748:0.10351)0.874:0.09787)0.515:0.11823,tr|I0Z2U5|I0Z2U5_9CHLO_104_237:0.30628)0.996:0.39286,((tr|A9TZR1|A9TZR1_PHYPA_45_173:0.27202,((tr|D8S3U8|D8S3U8_SELML_67_195:0.00823,tr|D8R558|D8R558_SELML_67_195:0.00055)0.994:0.20201,(tr|D8R8K0|D8R8K0_SELML_68_196:0.00055,tr|D8QQD6|D8QQD6_SELML_70_199:0.00055)0.985:0.18657)0.923:0.11286)0.867:0.08598,(((tr|W1PRX8|W1PRX8_AMBTC_51_180:0.20835,((tr|A0A0K9Q5U7|A0A0K9Q5U7_ZOSMR_64_193:0.15865,((((tr|F6HXZ8|F6HXZ8_VITVI_52_181:0.04006,((((tr|A0A0A0K7V6|A0A0A0K7V6_CUCSA_60_187:0.06475,tr|M5WVZ3|M5WVZ3_PRUPE_95_224:0.13707)0.806:0.02133,((tr|V7BX09|V7BX09_PHAVU_57_186:0.02285,(tr|A0A0L9UPA7|A0A0L9UPA7_PHAAN_58_186:0.00570,(tr|I1MD23|I1MD23_SOYBN_58_186:0.01074,tr|I1M595|I1M595_SOYBN_57_186:0.04293)0.778:0.02727)0.898:0.03065)0.788:0.02260,(tr|G7IS28|G7IS28_MEDTR_57_186:0.12125,(tr|G7LJ02|G7LJ02_MEDTR_51_180:0.15321,((tr|A0A0L9TYP2|A0A0L9TYP2_PHAAN_51_132:0.03967,(tr|A0A0L9VLA2|A0A0L9VLA2_PHAAN_91_172:0.00055,tr|A0A0L9TBP2|A0A0L9TBP2_PHAAN_195_276:0.02769)0.867:0.03186)0.909:0.05510,(tr|A0A0L9T8P5|A0A0L9T8P5_PHAAN_47_176:0.01991,tr|V7ATF9|V7ATF9_PHAVU_53_182:0.03336)0.820:0.03418)0.965:0.07206)0.532:0.04440)0.780:0.01827)0.894:0.03171)0.927:0.04884,tr|W9QE41|W9QE41_9ROSA_58_187:0.08918)0.855:0.03955,((tr|R0GT88|R0GT88_9BRAS_16_94:0.18793,(((tr|V4MTC9|V4MTC9_EUTSA_56_185:0.04097,(tr|A0A087HP84|A0A087HP84_ARAAL_56_185:0.14778,(((tr|M4DJB9|M4DJB9_BRARP_54_183:0.0,tr|A0A078EBK3|A0A078EBK3_BRANA_54_183:0.0):0.01780,(tr|A0A0D3DQ15|A0A0D3DQ15_BRAOL_55_183:0.00055,tr|A0A078D978|A0A078D978_BRANA_55_183:0.00864)0.760:0.00862)0.999:0.15075,((tr|A0A0D3CB24|A0A0D3CB24_BRAOL_47_175:0.0,tr|A0A078IE79|A0A078IE79_BRANA_47_175:0.0):0.01503,(tr|A0A078GLL4|A0A078GLL4_BRANA_53_182:0.00055,tr|M4EB07|M4EB07_BRARP_53_182:0.02552)0.896:0.02845)0.939:0.05345)0.901:0.05245)0.170:0.01057)0.740:0.00853,(((((tr|A0A078JMW2|A0A078JMW2_BRANA_60_189:0.0,tr|M4DHQ9|M4DHQ9_BRARP_60_189:0.0):0.00823,(tr|A0A0D3D070|A0A0D3D070_BRAOL_57_186:0.0,tr|A0A078C759|A0A078C759_BRANA_57_186:0.0):0.00055)0.922:0.02713,((tr|A0A078ILC4|A0A078ILC4_BRANA_57_186:0.0,tr|M4CV01|M4CV01_BRARP_57_186:0.0,tr|A0A078IS37|A0A078IS37_BRANA_57_186:0.0):0.00683,tr|A0A0D3AQ61|A0A0D3AQ61_BRAOL_58_186:0.01930)0.819:0.01661)0.919:0.03334,(tr|V4KKU1|V4KKU1_EUTSA_56_185:0.01664,(tr|R0IC55|R0IC55_9BRAS_57_186:0.03294,(tr|D7KR34|D7KR34_ARALL_57_186:0.01685,sp|Q38820|TI232_ARATH_57_186:0.00830)0.709:0.00054)0.959:0.04773)0.872:0.02913)0.907:0.03965,(((tr|A0A067L9J3|A0A067L9J3_JATCU_57_186:0.03807,tr|B9S5V1|B9S5V1_RICCO_57_186:0.02236)0.185:0.02666,(tr|B9N1B0|B9N1B0_POPTR_56_185:0.03343,tr|B9GVD5|B9GVD5_POPTR_54_183:0.05322)0.862:0.05873)0.951:0.08714,((tr|V4UKD7|V4UKD7_9ROSI_56_185:0.0,tr|A0A067FCL7|A0A067FCL7_CITSI_56_185:0.0):0.14710,(tr|A0A0D2TPZ1|A0A0D2TPZ1_GOSRA_56_185:0.01111,(tr|A0A061GC96|A0A061GC96_THECC_56_184:0.11252,tr|A0A0D2RHU1|A0A0D2RHU1_GOSRA_56_185:0.02656)0.476:0.02373)0.472:0.01831)0.445:0.02906)0.963:0.07677)0.908:0.04384)0.410:0.02397,(sp|Q9LNQ1|TI231_ARATH_56_185:0.03399,tr|D7KFG5|D7KFG5_ARALL_56_183:0.00055)0.276:0.02342)0.151:0.05679)0.973:0.13655,tr|A0A059BVY5|A0A059BVY5_EUCGR_59_187:0.14001)0.928:0.06964)0.994:0.11158)0.766:0.02146,((tr|M1DSE8|M1DSE8_SOLTU_54_183:0.00054,tr|K4DFK3|K4DFK3_SOLLC_55_183:0.02526)0.990:0.09136,((tr|K4BMY5|K4BMY5_SOLLC_59_188:0.00535,tr|K4CZ54|K4CZ54_SOLLC_25_147:0.20868)0.241:0.00054,tr|M0ZR81|M0ZR81_SOLTU_60_189:0.01098)0.462:0.02368)0.975:0.09855)0.360:0.04353,(tr|A0A022Q0Q1|A0A022Q0Q1_ERYGU_58_187:0.03430,tr|A0A022RZB8|A0A022RZB8_ERYGU_60_189:0.10005)0.987:0.11141)0.956:0.09744,((tr|M0RWV9|M0RWV9_MUSAM_73_155:0.03834,(tr|M0S6P1|M0S6P1_MUSAM_60_189:0.08502,tr|M0STF7|M0STF7_MUSAM_60_189:0.05515)0.877:0.05418)0.151:0.06310,(((((tr|K3YA67|K3YA67_SETIT_63_191:0.12603,(tr|C5WYI4|C5WYI4_SORBI_4_82:0.29983,tr|C5YE22|C5YE22_SORBI_63_191:0.02721)0.885:0.05630)0.985:0.13863,(tr|I1J0P2|I1J0P2_BRADI_63_192:0.19000,(tr|W5BCZ2|W5BCZ2_WHEAT_61_191:0.03619,(tr|M0VJ58|M0VJ58_HORVD_60_192:0.10228,(tr|T1MK41|T1MK41_TRIUA_58_177:0.07502,(tr|W5AX22|W5AX22_WHEAT_62_187:0.00055,tr|W5BR50|W5BR50_WHEAT_1_114:0.00055)0.620:0.00055)0.869:0.02767)0.798:0.01942)0.991:0.18747)0.958:0.12247)0.710:0.01908,(tr|A0A0D9W8B1|A0A0D9W8B1_9ORYZ_63_192:0.15815,(tr|J3M0H2|J3M0H2_ORYBR_59_188:0.14523,((tr|A0A0E0PCS7|A0A0E0PCS7_ORYRU_58_186:0.05451,(tr|A0A0D9ZPD8|A0A0D9ZPD8_9ORYZ_58_167:0.04087,tr|A2XWI5|A2XWI5_ORYSI_58_186:0.15878)0.889:0.05171)0.813:0.01877,tr|A0A0E0KU19|A0A0E0KU19_ORYPU_72_187:0.03173)0.919:0.05983)0.261:0.04624)0.962:0.11170)0.820:0.05467,(tr|I1ICI2|I1ICI2_BRADI_56_187:0.34929,((tr|A0A0D9VJD4|A0A0D9VJD4_9ORYZ_59_190:0.10756,((((tr|J3LFS2|J3LFS2_ORYBR_1_68:0.26605,((tr|B8AJN0|B8AJN0_ORYSI_1_68:0.00055,tr|A0A0D3GPF0|A0A0D3GPF0_9ORYZ_1_59:0.05786)0.857:0.04714,tr|B8B4Z3|B8B4Z3_ORYSI_37_117:0.21636)0.739:0.02104)0.742:0.02116,(tr|I1P313|I1P313_ORYGL_57_188:0.0,tr|A0A0D3F8R9|A0A0D3F8R9_9ORYZ_57_188:0.0):0.00796)0.980:0.00864,((tr|A0A0E0NJ32|A0A0E0NJ32_ORYRU_58_188:0.0,tr|A0A0D9YWA4|A0A0D9YWA4_9ORYZ_58_188:0.0,tr|A2X873|A2X873_ORYSI_58_188:0.0):0.00055,tr|A0A0P0VMT4|A0A0P0VMT4_ORYSJ_83_212:0.00054)0.197:0.00054)0.841:0.02671,tr|A0A0E0K3G7|A0A0E0K3G7_ORYPU_56_188:0.05003)0.949:0.08156)0.986:0.15868,(tr|K3Z081|K3Z081_SETIT_65_195:0.10876,tr|C5Y1A8|C5Y1A8_SORBI_83_213:0.18223)0.986:0.15263)0.556:0.04004)0.946:0.12195)1.000:0.27393,((((tr|A0A0E0K7V7|A0A0E0K7V7_ORYPU_62_191:0.00055,(tr|B8ALY7|B8ALY7_ORYSI_1_77:0.00055,((tr|Q8GZW5|Q8GZW5_ORYSJ_62_191:0.0,tr|A0A0E0NNR8|A0A0E0NNR8_ORYRU_62_191:0.0,tr|A0A0D3FCY9|A0A0D3FCY9_9ORYZ_62_191:0.0,tr|A0A0D9Z163|A0A0D9Z163_9ORYZ_62_191:0.0,tr|I1P6U8|I1P6U8_ORYGL_62_191:0.0):0.01183,(tr|A0A0E0NZG6|A0A0E0NZG6_ORYRU_110_176:0.04203,tr|B8AP60|B8AP60_ORYSI_54_118:0.06407)0.986:0.15719)0.409:0.00381)0.999:0.00082)0.951:0.03351,tr|A0A0D9VNM2|A0A0D9VNM2_9ORYZ_63_192:0.02523)0.814:0.02396,((tr|K4AFI9|K4AFI9_SETIT_59_188:0.01662,(tr|C4J9Z7|C4J9Z7_MAIZE_65_195:0.02579,(tr|C5X123|C5X123_SORBI_65_195:0.01681,tr|A0A096R5R5|A0A096R5R5_MAIZE_67_196:0.00842)0.801:0.00840)0.443:0.00055)0.970:0.05025,((tr|K4AEZ4|K4AEZ4_SETIT_85_214:0.00871,(tr|C5WVC3|C5WVC3_SORBI_64_192:0.00173,tr|B6T238|B6T238_MAIZE_61_189:0.03434)0.774:0.01517)0.991:0.05191,(((tr|I1I5G5|I1I5G5_BRADI_62_191:0.05986,(tr|W5A4K8|W5A4K8_WHEAT_62_192:0.00861,(tr|W4ZSC5|W4ZSC5_WHEAT_63_179:0.06134,tr|F2DAK1|F2DAK1_HORVD_62_193:0.00555)0.995:0.00256)0.917:0.03341)0.954:0.05303,((tr|A0A0D3HFP3|A0A0D3HFP3_9ORYZ_63_193:0.0,tr|A2Z9D9|A2Z9D9_ORYSI_63_193:0.0,tr|A0A0E0BCS1|A0A0E0BCS1_9ORYZ_63_193:0.0,tr|Q9FWD5|Q9FWD5_ORYSJ_63_193:0.0):0.03150,tr|A0A0E0M9U0|A0A0E0M9U0_ORYPU_67_196:0.02596)0.761:0.01276)0.728:0.00620,tr|A0A0D9XLL9|A0A0D9XLL9_9ORYZ_61_190:0.03407)0.943:0.02583)0.729:0.00112)0.892:0.03752)0.916:0.05052,(tr|I1HAJ7|I1HAJ7_BRADI_69_198:0.03138,(tr|W5E4K2|W5E4K2_WHEAT_67_144:0.04090,tr|W5EGJ2|W5EGJ2_WHEAT_74_204:0.01555)0.958:0.07408)0.826:0.03318)0.839:0.06589)0.867:0.06842)0.967:0.09672)0.612:0.02948)0.767:0.02965,(tr|A0A0K9Q6J5|A0A0K9Q6J5_SPIOL_54_183:0.03259,tr|A0A0J8DYD3|A0A0J8DYD3_BETVU_54_182:0.19241)0.998:0.17305)0.911:0.07732)0.555:0.05073,tr|W1PYE6|W1PYE6_AMBTC_54_183:0.19296)0.916:0.11149,(((tr|V4LGG4|V4LGG4_EUTSA_58_187:0.16124,(tr|R0I979|R0I979_9BRAS_57_186:0.03175,(tr|D7L2Y8|D7L2Y8_ARALL_57_186:0.02758,sp|Q9S837|TI233_ARATH_57_186:0.05795)0.913:0.04840)0.944:0.09959)1.000:0.26865,(tr|M0T7C7|M0T7C7_MUSAM_71_199:0.20881,tr|A0A0K9PWS7|A0A0K9PWS7_ZOSMR_63_192:0.36774)0.945:0.11233)0.892:0.07679,(tr|W9QSU9|W9QSU9_9ROSA_53_182:0.08191,(((tr|A0A0A0M0I6|A0A0A0M0I6_CUCSA_52_181:0.12034,(tr|G7I6W4|G7I6W4_MEDTR_54_183:0.10034,((tr|V7BIL3|V7BIL3_PHAVU_52_182:0.04226,tr|A0A0L9VJC2|A0A0L9VJC2_PHAAN_53_182:0.01727)0.917:0.04287,(tr|I1LBK4|I1LBK4_SOYBN_53_182:0.04288,tr|I1NIP2|I1NIP2_SOYBN_53_182:0.03514)0.878:0.02926)0.904:0.06042)0.958:0.07051)0.430:0.03271,(tr|A0A059D3T9|A0A059D3T9_EUCGR_34_164:0.00054,tr|A0A059D310|A0A059D310_EUCGR_56_185:0.02626)0.992:0.09610)0.587:0.03658,((tr|D7SV51|D7SV51_VITVI_51_180:0.12236,((tr|B9I5E3|B9I5E3_POPTR_49_178:0.01977,tr|B9MZF1|B9MZF1_POPTR_49_178:0.03899)0.835:0.02749,(tr|A0A067JVV0|A0A067JVV0_JATCU_49_178:0.05345,tr|B9REQ6|B9REQ6_RICCO_50_154:0.12866)0.879:0.04887)0.970:0.07788)0.399:0.02503,(tr|A0A067DEQ0|A0A067DEQ0_CITSI_55_184:0.0,tr|V4T4B2|V4T4B2_9ROSI_55_184:0.0):0.15050)0.851:0.02651)0.671:0.03944)0.903:0.07152)0.908:0.07510)0.804:0.05235)0.926:0.14466)0.496:0.07666,tr|D8QUQ0|D8QUQ0_SELML_5_119:0.80018)0.683:0.01683)0.994:0.24577)0.766:0.04817,(((((((tr|U9T469|U9T469_RHIID_70_194:0.0,tr|A0A015J1J0|A0A015J1J0_9GLOM_70_194:0.0):0.28943,((((((tr|Q0U6B8|Q0U6B8_PHANO_91_211:0.05622,(tr|E4ZHE2|E4ZHE2_LEPMJ_91_212:0.03456,((tr|R0IER2|R0IER2_SETT2_93_215:0.00936,(tr|A0A0L1I1M9|A0A0L1I1M9_9PLEO_100_220:0.02835,(tr|B2WMT2|B2WMT2_PYRTR_93_214:0.00055,tr|E3RPP9|E3RPP9_PYRTT_93_214:0.00925)0.927:0.02816)0.873:0.01871)0.915:0.01858,((tr|W6YAY3|W6YAY3_COCCA_98_218:0.0,tr|M2SQZ5|M2SQZ5_COCSN_93_213:0.0):0.00055,tr|M2SSH8|M2SSH8_COCH5_93_214:0.00055)0.686:0.00054)0.797:0.02473)0.881:0.04199)0.923:0.06798,((tr|R7YS37|R7YS37_CONA1_99_219:0.12911,(((tr|A0A0F4YNC2|A0A0F4YNC2_TALEM_84_204:0.02629,(((((tr|A0A0U5FZL6|A0A0U5FZL6_9EURO_79_199:0.02322,(tr|Q5AZD2|Q5AZD2_EMENI_80_201:0.04726,tr|A0A0F8UTK4|A0A0F8UTK4_9EURO_82_199:0.01899)0.873:0.03866)0.931:0.07641,(tr|A0A0U1LK86|A0A0U1LK86_9EURO_81_202:0.04684,(tr|B8M7S1|B8M7S1_TALSN_80_200:0.01941,tr|B6Q504|B6Q504_TALMQ_80_200:0.02868)0.771:0.01634)0.923:0.06577)0.714:0.03986,tr|V5G2G8|V5G2G8_BYSSN_81_199:0.04471)0.747:0.01374,(((tr|A0A0F7U089|A0A0F7U089_9EURO_80_198:0.01797,tr|S7ZMX8|S7ZMX8_PENO1_80_200:0.04787)0.808:0.02968,(tr|A0A0L1J3S2|A0A0L1J3S2_ASPNO_79_161:0.00055,((tr|B8N7X3|B8N7X3_ASPFN_79_198:0.0,tr|A0A0D9N363|A0A0D9N363_ASPFA_79_198:0.0):0.00055,tr|Q2UIA4|Q2UIA4_ASPOR_79_196:0.00055)0.521:0.00054)0.985:0.07684)0.776:0.02768,(((tr|Q4X0A1|Q4X0A1_ASPFU_80_197:0.00314,(tr|A1DHX1|A1DHX1_NEOFI_80_199:0.00398,(tr|A0A0K8LH98|A0A0K8LH98_9EURO_80_199:0.00055,tr|A0A0S7DR22|A0A0S7DR22_9EURO_80_200:0.00050)0.836:0.01959)0.000:0.01523)0.664:0.03623,(tr|Q0CY22|Q0CY22_ASPTN_80_200:0.06660,(tr|A0A017SMT7|A0A017SMT7_9EURO_80_198:0.11275,(tr|A2QBV6|A2QBV6_ASPNC_77_195:0.0,tr|A0A100I5J8|A0A100I5J8_ASPNG_77_195:0.0,tr|G3Y1I0|G3Y1I0_ASPNA_77_195:0.0,tr|G7X6F0|G7X6F0_ASPKW_77_195:0.0):0.03261)0.852:0.02400)0.864:0.03029)0.673:0.00610,(tr|A1C7D6|A1C7D6_ASPCL_80_200:0.08740,(tr|A0A0A2KZ90|A0A0A2KZ90_PENIT_79_197:0.01946,(tr|A0A0A2JJ91|A0A0A2JJ91_PENEN_79_197:0.01531,(tr|K9FFW5|K9FFW5_PEND2_79_197:0.01752,(((tr|W6QD03|W6QD03_PENRF_79_198:0.01924,tr|B6GZB1|B6GZB1_PENRW_79_197:0.02962)0.862:0.01956,tr|A0A101MBA1|A0A101MBA1_9EURO_79_197:0.00958)0.266:0.00957,(tr|A0A0G4NVH2|A0A0G4NVH2_PENCA_79_197:0.0,tr|A0A0M8P7R3|A0A0M8P7R3_9EURO_79_197:0.0):0.00054)0.901:0.03143)0.182:0.01893)0.615:0.00426)0.904:0.03919)0.951:0.06178)0.429:0.02105)0.862:0.02733)0.417:0.02179,tr|A0A0D1XAI0|A0A0D1XAI0_9PEZI_91_209:0.12410)0.753:0.02850)0.930:0.04450,(((tr|C5FN03|C5FN03_ARTOC_80_199:0.03065,(tr|E4UN79|E4UN79_ARTGP_80_200:0.01816,(tr|F2SM27|F2SM27_TRIRC_80_198:0.01914,(tr|F2Q0S0|F2Q0S0_TRIEC_80_199:0.00934,tr|D4AWX1|D4AWX1_ARTBC_80_199:0.00055)0.975:0.00054)0.866:0.01563)0.640:0.00265)0.984:0.10395,(((tr|J3KFP4|J3KFP4_COCIM_82_202:0.0,tr|A0A0J8R0R4|A0A0J8R0R4_COCIT_82_202:0.0,tr|A0A0J6YAB6|A0A0J6YAB6_COCIT_82_202:0.0):0.00393,tr|E9D7S6|E9D7S6_COCPS_82_202:0.01489)0.985:0.11038,(tr|A0A0G2IC74|A0A0G2IC74_9EURO_90_208:0.03024,(((tr|F2T3P0|F2T3P0_AJEDA_89_208:0.0,tr|C5GDN7|C5GDN7_AJEDR_89_208:0.0):0.00055,((tr|A6R2Z7|A6R2Z7_AJECN_87_206:0.00055,(tr|F0UKF2|F0UKF2_AJEC8_87_206:0.0,tr|C0NA35|C0NA35_AJECG_87_206:0.0):0.00945)0.937:0.03950,(tr|C1GNC4|C1GNC4_PARBA_82_198:0.00055,tr|A0A0A0HWB7|A0A0A0HWB7_PARBD_82_201:0.00055)0.984:0.06979)0.881:0.01915)0.501:0.00956,tr|A0A0H1BB73|A0A0H1BB73_9EURO_88_208:0.00054)0.870:0.01898)0.709:0.01544)0.899:0.08191)0.104:0.02828,(tr|A0A0G2ECZ8|A0A0G2ECZ8_9EURO_94_214:0.09904,(((((tr|A0A0D2FX74|A0A0D2FX74_9EURO_102_225:0.00447,tr|W9WHN6|W9WHN6_9EURO_102_226:0.02436)0.915:0.07476,(tr|A0A0N1HHP1|A0A0N1HHP1_9EURO_104_225:0.07718,tr|W2RVC2|W2RVC2_9EURO_96_218:0.05678)0.988:0.11413)0.691:0.03507,((((((tr|W9WQN6|W9WQN6_9EURO_93_227:0.01227,tr|A0A0D2CZI0|A0A0D2CZI0_9EURO_91_225:0.02239)0.968:0.05310,tr|A0A0D2JTZ1|A0A0D2JTZ1_9EURO_99_221:0.01545)0.752:0.01464,tr|A0A0D2GH88|A0A0D2GH88_9EURO_101_222:0.01886)0.936:0.03027,(tr|W9Z0X0|W9Z0X0_9EURO_98_221:0.01352,tr|W9YHP7|W9YHP7_9EURO_98_221:0.09773)0.817:0.02435)0.000:0.00055,(tr|A0A0D2EPI4|A0A0D2EPI4_9EURO_98_221:0.01794,(tr|A0A0D2C4J5|A0A0D2C4J5_9EURO_97_220:0.01794,tr|A0A0D2BWH3|A0A0D2BWH3_9EURO_97_220:0.01898)0.734:0.01858)0.665:0.00055)0.858:0.02037,(tr|A0A0D2J9N2|A0A0D2J9N2_9EURO_95_219:0.03942,tr|H6C235|H6C235_EXODN_97_220:0.08094)0.751:0.01304)0.868:0.02759)0.817:0.02708,tr|A0A0D1X0R4|A0A0D1X0R4_9EURO_98_221:0.00226)0.085:0.01651,((tr|A0A0D1Z5S4|A0A0D1Z5S4_9EURO_101_225:0.04558,tr|A0A072PJL5|A0A072PJL5_9EURO_98_221:0.01039)0.817:0.02280,tr|U1HID6|U1HID6_ENDPU_101_219:0.08849)0.474:0.01867)0.882:0.04309)0.842:0.00050)0.410:0.01928)0.930:0.05254,(((tr|A0A0S6XKS3|A0A0S6XKS3_9FUNG_98_214:0.09796,(tr|A0A074W724|A0A074W724_9PEZI_93_214:0.00913,(tr|A0A074WWC8|A0A074WWC8_9PEZI_93_213:0.01131,(tr|A0A074XLI2|A0A074XLI2_AURPU_93_214:0.00055,tr|A0A074XZI2|A0A074XZI2_9PEZI_93_213:0.00967)0.852:0.01780)0.798:0.01009)0.986:0.12361)0.784:0.03165,(tr|M3A028|M3A028_PSEFD_98_218:0.08220,((tr|F9X7F4|F9X7F4_ZYMTI_99_220:0.0,tr|A0A0F4GMA8|A0A0F4GMA8_9PEZI_99_220:0.0):0.08233,(tr|M2MRC7|M2MRC7_BAUCO_101_219:0.13418,(tr|N1PT91|N1PT91_DOTSN_98_218:0.06875,tr|N1QDV0|N1QDV0_SPHMS_99_219:0.12462)0.238:0.03287)0.812:0.02972)0.798:0.02478)0.981:0.08458)0.855:0.02770,((((tr|K1WWV5|K1WWV5_MARBU_97_216:0.05714,tr|S3CSS2|S3CSS2_GLAL2_97_216:0.04691)0.821:0.01160,((tr|N1JM41|N1JM41_BLUG1_98_217:0.07028,tr|A0A0B1P2M5|A0A0B1P2M5_UNCNE_98_218:0.10389)0.830:0.03147,(tr|A7F7X2|A7F7X2_SCLS1_97_216:0.01223,(tr|W9CCI8|W9CCI8_9HELO_96_214:0.03868,(tr|M7U9N5|M7U9N5_BOTF1_97_215:0.0,tr|G2YSV0|G2YSV0_BOTF4_97_215:0.0):0.00055)0.437:0.00956)0.945:0.03566)0.185:0.00055)0.340:0.01951,((((tr|A0A094HUC7|A0A094HUC7_9PEZI_98_217:0.0,tr|A0A094HLP8|A0A094HLP8_9PEZI_98_217:0.0):0.00951,((tr|A0A094H2W6|A0A094H2W6_9PEZI_98_217:0.0,tr|A0A094CLD2|A0A094CLD2_9PEZI_98_217:0.0,tr|A0A093YPQ9|A0A093YPQ9_9PEZI_130_249:0.0,tr|A0A094GNX7|A0A094GNX7_9PEZI_98_217:0.0,tr|A0A094FC51|A0A094FC51_9PEZI_98_217:0.0,tr|A0A093Y2W9|A0A093Y2W9_9PEZI_98_217:0.0):0.00055,(tr|L8G7T3|L8G7T3_PSED2_98_217:0.00055,tr|A0A094BVI6|A0A094BVI6_9PEZI_98_217:0.00955)0.850:0.00949)0.000:0.00054)0.517:0.00055,((tr|A0A093Z2Y4|A0A093Z2Y4_9PEZI_98_219:0.0,tr|A0A094BKP3|A0A094BKP3_9PEZI_98_219:0.0):0.05333,(tr|A0A094GSR2|A0A094GSR2_9PEZI_133_251:0.0,tr|A0A094CJ49|A0A094CJ49_9PEZI_98_216:0.0):0.00055)0.669:0.00054)0.999:0.10821,tr|A0A0C3HGL0|A0A0C3HGL0_9PEZI_95_214:0.01936)0.106:0.01036)0.818:0.02448,((((((tr|A0A0C4E731|A0A0C4E731_MAGP6_99_219:0.00054,(tr|G4MVJ5|G4MVJ5_MAGO7_99_225:0.06930,tr|J3NKI7|J3NKI7_GAGT3_99_219:0.01572)0.655:0.00396)0.905:0.05341,(tr|G3JQT0|G3JQT0_CORMM_96_215:0.10062,(tr|J5JHK6|J5JHK6_BEAB2_97_217:0.0,tr|A0A0A2VAI3|A0A0A2VAI3_BEABA_97_217:0.0):0.03028)0.986:0.12433)0.896:0.05707,tr|A0A084G551|A0A084G551_9PEZI_277_401:0.24162)0.742:0.03821,((((tr|A0A0P7BX15|A0A0P7BX15_9HYPO_102_222:0.06062,(tr|C7YYM0|C7YYM0_NECH7_98_216:0.04314,((tr|S0EBS6|S0EBS6_GIBF5_100_219:0.0,tr|W7MFI9|W7MFI9_GIBM7_102_221:0.0,tr|X0JUV3|X0JUV3_FUSOX_100_219:0.0,tr|N4U451|N4U451_FUSC1_100_219:0.0,tr|X0CLA2|X0CLA2_FUSOX_100_219:0.0,tr|N1S0W2|N1S0W2_FUSC4_100_219:0.0,tr|F9G501|F9G501_FUSOF_100_219:0.0,tr|A0A0D2XZ87|A0A0D2XZ87_FUSO4_100_219:0.0):0.02364,(tr|A0A0M9EWK3|A0A0M9EWK3_9HYPO_102_221:0.01074,(tr|K3VH94|K3VH94_FUSPC_102_221:0.00055,tr|I1RNJ5|I1RNJ5_GIBZE_102_221:0.00989)0.764:0.00903)0.967:0.04750)0.727:0.01453)0.905:0.04577)0.897:0.04322,(tr|B2AVY6|B2AVY6_PODAN_103_223:0.13719,(tr|G0S5E1|G0S5E1_CHATD_103_223:0.14083,(tr|G2RBP9|G2RBP9_THITE_100_223:0.01156,(tr|Q2H9Z3|Q2H9Z3_CHAGB_104_227:0.08016,tr|G2QEI6|G2QEI6_MYCTT_104_225:0.03537)0.784:0.01481)0.568:0.03227)0.877:0.03004)0.857:0.03247)0.803:0.02353,(tr|A0A0A1TNE5|A0A0A1TNE5_9HYPO_98_219:0.15395,((tr|A0A0M9VUC0|A0A0M9VUC0_9HYPO_108_227:0.13063,((tr|G9NNB6|G9NNB6_HYPAI_99_217:0.00055,tr|A0A0W7VJR7|A0A0W7VJR7_9HYPO_101_220:0.00959)0.924:0.04026,(tr|G0RQB6|G0RQB6_HYPJQ_105_223:0.00734,(tr|A0A0F9WZM2|A0A0F9WZM2_TRIHA_100_218:0.00963,tr|G9N7X2|G9N7X2_HYPVG_98_216:0.00957)0.755:0.01200)0.573:0.02701)0.871:0.03586)0.884:0.04789,(tr|M1W997|M1W997_CLAP2_98_217:0.09082,(tr|A0A063C495|A0A063C495_9HYPO_108_222:0.03884,((tr|A0A0B4HB25|A0A0B4HB25_9HYPO_97_217:0.00055,(tr|E9ETT1|E9ETT1_METRA_97_217:0.0,tr|A0A0A1V196|A0A0A1V196_9HYPO_97_217:0.0):0.00920)0.844:0.01939,(tr|E9DY04|E9DY04_METAQ_97_223:0.02228,tr|A0A0B2X4J0|A0A0B2X4J0_9HYPO_97_217:0.07362)0.411:0.02650)0.920:0.05694)0.280:0.01602)0.995:0.13939)0.807:0.02925)0.754:0.01974)0.151:0.02731,((tr|A0A0L9SUG5|A0A0L9SUG5_9HYPO_417_536:0.06158,tr|T5AHP8|T5AHP8_OPHSC_100_220:0.12678)0.844:0.03517,(tr|A0A086SXH0|A0A086SXH0_ACRC1_101_217:0.12769,tr|A0A0L0NDR1|A0A0L0NDR1_9HYPO_98_218:0.04177)0.406:0.01551)0.215:0.02312)0.337:0.03651)0.794:0.03336,((tr|S3CS79|S3CS79_OPHP1_134_254:0.07837,(tr|F0XC60|F0XC60_GROCL_123_249:0.11418,tr|U7PU10|U7PU10_SPOS1_115_232:0.02294)0.537:0.04215)0.918:0.05110,tr|A0A0G2HCJ7|A0A0G2HCJ7_9PEZI_99_218:0.11438)0.189:0.01363)0.197:0.00054,((((tr|G2X6V3|G2X6V3_VERDV_101_220:0.0,tr|A0A0G4M1J9|A0A0G4M1J9_9PEZI_101_220:0.0):0.00054,tr|A0A0G4KQS7|A0A0G4KQS7_9PEZI_58_177:0.00055)0.981:0.08529,(tr|M7SZ31|M7SZ31_EUTLA_111_232:0.05292,((tr|A0A0F8B8R5|A0A0F8B8R5_CERFI_104_225:0.05525,tr|A0A0F4Z9P2|A0A0F4Z9P2_9PEZI_100_220:0.04590)0.999:0.17742,tr|A0A136JK57|A0A136JK57_9PEZI_109_232:0.05520)0.557:0.05590)0.823:0.06452)0.775:0.02159,(((tr|A0A0P4U220|A0A0P4U220_ROSNE_101_223:0.08710,tr|A0A084QPW2|A0A084QPW2_9HYPO_93_212:0.20479)0.787:0.03375,((((tr|A0A066XBX7|A0A066XBX7_COLSU_105_225:0.02921,tr|E3QR34|E3QR34_COLGM_104_223:0.00971)0.878:0.01898,(tr|H1V3D4|H1V3D4_COLHI_105_225:0.00980,(tr|T0LN40|T0LN40_COLGC_101_220:0.0,tr|L2GH05|L2GH05_COLGN_101_220:0.0):0.04830)0.424:0.00952)0.668:0.00055,tr|A0A010QQ73|A0A010QQ73_9PEZI_100_220:0.04849)0.782:0.01545,tr|N4VFR2|N4VFR2_COLOR_99_218:0.01793)0.901:0.05668)0.679:0.01650,(tr|W3XI71|W3XI71_9PEZI_104_229:0.07910,(tr|U9W395|U9W395_NEUCR_105_224:0.05583,tr|F7VYL0|F7VYL0_SORMK_105_224:0.06968)0.917:0.05258)0.763:0.04585)0.779:0.02230)0.953:0.05719)0.974:0.08872)0.953:0.05648)0.208:0.01235)0.746:0.02539)0.682:0.01198,((tr|W7IE79|W7IE79_9PEZI_93_213:0.04558,(tr|S8ANC6|S8ANC6_DACHA_180_298:0.02795,tr|G1WYF3|G1WYF3_ARTOA_93_211:0.06243)0.470:0.02898)0.986:0.11384,(((tr|A0A0W4ZS98|A0A0W4ZS98_PNEJI_85_202:0.0,tr|L0PG83|L0PG83_PNEJ8_85_202:0.0):0.08315,(tr|A0A0W4ZKJ3|A0A0W4ZKJ3_PNECA_86_203:0.10764,tr|M7PB35|M7PB35_PNEMU_90_207:0.03978)0.543:0.04249)1.000:0.39959,(tr|D5GI92|D5GI92_TUBMM_106_224:0.13818,(tr|U4LQF0|U4LQF0_PYROM_100_218:0.10462,tr|U4LFE3|U4LFE3_PYROM_97_225:0.29646)0.937:0.11311)0.813:0.04156)0.806:0.03109)0.982:0.11941)0.572:0.03791)0.686:0.05905,(tr|K2RL65|K2RL65_MACPH_97_215:0.00052,(tr|A0A0G2GID1|A0A0G2GID1_9PEZI_91_208:0.04811,tr|R1GF93|R1GF93_BOTPV_98_218:0.06230)0.838:0.02514)0.941:0.10293)0.896:0.08764,(tr|C4JX61|C4JX61_UNCRE_83_205:0.14138,tr|C6HKF1|C6HKF1_AJECH_87_167:0.54885)0.761:0.25588)0.699:0.07397,(tr|B6K690|B6K690_SCHJY_65_193:0.19645,(tr|S9WYH2|S9WYH2_SCHCR_81_207:0.08326,sp|Q9USM7|TIM23_SCHPO_81_209:0.11135)0.966:0.13710)0.967:0.15737)0.545:0.10767,(tr|A0A0E9NBS2|A0A0E9NBS2_9ASCO_98_220:0.22556,(((tr|A0A068S6Y0|A0A068S6Y0_9FUNG_117_237:0.11920,((tr|S2JDB7|S2JDB7_MUCC1_90_207:0.0,tr|A0A0C9MDH9|A0A0C9MDH9_9FUNG_94_211:0.0):0.05880,tr|A0A0B7NNM9|A0A0B7NNM9_9FUNG_91_208:0.00059)0.985:0.13790)0.953:0.07988,((tr|A0A0A1NHP4|A0A0A1NHP4_9FUNG_96_214:0.0,tr|A0A0A1MYP6|A0A0A1MYP6_9FUNG_96_214:0.0):0.05649,tr|I1CN01|I1CN01_RHIO9_97_213:0.05006)0.840:0.02846)0.352:0.02237,(tr|A0A0B7NJS0|A0A0B7NJS0_9FUNG_94_211:0.00934,(tr|A0A0C9MV92|A0A0C9MV92_9FUNG_94_211:0.00055,tr|S2JB15|S2JB15_MUCC1_94_213:0.00054)0.932:0.03155)0.921:0.06083)1.000:0.28944)0.893:0.10289)0.455:0.05040)0.887:0.09323,((tr|Q6C003|Q6C003_YARLI_79_202:0.37663,((tr|H2AWC9|H2AWC9_KAZAF_73_193:0.10624,((tr|I2H6C8|I2H6C8_TETBL_77_197:0.21406,tr|J7S5E3|J7S5E3_KAZNA_110_232:0.32434)0.906:0.07007,((((((((tr|A0A0C7N6V2|A0A0C7N6V2_9SACH_94_215:0.05448,tr|C5DBX4|C5DBX4_LACTC_91_212:0.03669)0.948:0.07158,tr|G8JPL0|G8JPL0_ERECY_87_205:0.15214)0.670:0.02563,tr|Q75EK9|Q75EK9_ASHGO_142_263:0.13958)0.882:0.03898,((tr|G8ZN65|G8ZN65_TORDC_82_202:0.12527,tr|C5DVR6|C5DVR6_ZYGRC_88_208:0.13084)0.818:0.03950,(tr|A0A0A8LBW4|A0A0A8LBW4_9SACH_93_214:0.02609,tr|Q6CL35|Q6CL35_KLULA_94_215:0.02508)0.948:0.06929)0.217:0.02960)0.839:0.02829,(tr|K0KIE7|K0KIE7_WICCF_89_212:0.15068,tr|A0A0H5C1R9|A0A0H5C1R9_CYBJA_89_210:0.17127)0.933:0.07782)0.904:0.05084,(tr|A7TDK9|A7TDK9_VANPO_86_206:0.06639,tr|G8BWH3|G8BWH3_TETPH_85_206:0.15361)0.951:0.06640)0.919:0.04694,(tr|Q6FQK3|Q6FQK3_CANGA_86_208:0.14340,(tr|J6EK09|J6EK09_SACK1_95_216:0.05850,(tr|E7KTR5|E7KTR5_YEASL_1_98:0.03442,((sp|P32897|TIM23_YEAST_95_215:0.0,tr|E7NMF6|E7NMF6_YEASO_95_215:0.0,tr|E7LZR2|E7LZR2_YEASV_95_215:0.0,tr|E7QK50|E7QK50_YEASZ_95_215:0.0,tr|E7Q8S8|E7Q8S8_YEASB_95_215:0.0):0.00055,tr|E7KHI8|E7KHI8_YEASA_95_213:0.00055)0.172:0.00054)0.811:0.01886)0.989:0.13376)0.915:0.05064)0.825:0.02086,(tr|G0WHU6|G0WHU6_NAUDC_94_214:0.01846,tr|G0V6C6|G0V6C6_NAUCC_90_210:0.16364)0.977:0.10401)0.875:0.03663)0.900:0.05253)0.853:0.05986,((((tr|W6MJM0|W6MJM0_9ASCO_79_201:0.18304,tr|C4QXW0|C4QXW0_PICPG_90_215:0.16409)0.715:0.04931,(tr|A0A099P8B4|A0A099P8B4_PICKU_91_225:0.27679,(tr|I2JTB9|I2JTB9_DEKBR_85_200:0.26911,tr|W1QDT3|W1QDT3_OGAPD_84_219:0.09620)0.643:0.11644)0.906:0.09812)0.462:0.02659,tr|A0A0F4XAZ1|A0A0F4XAZ1_HANUV_74_199:0.44628)0.381:0.03585,((tr|C4Y678|C4Y678_CLAL4_84_207:0.07087,tr|A0A0L0P1G5|A0A0L0P1G5_9ASCO_94_215:0.29518)0.746:0.03279,((tr|G3AM67|G3AM67_SPAPN_84_209:0.11306,(tr|G8BJU4|G8BJU4_CANPC_101_225:0.10570,(tr|A5DYF7|A5DYF7_LODEL_92_216:0.09181,(tr|Q59YG5|Q59YG5_CANAL_92_215:0.04555,(tr|C5M504|C5M504_CANTT_90_214:0.07794,tr|M3IS39|M3IS39_CANMX_84_208:0.06702)0.185:0.02276)0.833:0.04650)0.083:0.08341)0.991:0.16054)0.747:0.02292,(tr|A3LU66|A3LU66_PICST_85_206:0.08155,(tr|A5DC03|A5DC03_PICGU_83_205:0.07289,(tr|G3BBH3|G3BBH3_CANTC_83_206:0.08868,(tr|G8Y1N6|G8Y1N6_PICSO_84_207:0.09868,(tr|A0A0V1PY58|A0A0V1PY58_9ASCO_84_206:0.01906,tr|Q6BX59|Q6BX59_DEBHA_84_206:0.01895)0.934:0.06568)0.537:0.01526)0.728:0.02957)0.842:0.03000)0.324:0.02312)0.746:0.06289)0.940:0.10336)0.947:0.11508)0.888:0.09739)0.981:0.15662,((((tr|R9AG86|R9AG86_WALI9_96_198:0.18625,tr|I4YJ67|I4YJ67_WALMC_86_205:0.00701)0.997:0.24560,(((tr|Q5KHW4|Q5KHW4_CRYNJ_116_238:0.01334,tr|A0A095CJ10|A0A095CJ10_CRYGR_116_238:0.01472)0.960:0.11039,(tr|A0A0J1B5Z0|A0A0J1B5Z0_9TREE_48_171:0.12615,tr|K1V3I7|K1V3I7_TRIAC_48_159:0.25866)0.922:0.10191)0.993:0.19762,((((tr|A0A0C2XVE8|A0A0C2XVE8_9HOMO_92_212:0.03222,tr|G4TJ67|G4TJ67_PIRID_96_214:0.03870)0.991:0.13125,(tr|A0A067MTZ1|A0A067MTZ1_9HOMO_93_212:0.13261,tr|A0A0C3LYJ8|A0A0C3LYJ8_9HOMO_94_215:0.08269)0.731:0.01846)0.887:0.04061,(((tr|A0A0D7BEG2|A0A0D7BEG2_9HOMO_81_202:0.30201,(tr|A0A0C3SCG3|A0A0C3SCG3_PHLGI_87_208:0.05867,tr|K5VUE9|K5VUE9_PHACS_87_208:0.04995)0.186:0.02935)0.696:0.02772,((tr|J4H1U0|J4H1U0_9APHY_86_207:0.06790,((tr|A0A060STS9|A0A060STS9_PYCCI_75_196:0.14212,(tr|S7QAJ0|S7QAJ0_GLOTA_85_206:0.11930,tr|A0A067Q3N2|A0A067Q3N2_9HOMO_90_211:0.02175)0.752:0.01966)0.748:0.01506,(tr|M2R2X8|M2R2X8_CERS8_72_193:0.07590,tr|S8ECF3|S8ECF3_FOMPI_85_205:0.07531)0.865:0.03149)0.889:0.02077)0.055:0.00054,((((((tr|A0A0D0BEG4|A0A0D0BEG4_9HOMO_90_211:0.06602,(tr|A0A0C3JF95|A0A0C3JF95_PISTI_88_209:0.00055,tr|A0A0C9YRC9|A0A0C9YRC9_9HOMO_87_208:0.01855)0.862:0.00054)0.112:0.00929,tr|A0A0C3DJH8|A0A0C3DJH8_9HOMO_87_208:0.03756)0.845:0.01884,tr|A0A0D0CLL7|A0A0D0CLL7_9HOMO_90_211:0.04758)0.762:0.00927,tr|A0A0C9VVC9|A0A0C9VVC9_9HOMO_90_211:0.02830)0.892:0.02050,(((((tr|B0DIB5|B0DIB5_LACBS_94_215:0.01655,tr|A0A0C9XRY3|A0A0C9XRY3_9AGAR_94_215:0.00240)0.964:0.04132,(((tr|A0A0D2NF23|A0A0D2NF23_9AGAR_90_211:0.00054,tr|A0A0C3C7M3|A0A0C3C7M3_HEBCY_88_209:0.06568)0.654:0.01756,(tr|A8NA10|A8NA10_COPC7_85_205:0.09841,tr|D8Q3H6|D8Q3H6_SCHCM_92_213:0.15204)0.822:0.02438)0.772:0.01001,(tr|A0A067SAV0|A0A067SAV0_9AGAR_91_212:0.04249,tr|A0A0C2X8D1|A0A0C2X8D1_AMAMU_154_261:0.18243)0.648:0.05528)0.880:0.02577)0.000:0.00054,(tr|A0A0D7APX4|A0A0D7APX4_9AGAR_91_211:0.08588,tr|K5XFC8|K5XFC8_AGABU_89_209:0.08347)0.961:0.07317)0.555:0.01304,((tr|A0A067NS98|A0A067NS98_PLEOS_93_214:0.07519,(tr|A0A0D0C045|A0A0D0C045_9AGAR_89_211:0.04262,(tr|A0A0W0FWV6|A0A0W0FWV6_9AGAR_92_210:0.08337,tr|V2XVC9|V2XVC9_MONRO_92_213:0.00055)0.858:0.04764)0.087:0.04742)0.799:0.04972,tr|A0A0L6WHV5|A0A0L6WHV5_9AGAR_89_210:0.03339)0.371:0.04004)0.565:0.02695,tr|A0A0C3FWS5|A0A0C3FWS5_9HOMO_90_211:0.07764)0.773:0.00977)0.855:0.02775,(tr|F8QHL8|F8QHL8_SERL3_89_210:0.06351,tr|W4K1V1|W4K1V1_9HOMO_90_210:0.07575)0.895:0.04429)0.774:0.01390)0.892:0.02923)0.956:0.08283,tr|M5FPT8|M5FPT8_DACSP_99_221:0.14536)0.951:0.07828)0.904:0.07691,(tr|A0A066V495|A0A066V495_9HOMO_151_270:0.02019,(tr|L8X3D9|L8X3D9_THACA_92_218:0.22887,(tr|A0A074S4U9|A0A074S4U9_9HOMO_96_216:0.00054,tr|A0A0K6GIB8|A0A0K6GIB8_9HOMO_96_216:0.00950)0.781:0.01604)0.651:0.01262)0.987:0.12829)0.926:0.10218)0.717:0.07825)0.542:0.06703,(tr|A0A066WHV8|A0A066WHV8_9BASI_125_247:0.05810,((tr|A8QD98|A8QD98_MALGO_106_208:0.11438,(tr|M5ECR9|M5ECR9_MALS4_103_224:0.05127,tr|A0A0M8MNU1|A0A0M8MNU1_9BASI_111_233:0.06119)0.194:0.03831)0.997:0.17533,(tr|A0A0P1BDA2|A0A0P1BDA2_9BASI_135_255:0.13272,(((tr|A0A061HCZ3|A0A061HCZ3_9BASI_143_265:0.11011,(tr|V5EE41|V5EE41_KALBG_127_249:0.07637,(tr|M9MH24|M9MH24_PSEA3_127_249:0.00054,tr|A0A081CIT4|A0A081CIT4_PSEA2_127_249:0.00958)0.968:0.03224)0.000:0.00054)0.821:0.00987,(tr|R9P151|R9P151_PSEHS_134_257:0.02734,(tr|E6ZNV6|E6ZNV6_SPORE_126_248:0.03060,tr|A0A0D1CKQ4|A0A0D1CKQ4_USTMA_127_249:0.02941)0.665:0.02027)0.898:0.02169)0.365:0.00083,tr|I2FNU5|I2FNU5_USTH4_126_247:0.03749)0.982:0.10307)0.637:0.02548)0.793:0.05734)0.996:0.17967)0.806:0.07831,((tr|G7DSA8|G7DSA8_MIXOS_102_291:0.16635,(tr|U5H7V3|U5H7V3_USTV1_91_283:0.18068,(tr|M7WUX9|M7WUX9_RHOT1_91_267:0.00054,(tr|G0T0W5|G0T0W5_RHOT2_104_242:0.14477,tr|A0A109FB01|A0A109FB01_9BASI_95_216:0.12283)0.260:0.01409)0.993:0.21155)0.967:0.16745)0.616:0.05996,(tr|F4RMY0|F4RMY0_MELLP_94_264:0.03165,(tr|A0A0C4ESZ7|A0A0C4ESZ7_PUCT1_90_247:0.10015,(tr|A0A0L6UX60|A0A0L6UX60_9BASI_92_264:0.02171,(tr|A0A0L0W0X7|A0A0L0W0X7_9BASI_92_262:0.00054,tr|E3KDZ6|E3KDZ6_PUCGT_92_266:0.01918)0.893:0.02895)0.440:0.00640)0.808:0.07882)1.000:0.45121)0.078:0.04540)0.890:0.08931)0.896:0.08621)0.882:0.07631,(((tr|A0A098VRL4|A0A098VRL4_9MICR_87_209:0.72322,tr|A0A075B2N0|A0A075B2N0_9FUNG_48_185:0.97130)0.704:0.20538,(tr|A0A0L0SKE8|A0A0L0SKE8_ALLMA_105_217:0.13435,tr|A0A0L0SHR2|A0A0L0SHR2_ALLMA_100_223:0.00054)0.998:0.36122)0.842:0.11830,tr|A0A137P3X3|A0A137P3X3_CONC2_103_223:0.60286)0.926:0.14038)0.964:0.15822,(tr|A0A058Z513|A0A058Z513_9EUKA_49_175:0.81561,(tr|A0A139AQF6|A0A139AQF6_GONPR_81_198:0.30139,(tr|A0A0L0HP65|A0A0L0HP65_SPIPN_109_226:0.23295,tr|F4PB37|F4PB37_BATDJ_100_224:0.14218)0.988:0.35648)0.998:0.45102)0.677:0.06154)0.825:0.12187,(tr|S4ADI8|S4ADI8_CAPO3_68_194:0.62856,(tr|A0A0L0G807|A0A0L0G807_9EUKA_50_177:0.39106,(tr|F2TWG1|F2TWG1_SALR5_76_203:0.30947,tr|A9US92|A9US92_MONBE_61_203:0.50839)0.948:0.22836)0.134:0.07817)0.921:0.17596)0.661:0.02909,((tr|I1G0B1|I1G0B1_AMPQE_54_171:0.00669,(tr|I1EIP3|I1EIP3_AMPQE_54_171:0.00054,tr|I1EIP2|I1EIP2_AMPQE_54_153:0.04859)0.751:0.02380)0.999:0.44806,(tr|A7SQJ7|A7SQJ7_NEMVE_63_186:0.24439,tr|B3S7I5|B3S7I5_TRIAD_65_187:0.51889)0.939:0.17432)0.866:0.12174)0.964:0.16805)0.846:0.10218,(tr|A0A0G4J626|A0A0G4J626_PLABS_66_194:0.62705,tr|L8GP12|L8GP12_ACACA_65_184:1.04753)0.836:0.14014)0.029:0.07446,(((((tr|A0A067C8W5|A0A067C8W5_SAPPC_72_201:0.0,tr|T0RAM9|T0RAM9_9STRA_72_201:0.0):0.17845,(tr|A0A024TNP3|A0A024TNP3_9STRA_77_201:0.02116,tr|W4GJV2|W4GJV2_9STRA_78_204:0.03356)0.950:0.15658)0.972:0.25812,(tr|A0A024GQN3|A0A024GQN3_9STRA_70_202:0.27583,(tr|K3WSN0|K3WSN0_PYTUL_71_202:0.05499,(tr|M4BUS0|M4BUS0_HYAAE_71_202:0.02855,(tr|A0A0P1AKD9|A0A0P1AKD9_9STRA_69_200:0.05860,(tr|G4ZUX5|G4ZUX5_PHYSP_69_200:0.02575,(((tr|W2PTG9|W2PTG9_PHYPN_67_198:0.0,tr|V9EHD6|V9EHD6_PHYPR_67_198:0.0,tr|A0A0W8CSK0|A0A0W8CSK0_PHYNI_67_198:0.0,tr|W2YLF4|W2YLF4_PHYPR_67_198:0.0):0.00055,tr|H3GIG7|H3GIG7_PHYRM_70_207:0.08176)0.779:0.00798,tr|D0NC48|D0NC48_PHYIT_74_198:0.00948)0.786:0.01059)0.830:0.00055)0.852:0.02133)0.934:0.07063)0.895:0.17094)0.986:0.30508)0.990:0.31420,(tr|W7TXH2|W7TXH2_9STRA_125_257:0.47809,(tr|D7G276|D7G276_ECTSI_63_192:0.45508,(tr|B7FZB5|B7FZB5_PHATC_54_185:0.36339,(tr|K0SE30|K0SE30_THAOC_73_201:0.08185,tr|B8CFA2|B8CFA2_THAPS_1_107:0.14083)0.984:0.27553)0.992:0.43750)0.724:0.12547)0.914:0.17051)0.845:0.11434,tr|D8M3I5|D8M3I5_BLAHO_23_153:0.87497)0.908:0.15469)0.812:0.05274,((tr|D2UYM7|D2UYM7_NAEGR_68_228:1.23215,tr|A0A0L0D9Y8|A0A0L0D9Y8_THETB_177_295:0.41972)0.912:0.32737,(tr|A0A0L6U7E0|A0A0L6U7E0_9BASI_107_158:1.32919,tr|CAMPEP_0113746402|CAMPEP_0113746402_44_181:0.78187)0.897:0.69097)0.627:0.13192)0.818:0.11075)0.931:0.32827)0.839:0.19869)0.214:0.05393,(tr|A0A0G4ILH5|A0A0G4ILH5_PLABS_20_128:1.53265,tr|A2FHN8|A2FHN8_TRIVA_72_151:1.43676)0.048:0.34642)0.827:0.14537)0.874:0.13945,(((tr|W6L058|W6L058_9TRYP_62_161:0.11732,((((tr|A0A0M9G4S1|A0A0M9G4S1_9TRYP_65_164:0.06999,(tr|A0A0N0P8X7|A0A0N0P8X7_LEPSE_63_162:0.03161,(tr|A4HAS3|A4HAS3_LEIBR_64_163:0.05501,(tr|A4IAM4|A4IAM4_LEIIN_64_163:0.02226,tr|Q4Q2Y9|Q4Q2Y9_LEIMA_64_163:0.01211)0.169:0.03754)0.959:0.08719)0.825:0.03138)0.854:0.06376,((tr|S9V8X0|S9V8X0_9TRYP_59_158:0.0,tr|S9W5J4|S9W5J4_9TRYP_17_116:0.0):0.11754,(tr|S9UH38|S9UH38_9TRYP_59_158:0.05146,tr|S9VDA5|S9VDA5_9TRYP_79_178:0.01954)1.000:0.30572)0.868:0.06730)0.728:0.02606,((tr|A0A0S4J844|A0A0S4J844_BODSA_78_177:0.65342,(tr|K2NWB9|K2NWB9_TRYCR_60_159:0.09373,((tr|V5BQ04|V5BQ04_TRYCR_60_159:0.0,tr|Q4E5C2|Q4E5C2_TRYCC_60_159:0.0,tr|K4E358|K4E358_TRYCR_60_159:0.0):0.00055,tr|Q4CVT2|Q4CVT2_TRYCC_15_113:0.01110)0.893:0.04190)0.476:0.04641)0.916:0.09740,tr|Q584D2|Q584D2_TRYB2_60_159:0.13977)0.985:0.18109)0.980:0.18731,tr|W6KHN1|W6KHN1_9TRYP_62_161:0.06789)0.928:0.24764)0.997:1.31136,(tr|D3BGL0|D3BGL0_POLPA_41_151:0.75247,tr|F4PRX3|F4PRX3_DICFS_44_157:0.25442)0.980:0.84041)0.759:0.26616,(((tr|I7ME22|I7ME22_TETTS_52_179:0.50472,tr|G0R3M5|G0R3M5_ICHMG_11_80:0.43314)0.706:0.10646,(tr|A0A0V0QAF3|A0A0V0QAF3_PSEPJ_3_131:0.80093,(tr|A0BZ17|A0BZ17_PARTE_24_154:0.04862,tr|A0E768|A0E768_PARTE_2_136:0.31966)0.989:0.44406)0.452:0.09979)0.986:1.07808,tr|W1PIQ8|W1PIQ8_AMBTC_22_138:1.89560)0.763:0.32732)0.567:0.15166)0.758:0.06558,tr|A2DS29|A2DS29_TRIVA_4_110:2.59655)0.547:0.09806)0.509:0.09746,tr|A0A074RSP9|A0A074RSP9_9HOMO_2_67:0.68113)0.948:0.31513,((tr|D2VGF3|D2VGF3_NAEGR_2_130:0.39295,((((tr|I7LV52|I7LV52_TETTS_65_188:1.35651,(tr|A0A077ZX39|A0A077ZX39_STYLE_7_135:0.30960,(tr|J9HTE8|J9HTE8_9SPIT_14_146:0.00052,(tr|J9HRC2|J9HRC2_9SPIT_26_132:0.06701,tr|J9I5C8|J9I5C8_9SPIT_1_99:0.00055)0.248:0.00055)0.956:0.26782)0.960:0.50819)0.973:0.64654,(tr|J9I2N4|J9I2N4_9SPIT_6_138:0.05338,tr|A0A077ZWN6|A0A077ZWN6_STYLE_6_112:0.07711)0.912:0.25128)0.811:0.23850,((tr|I7MJV3|I7MJV3_TETTS_3_133:0.14720,tr|G0QQ55|G0QQ55_ICHMG_2_151:0.16927)0.995:0.25886,(tr|A0A0V0QIB4|A0A0V0QIB4_PSEPJ_1_135:0.15317,((tr|A0D6D9|A0D6D9_PARTE_29_162:0.00055,tr|A0BQ52|A0BQ52_PARTE_1_133:0.00055)0.805:0.00055,(tr|A0CP64|A0CP64_PARTE_1_133:0.00762,tr|A0EB74|A0EB74_PARTE_1_126:0.06279)1.000:0.00054)0.996:0.20179)0.926:0.15352)0.978:0.28035)0.619:0.14359,tr|CAMPEP_0113733480|CAMPEP_0113733480_37_172:0.70125)0.657:0.09363)0.602:0.06387,((sp|Q54K35|TIM17_DICDI_2_132:0.15203,tr|F0ZP39|F0ZP39_DICPU_2_133:0.19884)0.999:0.32449,(tr|F4Q5T1|F4Q5T1_DICFS_2_132:0.23470,tr|D3BGE0|D3BGE0_POLPA_1_133:0.12336)0.827:0.09998)1.000:0.49989)0.303:0.07204)0.901:0.09244,((((tr|C1FEL5|C1FEL5_MICCC_1_114:0.13465,(tr|C1MLL3|C1MLL3_MICPC_1_131:0.09321,(tr|A0A090LXE9|A0A090LXE9_OSTTA_4_139:0.03572,tr|A4RQT1|A4RQT1_OSTLU_4_136:0.05494)0.971:0.09847)0.563:0.05484)0.999:0.17653,(tr|I0Z910|I0Z910_9CHLO_1_138:0.15315,(tr|A0A087ST24|A0A087ST24_AUXPR_1_101:0.07026,tr|E1Z593|E1Z593_CHLVA_1_114:0.09197)0.806:0.03328)0.706:0.01808)0.859:0.05924,(tr|A0A0D2LTT2|A0A0D2LTT2_9CHLO_4_129:0.37053,(tr|D8UFC4|D8UFC4_VOLCA_1_135:0.01065,tr|A8I032|A8I032_CHLRE_13_147:0.03929)0.993:0.16880)0.874:0.10315)0.890:0.08477,(tr|W1Q140|W1Q140_AMBTC_4_138:0.18938,(tr|A9TS66|A9TS66_PHYPA_4_139:0.06931,((tr|D8RBA9|D8RBA9_SELML_4_138:0.00055,tr|D8RYC2|D8RYC2_SELML_4_139:0.00054)0.984:0.10751,(((tr|A0A022QTQ6|A0A022QTQ6_ERYGU_6_140:0.55209,((((tr|A0A0A0LWN7|A0A0A0LWN7_CUCSA_4_139:0.03985,(((((tr|I1ND97|I1ND97_SOYBN_4_138:0.01672,tr|V7CKD7|V7CKD7_PHAVU_4_138:0.02399)0.956:0.05667,(((tr|I1J4I7|I1J4I7_SOYBN_4_138:0.0,tr|I1MM17|I1MM17_SOYBN_4_138:0.0):0.00804,tr|A0A0L9VGL5|A0A0L9VGL5_PHAAN_4_138:0.00800)0.838:0.01713,(tr|V7C6G7|V7C6G7_PHAVU_4_138:0.04562,tr|A0A072UCL9|A0A072UCL9_MEDTR_4_138:0.03517)0.169:0.00930)0.685:0.02458)0.980:0.06286,tr|F6HGK9|F6HGK9_VITVI_4_138:0.04054)0.720:0.00950,(tr|A0A0A0LIR2|A0A0A0LIR2_CUCSA_4_139:0.05545,tr|W9SV38|W9SV38_9ROSA_4_138:0.01586)0.863:0.01569)0.789:0.00830,(((tr|M5WJU9|M5WJU9_PRUPE_4_139:0.0,tr|M5WAL2|M5WAL2_PRUPE_4_139:0.0):0.01602,((tr|B9N332|B9N332_POPTR_4_138:0.01636,tr|U5FHW4|U5FHW4_POPTR_4_138:0.04743)0.751:0.00821,(((tr|V4WDG8|V4WDG8_9ROSI_4_139:0.0,tr|A0A067FGU6|A0A067FGU6_CITSI_4_139:0.0):0.03729,(tr|B9RKH3|B9RKH3_RICCO_4_138:0.04824,tr|A0A067KNE2|A0A067KNE2_JATCU_4_138:0.00054)0.944:0.03065)0.733:0.01734,tr|B9HKZ5|B9HKZ5_POPTR_4_138:0.03891)0.763:0.00978)0.935:0.03508)0.865:0.02038,tr|A0A061GLC7|A0A061GLC7_THECC_4_138:0.04720)0.806:0.01371)0.849:0.01558)0.855:0.01798,((((tr|A0A0D2TDQ8|A0A0D2TDQ8_GOSRA_4_139:0.01594,(tr|A0A061GJU1|A0A061GJU1_THECC_4_139:0.03702,tr|A0A0D2W8C9|A0A0D2W8C9_GOSRA_4_139:0.03865)0.189:0.00340)0.765:0.00806,(tr|V4TTT9|V4TTT9_9ROSI_4_138:0.0,tr|A0A067GWS6|A0A067GWS6_CITSI_4_138:0.0):0.02524)0.733:0.00760,(tr|A0A0D2V8F8|A0A0D2V8F8_GOSRA_4_139:0.00054,tr|A0A0B0N743|A0A0B0N743_GOSAR_4_139:0.00759)0.971:0.03890)0.853:0.01600,(((tr|V4MB56|V4MB56_EUTSA_4_138:0.07366,((tr|A0A078CFR3|A0A078CFR3_BRANA_1_115:0.00054,(tr|A0A078DPT5|A0A078DPT5_BRANA_65_200:0.0,tr|M4CLW2|M4CLW2_BRARP_4_139:0.0,tr|A0A0D3BR83|A0A0D3BR83_BRAOL_63_198:0.0):0.00753)0.961:0.06096,((tr|A0A078JIR8|A0A078JIR8_BRANA_4_139:0.0,tr|A0A078F334|A0A078F334_BRANA_4_139:0.0):0.00055,(tr|M4EQA9|M4EQA9_BRARP_4_138:0.0,tr|A0A0D3B5E5|A0A0D3B5E5_BRAOL_4_138:0.0):0.00055)0.893:0.04175)0.873:0.05574)0.885:0.04363,(tr|D7LJS6|D7LJS6_ARALL_4_127:0.11202,tr|R0HR87|R0HR87_9BRAS_4_139:0.02342)0.802:0.01733)0.264:0.01127,sp|Q9SP35|TI172_ARATH_4_139:0.02417)0.970:0.05233)0.883:0.02265)0.747:0.01771,((tr|A0A0K9NZX7|A0A0K9NZX7_ZOSMR_1_82:0.00055,tr|A0A0K9NST5|A0A0K9NST5_ZOSMR_4_138:0.00054)0.979:0.05749,(tr|Q38M66|Q38M66_SOLTU_4_138:0.00785,(tr|K4CA86|K4CA86_SOLLC_4_138:0.00055,(tr|M1BR14|M1BR14_SOLTU_4_138:0.00054,tr|K4D7W7|K4D7W7_SOLLC_4_138:0.00785)0.833:0.00790)0.388:0.00055)0.690:0.00780)0.500:0.01379)0.787:0.00054,(tr|A0A022PZU3|A0A022PZU3_ERYGU_4_138:0.01882,tr|S8DGL0|S8DGL0_9LAMI_4_138:0.03978)0.530:0.01621)0.451:0.00055)0.898:0.04553,((((((tr|A0A0E0NTV9|A0A0E0NTV9_ORYRU_1_87:0.00055,tr|A0A0D3FHE6|A0A0D3FHE6_9ORYZ_1_85:0.00055)1.000:0.30519,(tr|I1GSJ7|I1GSJ7_BRADI_4_138:0.03111,(((tr|A0A0D3GTA2|A0A0D3GTA2_9ORYZ_1_66:0.00055,tr|A0A0D9X194|A0A0D9X194_9ORYZ_4_139:0.00075)0.309:0.00644,(tr|A0A0E0LN26|A0A0E0LN26_ORYPU_4_139:0.00790,((tr|Q6Z4G6|Q6Z4G6_ORYSJ_4_139:0.0,tr|A0A0E0AMF0|A0A0E0AMF0_9ORYZ_4_139:0.0,tr|I1QDP0|I1QDP0_ORYGL_4_139:0.0,tr|A0A0E0QAY2|A0A0E0QAY2_ORYRU_4_139:0.0):0.00055,tr|B8B8A9|B8B8A9_ORYSI_4_139:0.00790)0.398:0.00054)0.883:0.01669)0.825:0.00051,(tr|W5BQ06|W5BQ06_WHEAT_4_138:0.00812,tr|F2D7I4|F2D7I4_HORVD_4_138:0.00054)0.963:0.03292)0.756:0.01176)0.179:0.01148)0.481:0.03050,(((tr|W5BKR3|W5BKR3_WHEAT_4_138:0.27486,(tr|W5C8G4|W5C8G4_WHEAT_10_72:0.03297,(tr|W5B308|W5B308_WHEAT_10_127:0.00054,tr|T1N191|T1N191_TRIUA_1_109:0.01171)0.830:0.04555)0.960:0.16435)0.914:0.10444,(((tr|J3MMS7|J3MMS7_ORYBR_4_138:0.29046,(tr|A0A0E0LN25|A0A0E0LN25_ORYPU_6_140:0.08929,(tr|B8B8A8|B8B8A8_ORYSI_2_133:0.00813,((tr|B9FYB1|B9FYB1_ORYSJ_6_140:0.0,tr|A0A0E0QAY1|A0A0E0QAY1_ORYRU_6_140:0.0,tr|A0A0E0AME9|A0A0E0AME9_9ORYZ_6_140:0.0):0.00054,tr|A0A0D3GTA1|A0A0D3GTA1_9ORYZ_6_140:0.00781)0.532:0.00055)0.917:0.03971)0.861:0.09378)0.935:0.10778,tr|A0A0D9X194|A0A0D9X194_9ORYZ_162_288:0.47751)0.146:0.01800,tr|C5XDW3|C5XDW3_SORBI_1_109:0.38479)0.960:0.11862)0.928:0.08186,(((tr|A0A0D3AIM6|A0A0D3AIM6_BRAOL_183_257:0.44315,tr|K0RM65|K0RM65_THAOC_1_60:0.49948)0.920:0.70618,(tr|W9QPZ3|W9QPZ3_9ROSA_1_73:0.33251,tr|W9QRX4|W9QRX4_9ROSA_1_64:0.42671)0.242:0.18666)0.570:0.21413,((tr|V4LMS2|V4LMS2_EUTSA_5_130:0.05415,(tr|R0H9W6|R0H9W6_9BRAS_4_133:0.21527,(tr|D7M4B4|D7M4B4_ARALL_4_131:0.08360,sp|Q9LYG1|TI173_ARATH_4_128:0.22924)0.500:0.09058)0.939:0.12654)0.652:0.03519,((tr|A0A078C0D4|A0A078C0D4_BRANA_1_126:0.0,tr|A0A0D3B0N6|A0A0D3B0N6_BRAOL_1_126:0.0):0.01676,(tr|A0A078CQQ9|A0A078CQQ9_BRANA_4_104:0.01013,tr|M4CPH1|M4CPH1_BRARP_4_129:0.00833)0.000:0.00054)0.921:0.05262)0.846:0.10553)0.903:0.15688)0.000:0.00351)0.908:0.04376,(tr|B6SUP6|B6SUP6_MAIZE_4_139:0.00768,(tr|K3ZWT4|K3ZWT4_SETIT_4_139:0.03171,(tr|C5XDW4|C5XDW4_SORBI_4_139:0.00055,(tr|K7V549|K7V549_MAIZE_1_59:0.11151,tr|A0A096T7R0|A0A096T7R0_MAIZE_4_139:0.00886)1.000:0.00658)0.799:0.00765)0.788:0.00773)0.918:0.03819)0.474:0.01818,((tr|A0A022QPS2|A0A022QPS2_ERYGU_5_139:0.24548,((tr|A0A087HPU7|A0A087HPU7_ARAAL_4_138:0.13326,(tr|V4L4S9|V4L4S9_EUTSA_4_138:0.11417,(tr|R0GMA8|R0GMA8_9BRAS_15_149:0.12084,(tr|D7KIZ9|D7KIZ9_ARALL_4_138:0.03216,sp|Q9LN27|TI171_ARATH_4_138:0.10801)0.843:0.02965)0.836:0.05354)0.685:0.02316)0.410:0.04915,(((tr|A0A078H818|A0A078H818_BRANA_4_138:0.00054,tr|A0A0D3DQJ8|A0A0D3DQJ8_BRAOL_4_138:0.01584)0.965:0.05752,(tr|M4DIZ1|M4DIZ1_BRARP_4_138:0.01588,tr|A0A078E3U8|A0A078E3U8_BRANA_4_138:0.01564)0.887:0.02906)0.980:0.07926,(((tr|A0A078E7H1|A0A078E7H1_BRANA_4_139:0.00760,tr|M4DIZ0|M4DIZ0_BRARP_4_139:0.00054)0.945:0.05166,(tr|A0A0D3DQK0|A0A0D3DQK0_BRAOL_4_139:0.00766,tr|A0A078H820|A0A078H820_BRANA_4_139:0.00797)0.921:0.04537)1.000:0.23668,((tr|A0A0D3DQJ7|A0A0D3DQJ7_BRAOL_4_138:0.00054,tr|A0A078H6Y7|A0A078H6Y7_BRANA_4_138:0.00798)0.994:0.08570,(tr|M4DIZ2|M4DIZ2_BRARP_4_134:0.06035,tr|A0A078E6I5|A0A078E6I5_BRANA_4_99:0.39877)0.755:0.01891)0.897:0.05277)0.769:0.01796)0.996:0.14693)0.850:0.04063)0.733:0.01146,(((tr|C5WWK6|C5WWK6_SORBI_5_139:0.19227,(tr|C5WWK5|C5WWK5_SORBI_4_138:0.07774,tr|K4AES2|K4AES2_SETIT_5_139:0.09575)0.883:0.03859)0.704:0.04601,(tr|K4AM68|K4AM68_SETIT_5_138:0.09940,tr|K4AF69|K4AF69_SETIT_6_140:0.21114)0.114:0.02614)0.893:0.04565,((tr|A0A0D9VV98|A0A0D9VV98_9ORYZ_3_135:0.15975,(tr|J3LPT0|J3LPT0_ORYBR_2_137:0.18123,(tr|A0A0E0KF21|A0A0E0KF21_ORYPU_3_136:0.04257,(((tr|A0A0E0NWI9|A0A0E0NWI9_ORYRU_2_136:0.0,tr|I1PCA1|I1PCA1_ORYGL_2_136:0.0,tr|Q10JL7|Q10JL7_ORYSJ_2_136:0.0):0.00055,tr|A0A0D9Z8W7|A0A0D9Z8W7_9ORYZ_2_137:0.00055)0.647:0.00054,(tr|A2XHZ4|A2XHZ4_ORYSI_2_136:0.00368,tr|A0A0D3FJT9|A0A0D3FJT9_9ORYZ_1_82:0.00054)1.000:0.00408)0.977:0.06799)0.875:0.04954)0.949:0.09455)0.843:0.06787,(((tr|M7ZVN1|M7ZVN1_TRIUA_80_207:0.43419,tr|I1J262|I1J262_BRADI_12_123:0.94307)0.976:0.36032,(tr|A0A0E0AF49|A0A0E0AF49_9ORYZ_1_62:0.73987,(tr|I1GPS3|I1GPS3_BRADI_2_136:0.09074,tr|I1GPS2|I1GPS2_BRADI_2_137:0.09630)0.951:0.42904)0.763:0.11387)0.911:0.15907,(((tr|A0A0K9RSR7|A0A0K9RSR7_SPIOL_19_108:1.39769,tr|K4AJD9|K4AJD9_SETIT_7_142:0.20341)0.581:0.04288,tr|K4AK00|K4AK00_SETIT_10_143:0.61252)0.991:0.26468,(((tr|C5WWK4|C5WWK4_SORBI_4_140:1.01030,(tr|C5XAU1|C5XAU1_SORBI_4_149:0.69631,(tr|K3YM23|K3YM23_SETIT_2_119:0.81014,(tr|K3YJT1|K3YJT1_SETIT_10_139:0.29208,tr|C5YKM4|C5YKM4_SORBI_3_140:0.36249)0.637:0.07837)0.922:0.20612)0.275:0.09826)0.207:0.05072,((tr|A0A0D9VVA1|A0A0D9VVA1_9ORYZ_55_182:0.14036,(((tr|A2XHZ7|A2XHZ7_ORYSI_2_127:0.01612,(tr|I1PCA3|I1PCA3_ORYGL_2_127:0.00055,(tr|A0A0E0NWJ1|A0A0E0NWJ1_ORYRU_2_127:0.00903,tr|Q75IW4|Q75IW4_ORYSJ_2_127:0.00054)0.909:0.01824)0.848:0.02057)0.978:0.17308,tr|A0A0E0KF23|A0A0E0KF23_ORYPU_2_74:0.15211)0.886:0.09617,tr|A0A0D9VVA2|A0A0D9VVA2_9ORYZ_15_148:0.32637)0.732:0.08239)0.989:0.31846,(tr|A0A0D9VVA0|A0A0D9VVA0_9ORYZ_12_147:0.32593,(tr|B8AJS1|B8AJS1_ORYSI_219_354:0.06714,(tr|I1PCA2|I1PCA2_ORYGL_152_287:0.00757,(tr|A0A0E0NWJ0|A0A0E0NWJ0_ORYRU_220_355:0.0,tr|A0A0P0VYQ5|A0A0P0VYQ5_ORYSJ_70_205:0.0):0.00906)0.828:0.02832)0.916:0.17752)0.995:0.32536)0.984:0.27357)0.870:0.07714,(tr|A0A0D9VV99|A0A0D9VV99_9ORYZ_23_122:1.06915,(tr|A0A0D9Z8W7|A0A0D9Z8W7_9ORYZ_206_340:0.10533,(tr|B8AJS1|B8AJS1_ORYSI_7_134:0.09286,(tr|I1PCA2|I1PCA2_ORYGL_1_60:0.01666,(tr|A0A0E0NWJ0|A0A0E0NWJ0_ORYRU_7_129:0.00054,tr|A0A0N7KHF8|A0A0N7KHF8_ORYSJ_73_177:0.00055)0.787:0.06139)0.799:0.08390)0.898:0.05533)0.873:0.15939)0.944:0.24187)0.848:0.08177)0.832:0.09018)0.980:0.22571)0.728:0.04456)0.895:0.03580)0.876:0.01830)0.914:0.04785,(tr|M0RZM4|M0RZM4_MUSAM_4_138:0.02294,(tr|M0RKD0|M0RKD0_MUSAM_4_138:0.01904,tr|M0RRJ4|M0RRJ4_MUSAM_4_138:0.05569)0.884:0.03072)0.885:0.04755)0.883:0.03908)0.642:0.01018,(tr|A0A0J8BLQ9|A0A0J8BLQ9_BETVU_4_139:0.04122,(tr|A0A0K9QSK3|A0A0K9QSK3_SPIOL_4_138:0.02339,tr|A0A0K9QT95|A0A0K9QT95_SPIOL_4_138:0.00828)0.994:0.12052)0.993:0.10262)0.955:0.08408)0.902:0.05525)0.607:0.04885)0.954:0.11734)0.987:0.12681)0.873:0.05603)0.665:0.02372)0.494:0.02413)0.537:0.05178)0.408:0.07587)0.588:0.03925)0.846:0.04619,(tr|A0A0L0TE48|A0A0L0TE48_ALLMA_1_115:0.00055,tr|A0A0L0T0T5|A0A0L0T0T5_ALLMA_5_139:0.00054)1.000:0.19847)0.504:0.01770,tr|A0A137P6G2|A0A137P6G2_CONC2_5_140:0.36209)0.985:0.13072)0.718:0.02868)0.856:0.07441)0.756:0.02159,tr|A0A0E9NCH5|A0A0E9NCH5_9ASCO_2_137:0.13158)0.870:0.04036)0.860:0.03115)0.958:0.04858)0.773:0.00804)0.859:0.01607)0.903:0.02601,(tr|W3WKD8|W3WKD8_9PEZI_1_136:0.00808,(tr|M7T1B2|M7T1B2_EUTLA_1_136:0.00802,tr|A0A136IUB8|A0A136IUB8_9PEZI_1_136:0.01627)0.933:0.02543)0.844:0.01556)0.849:0.01612)0.749:0.00054)0.530:0.00055,(((tr|G0SAB2|G0SAB2_CHATD_1_136:0.00852,(tr|Q2GRS4|Q2GRS4_CHAGB_1_133:0.01620,tr|G2QWX4|G2QWX4_THITE_1_136:0.01605)0.842:0.01574)0.939:0.04000,(tr|G4NFC4|G4NFC4_MAGO7_1_136:0.01447,(tr|J3P5D0|J3P5D0_GAGT3_1_135:0.01609,tr|A0A0C4EFU2|A0A0C4EFU2_MAGP6_1_136:0.01612)0.767:0.00943)0.857:0.02416)0.747:0.00919,((tr|A0A0G4LA91|A0A0G4LA91_9PEZI_1_136:0.0,tr|G2X600|G2X600_VERDV_1_136:0.0,tr|C9SYP0|C9SYP0_VERA1_1_136:0.0):0.00054,tr|A0A0G4N9P7|A0A0G4N9P7_9PEZI_1_136:0.00806)1.000:0.06554)0.780:0.00829)0.759:0.00823)0.789:0.00803)0.764:0.00803)0.852:0.01595,((tr|R8BV96|R8BV96_TOGMI_1_136:0.0,tr|A0A0P7AQ50|A0A0P7AQ50_9HYPO_66_201:0.0,tr|A0A0L0N3P0|A0A0L0N3P0_9HYPO_1_136:0.0,tr|C7Z5L6|C7Z5L6_NECH7_1_136:0.0,tr|A0A0A1T2F0|A0A0A1T2F0_9HYPO_1_136:0.0):0.01622,((tr|A0A0L9T0C7|A0A0L9T0C7_9HYPO_1_136:0.05112,tr|A0A0F8A4K9|A0A0F8A4K9_9HYPO_1_136:0.01138)0.881:0.02203,((tr|X0JH19|X0JH19_FUSOX_1_136:0.0,tr|S0DP13|S0DP13_GIBF5_1_136:0.0,tr|N4U6S3|N4U6S3_FUSC1_1_136:0.0,tr|X0BMZ2|X0BMZ2_FUSOX_1_136:0.0,tr|W7M496|W7M496_GIBM7_1_136:0.0,tr|A0A0D2XW26|A0A0D2XW26_FUSO4_1_136:0.0,tr|N1RDS2|N1RDS2_FUSC4_1_136:0.0,tr|F9F8X8|F9F8X8_FUSOF_1_136:0.0):0.00051,(tr|A0A084QVE9|A0A084QVE9_9HYPO_1_136:0.09518,(tr|I1RQR6|I1RQR6_GIBZE_1_136:0.0,tr|A0A0M9EYV6|A0A0M9EYV6_9HYPO_1_136:0.0,tr|K3U8F7|K3U8F7_FUSPC_1_136:0.0):0.00054)0.845:0.00799)0.780:0.00827)0.775:0.00789)0.630:0.00054);
