# Supplementary material for: Evolution of the Tim17 protein family
Source: Biol Direct. 2016 Oct 19;11:54. doi: 10.1186/s13062-016-0157-y (PMC5072337; doi:10.1186/s13062-016-0157-y)
Supplement: Additional file 4: Table S2. — The overall distribution of Tim17 family protein in eukaryotes. (XLS 135 kb) [file 13062_2016_157_MOESM4_ESM.xls]

## Sheet: Sheet1
	17: Tim17, 22: Tim22, 23:Tim23, td:Timmdc1, nd:Nduf, 24:Pmp24, 35:Tmem135, ro:Romo1, 16:Oep16, n1:Tim17likenewfamily1, no: no group
	17	22	23	td	nd	24	35	ro	16	n1	no		17	22	23	td	nd	24	35	ro	16	n1	no		17	22	23	td	nd	24	35	ro	16	n1	no		17	22	23	td	nd	24	35	ro	16	n1	no		17
Alveolata	53	38	37	0	0	7	20	1	0	0	5	Apicomplexa	34	32	27	0	0	0	0	0	0	0	0	Aconoidasida	22	21	22	0	0	0	0	0	0	0	0	Haemosporida	16	15	16	0	0	0	0	0	0	0	0	Plasmodium berghei	1
																																																Plasmodium chabaudi	1
																																																Plasmodium cynomolgi strain b	1
																																																Plasmodium falciparum	2
																																																Plasmodium falciparum fch/4	1
																																																Plasmodium falciparum igh-cr14	1
																																																Plasmodium falciparum malips096_e11	1
																																																Plasmodium falciparum raj116	1
																																																Plasmodium falciparum tanzania	1
																																																Plasmodium fragile	1
																																																Plasmodium inui san antonio 1	1
																																																Plasmodium knowlesi	1
																																																Plasmodium vinckei petteri	1
																																																Plasmodium vivax	1
																																																Plasmodium yoelii yoelii	1
																																				Piroplasmida	6	6	6	0	0	0	0	0	0	0	0	Babesia bigemina	1
																																																Babesia bovis	1
																																																Theileria annulata	1
																																																Theileria equi strain wa	1
																																																Theileria orientalis strain shintoku	1
																																																Theileria parva	1
																								Conoidasida	12	11	5	0	0	0	0	0	0	0	0	Coccidia	12	11	5	0	0	0	0	0	0	0	0	Cryptosporidium muris	1
																																																Cryptosporidium parvum	1
																																																Eimeria acervulina	1
																																																Eimeria brunetti	1
																																																Eimeria maxima	1
																																																Eimeria mitis	1
																																																Eimeria necatrix	1
																																																Eimeria praecox	1
																																																Eimeria tenella	1
																																																Hammondia hammondi	1
																																																Neospora caninum	1
																																																Toxoplasma gondii	1
												Chromerida	1	1	1	0	0	0	0	0	0	0	0	Vitrella	1	1	1	0	0	0	0	0	0	0	0	Vitrella brassicaformis	1	1	1	0	0	0	0	0	0	0	0	Vitrella brassicaformis ccmp3155	1
												Ciliophora	15	0	7	0	0	6	20	1	0	0	5	Intramacronucleata	15	0	7	0	0	6	20	1	0	0	5	Oligohymenophorea	9	0	5	0	0	4	13	0	0	0	5	Ichthyophthirius multifiliis	1
																																																Paramecium tetraurelia	4
																																																Pseudocohnilembus persalinus	1
																																																Tetrahymena thermophila	3
																																				Spirotrichea	6	0	2	0	0	2	7	1	0	0	0	Oxytricha trifallax	4
																																																Stylonychia lemnae	2
												Perkinsea	3	5	2	0	0	1	0	0	0	0	0	Perkinsida	3	5	2	0	0	1	0	0	0	0	0	Perkinsidae	3	5	2	0	0	1	0	0	0	0	0	Perkinsus marinus	3
Amoebozoa	5	5	5	1	5	3	6	3	0	0	2	Discosea	1	1	1	0	1	0	1	0	0	0	0	Longamoebia	1	1	1	0	1	0	1	0	0	0	0	Centramoebida	1	1	1	0	1	0	1	0	0	0	0	Acanthamoeba castellanii str. neff	1
												Mycetozoa	4	4	4	1	4	3	5	3	0	0	2	Dictyosteliida	4	4	4	1	4	3	5	3	0	0	2	Dictyostelium	3	3	3	1	3	3	4	2	0	0	1	Dictyostelium discoideum	1
																																																Dictyostelium fasciculatum	1
																																																Dictyostelium purpureum	1
																																				Polysphondylium	1	1	1	0	1	0	1	1	0	0	1	Polysphondylium pallidum	1
Apusozoa	1	1	1	0	1	1	0	1	0	1	0	Apusomonadidae	1	1	1	0	1	1	0	1	0	1	0	Thecamonas	1	1	1	0	1	1	0	1	0	1	0	Thecamonas trahens	1	1	1	0	1	1	0	1	0	1	0	Thecamonas trahens atcc 50062	1
Cryptophyta	1	2	1	0	2	0	0	0	1	0	0	Pyrenomonadales	1	2	1	0	2	0	0	0	1	0	0	Geminigeraceae	1	2	1	0	2	0	0	0	1	0	0	Guillardia	1	2	1	0	2	0	0	0	1	0	0	Guillardia theta ccmp2712	1
Euglenozoa	1	19	1	0	0	12	0	0	0	0	18	Euglenida	1	1	1	0	0	0	0	0	0	0	0	Eutreptiales	1	1	1	0	0	0	0	0	0	0	0	Eutreptiella	1	1	1	0	0	0	0	0	0	0	0	Eutreptiella	1
												Kinetoplastida	0	18	0	0	0	12	0	0	0	0	18	Bodonidae	0	1	0	0	0	0	0	0	0	0	1	Bodo	0	1	0	0	0	0	0	0	0	0	1	Bodo saltans	0
																								Trypanosomatidae	0	16	0	0	0	12	0	0	0	0	17	Leishmaniinae	0	5	0	0	0	4	0	0	0	0	5	Leishmania braziliensis	0
																																																Leishmania infantum	0
																																																Leishmania major	0
																																																Leptomonas pyrrhocoris	0
																																																Leptomonas seymouri	0
																																				Phytomonas	0	2	0	0	0	1	0	0	0	0	2	Phytomonas sp. isolate em1	0
																																																Phytomonas sp. isolate hart1	0
																																				Strigomonadinae	0	4	0	0	0	2	0	0	0	0	4	Angomonas deanei	0
																																																Strigomonas culicis	0
																																				Trypanosoma	0	5	0	0	0	5	0	0	0	0	6	Trypanosoma brucei brucei	0
																																																Trypanosoma cruzi	0
																																																Trypanosoma cruzi dm28c	0
																																																Trypanosoma cruzi marinkellei	0
																																																Trypanosoma rangeli sc58	0
																								Unclassified kinetoplastida	0	1	0	0	0	0	0	0	0	0	0	Perkinsela	0	1	0	0	0	0	0	0	0	0	0	Perkinsela sp. ccap 1560/4	0
Haptophyceae	1	1	4	0	2	0	0	0	1	0	0	Isochrysidales	1	1	3	0	1	0	0	0	1	0	0	Noelaerhabdaceae	1	1	3	0	1	0	0	0	1	0	0	Emiliania	1	1	3	0	1	0	0	0	1	0	0	Emiliania huxleyi	1
												Prymnesiales	0	0	1	0	1	0	0	0	0	0	0	Chrysochromulinaceae	0	0	1	0	1	0	0	0	0	0	0	Chrysochromulina	0	0	1	0	1	0	0	0	0	0	0	Chrysochromulina sp. ccmp291	0
Heterolobosea	1	1	1	0	0	1	0	0	0	0	0	Schizopyrenida	1	1	1	0	0	1	0	0	0	0	0	Vahlkampfiidae	1	1	1	0	0	1	0	0	0	0	0	Naegleria	1	1	1	0	0	1	0	0	0	0	0	Naegleria gruberi	1
Opisthokonta	661	563	557	419	441	389	226	397	0	192	0	Choanoflagellida	2	2	2	1	1	0	0	1	0	0	0	Codonosigidae	1	1	1	0	0	0	0	1	0	0	0	Monosiga	1	1	1	0	0	0	0	1	0	0	0	Monosiga brevicollis	1
																								Salpingoecidae	1	1	1	1	1	0	0	0	0	0	0	Salpingoeca	1	1	1	1	1	0	0	0	0	0	0	Salpingoeca rosetta	1
												Fungi	355	353	340	256	301	278	36	230	0	192	0	Blastocladiomycota	2	2	2	2	2	2	4	2	0	2	0	Blastocladiomycetes	2	2	2	2	2	2	4	2	0	2	0	Allomyces macrogynus atcc 38327	2
																								Chytridiomycota	3	3	3	2	2	3	5	3	0	2	0	Chytridiomycetes	2	2	2	2	2	2	3	2	0	2	0	Batrachochytrium dendrobatidis	1
																																																Spizellomyces punctatus daom br117	1
																																				Monoblepharidomycetes	1	1	1	0	0	1	2	1	0	0	0	Gonapodya prolifera jel478	1
																								Cryptomycota	1	1	1	0	0	1	0	0	0	0	0	Rozella	1	1	1	0	0	1	0	0	0	0	0	Rozella allomycis csf55	1
																								Dikarya	337	325	319	243	285	263	18	217	0	178	0	Ascomycota	264	252	247	199	219	195	0	178	0	127	0	Acremonium chrysogenum	1
																																																Ajellomyces capsulatus	4
																																																Ajellomyces dermatitidis	2
																																																Arthrobotrys oligospora	1
																																																Arthroderma benhamiae	1
																																																Arthroderma gypseum	1
																																																Arthroderma otae	1
																																																Ashbya gossypii	1
																																																Aspergillus calidoustus	1
																																																Aspergillus clavatus	1
																																																Aspergillus flavus	1
																																																Aspergillus kawachii	1
																																																Aspergillus lentulus	1
																																																Aspergillus niger	3
																																																Aspergillus nomius nrrl 13137	1
																																																Aspergillus oryzae	1
																																																Aspergillus parasiticus	1
																																																Aspergillus rambellii	1
																																																Aspergillus ruber cbs 135680	1
																																																Aspergillus terreus	1
																																																Aspergillus udagawae	1
																																																Aureobasidium melanogenum cbs 110374	1
																																																Aureobasidium namibiae cbs 147.97	1
																																																Aureobasidium pullulans exf-150	1
																																																Aureobasidium subglaciale exf-2481	1
																																																Baudoinia compniacensis	1
																																																Beauveria bassiana	1
																																																Beauveria bassiana d1-5	1
																																																Bipolaris zeicola 26-r-13	1
																																																Blumeria graminis f. sp. hordei	1
																																																Blumeria graminis f. sp. tritici 96224	0
																																																Botryosphaeria parva	1
																																																Botryotinia fuckeliana	2
																																																Brettanomyces bruxellensis awri1499	1
																																																Byssochlamys spectabilis	1
																																																Candida albicans	1
																																																Candida auris	1
																																																Candida glabrata	1
																																																Candida maltosa	1
																																																Candida parapsilosis	1
																																																Candida tenuis	1
																																																Candida tropicalis	1
																																																Capronia coronata cbs 617.96	1
																																																Capronia epimyces cbs 606.96	1
																																																Capronia semi-immersa	1
																																																Ceratocystis fimbriata f. sp. platani	1
																																																Chaetomium globosum	1
																																																Chaetomium thermophilum	1
																																																Cladophialophora immunda	1
																																																Cladophialophora psammophila cbs 110553	1
																																																Cladophialophora yegresii cbs 114405	1
																																																Claviceps purpurea	1
																																																Clavispora lusitaniae	1
																																																Coccidioides immitis	1
																																																Coccidioides immitis h538.4	1
																																																Coccidioides immitis rmscc 2394	1
																																																Coccidioides immitis rmscc 3703	1
																																																Coccidioides posadasii	1
																																																Cochliobolus heterostrophus	1
																																																Cochliobolus sativus	1
																																																Colletotrichum fioriniae pj7	1
																																																Colletotrichum gloeosporioides	1
																																																Colletotrichum graminicola	1
																																																Colletotrichum higginsianum	1
																																																Colletotrichum orbiculare	1
																																																Colletotrichum sublineola	1
																																																Coniosporium apollinis	1
																																																Cordyceps militaris	1
																																																Cyberlindnera jadinii	1
																																																Cyphellophora europaea cbs 101466	1
																																																Dactylellina haptotyla	1
																																																Debaryomyces fabryi	1
																																																Debaryomyces hansenii	1
																																																Diaporthe ampelina	1
																																																Diplodia seriata	1
																																																Dothistroma septosporum	1
																																																Drechslerella stenobrocha 248	1
																																																Emericella nidulans	1
																																																Emmonsia crescens uamh 3008	1
																																																Emmonsia parva uamh 139	1
																																																Endocarpon pusillum	0
																																																Eremothecium cymbalariae	1
																																																Escovopsis weberi	1
																																																Eutypa lata	1
																																																Exophiala aquamarina cbs 119918	1
																																																Exophiala dermatitidis	1
																																																Exophiala mesophila	1
																																																Exophiala oligosperma	1
																																																Exophiala sideris	1
																																																Exophiala spinifera	1
																																																Exophiala xenobiotica	1
																																																Fonsecaea multimorphosa cbs 102226	1
																																																Fonsecaea pedrosoi cbs 271.37	1
																																																Fusarium langsethiae	1
																																																Fusarium oxysporum	1
																																																Fusarium oxysporum f. sp. cubense	2
																																																Fusarium oxysporum f. sp. cubense tropical race 4 54006	1
																																																Fusarium oxysporum f. sp. lycopersici	1
																																																Fusarium oxysporum f. sp. raphani 54005	1
																																																Fusarium pseudograminearum	1
																																																Gaeumannomyces graminis var. tritici	1
																																																Gibberella fujikuroi	1
																																																Gibberella moniliformis	1
																																																Gibberella zeae	1
																																																Glarea lozoyensis	1
																																																Grosmannia clavigera	1
																																																Hanseniaspora uvarum dsm 2768	1
																																																Hirsutella minnesotensis 3608	1
																																																Hypocrea atroviridis	1
																																																Hypocrea jecorina	1
																																																Hypocrea virens	1
																																																Kazachstania africana	1
																																																Kazachstania naganishii	1
																																																Kluyveromyces dobzhanskii cbs 2104	1
																																																Kluyveromyces lactis	1
																																																Komagataella pastoris	1
																																																Kuraishia capsulata cbs 1993	1
																																																Lachancea lanzarotensis	1
																																																Lachancea thermotolerans	1
																																																Leptosphaeria maculans	2
																																																Lodderomyces elongisporus	1
																																																Macrophomina phaseolina	1
																																																Magnaporthe oryzae	1
																																																Magnaporthiopsis poae	1
																																																Marssonina brunnea f. sp. multigermtubi	1
																																																Metarhizium acridum	2
																																																Metarhizium album arsef 1941	2
																																																Metarhizium guizhouense arsef 977	2
																																																Metarhizium robertsii	4
																																																Meyerozyma guilliermondii	1
																																																Microdochium bolleyi	1
																																																Myceliophthora thermophila	0
																																																Naumovozyma castellii	1
																																																Naumovozyma dairenensis	1
																																																Nectria haematococca	1
																																																Neonectria ditissima	1
																																																Neosartorya fischeri	1
																																																Neosartorya fumigata	1
																																																Neurospora crassa	1
																																																Neurospora tetrasperma	1
																																																Ogataea parapolymorpha	1
																																																Oidiodendron maius zn	1
																																																Ophiocordyceps sinensis	1
																																																Ophiocordyceps unilateralis	1
																																																Ophiostoma piceae	1
																																																Paracoccidioides brasiliensis	1
																																																Paracoccidioides lutzii	1
																																																Penicillium brasilianum	1
																																																Penicillium camemberti fm 013	2
																																																Penicillium digitatum	2
																																																Penicillium expansum	2
																																																Penicillium freii	2
																																																Penicillium italicum	1
																																																Penicillium nordicum	2
																																																Penicillium oxalicum	1
																																																Penicillium roqueforti	2
																																																Penicillium rubens	2
																																																Pestalotiopsis fici w106-1	1
																																																Phaeomoniella chlamydospora	1
																																																Phaeosphaeria nodorum	1
																																																Phialophora attae	1
																																																Pichia kudriavzevii	1
																																																Pichia sorbitophila	1
																																																Pneumocystis carinii b80	1
																																																Pneumocystis jiroveci	1
																																																Pneumocystis jirovecii ru7	1
																																																Pneumocystis murina	1
																																																Podospora anserina	1
																																																Pseudocercospora fijiensis	1
																																																Pseudogymnoascus destructans	1
																																																Pseudogymnoascus sp. vkm f-103	1
																																																Pseudogymnoascus sp. vkm f-3557	1
																																																Pseudogymnoascus sp. vkm f-3775	1
																																																Pseudogymnoascus sp. vkm f-3808	1
																																																Pseudogymnoascus sp. vkm f-4246	1
																																																Pseudogymnoascus sp. vkm f-4281	1
																																																Pseudogymnoascus sp. vkm f-4513	1
																																																Pseudogymnoascus sp. vkm f-4515	1
																																																Pseudogymnoascus sp. vkm f-4516	1
																																																Pseudogymnoascus sp. vkm f-4517	1
																																																Pseudogymnoascus sp. vkm f-4518	1
																																																Pseudogymnoascus sp. vkm f-4519	1
																																																Pseudogymnoascus sp. vkm f-4520	1
																																																Pyrenophora teres f. teres	1
																																																Pyrenophora tritici-repentis	2
																																																Pyronema omphalodes	0
																																																Rasamsonia emersonii cbs 393.64	1
																																																Rhinocladiella mackenziei cbs 650.93	1
																																																Rosellinia necatrix	1
																																																Saccharomyces arboricola	1
																																																Saccharomyces cerevisiae	7
																																																Saccharomyces kudriavzevii	1
																																																Saitoella complicata nrrl y-17804	1
																																																Scedosporium apiospermum	1
																																																Scheffersomyces stipitis	1
																																																Schizosaccharomyces cryophilus	1
																																																Schizosaccharomyces japonicus	1
																																																Schizosaccharomyces pombe	2
																																																Sclerotinia borealis f-4157	1
																																																Sclerotinia sclerotiorum	1
																																																Setosphaeria turcica	1
																																																Sordaria macrospora	1
																																																Spathaspora passalidarum	1
																																																Sphaerulina musiva	1
																																																Sporothrix schenckii	1
																																																Stachybotrys chlorohalonata ibt 40285	1
																																																Stemphylium lycopersici	1
																																																Talaromyces islandicus	1
																																																Talaromyces marneffei	1
																																																Talaromyces stipitatus	1
																																																Taphrina deformans	1
																																																Tetrapisispora blattae	1
																																																Tetrapisispora phaffii	1
																																																Thielavia terrestris	1
																																																Thielaviopsis punctulata	1
																																																Togninia minima	1
																																																Tolypocladium ophioglossoides cbs 100239	1
																																																Torrubiella hemipterigena	1
																																																Torulaspora delbrueckii	1
																																																Trichoderma gamsii	1
																																																Trichoderma harzianum	1
																																																Trichophyton equinum	1
																																																Trichophyton rubrum	1
																																																Tuber melanosporum	1
																																																Uncinocarpus reesii	1
																																																Uncinula necator	1
																																																Ustilaginoidea virens	1
																																																Vanderwaltozyma polyspora	1
																																																Verruconis gallopava	1
																																																Verticillium alfalfae	1
																																																Verticillium dahliae	1
																																																Verticillium longisporum	2
																																																Wickerhamomyces ciferrii	1
																																																Yarrowia lipolytica	1
																																																Zygosaccharomyces rouxii	1
																																																Zymoseptoria brevis	1
																																																Zymoseptoria tritici	1
																																				Basidiomycota	73	73	72	44	66	68	18	39	0	51	0	Agaricus bisporus var. burnettii	1
																																																Amanita muscaria koide bx008	1
																																																Anthracocystis flocculosa pf-1	1
																																																Botryobasidium botryosum fd-172 ss1	1
																																																Ceraceosorus bombacis	1
																																																Ceriporiopsis subvermispora	1
																																																Coprinopsis cinerea	1
																																																Cryptococcus gattii serotype b	1
																																																Cryptococcus neoformans var. neoformans serotype d	1
																																																Cylindrobasidium torrendii fp15055 ss-10	1
																																																Dacryopinax sp.	1
																																																Dichomitus squalens	0
																																																Fibroporia radiculosa	1
																																																Fistulina hepatica atcc 64428	1
																																																Fomitopsis pinicola	1
																																																Galerina marginata cbs 339.88	1
																																																Gloeophyllum trabeum	1
																																																Gymnopus luxurians fd-317 m1	1
																																																Hebeloma cylindrosporum h7	1
																																																Heterobasidion irregulare tc 32-1	1
																																																Hydnomerulius pinastri md-312	1
																																																Hypholoma sublateritium fd-334 ss-4	1
																																																Jaapia argillacea mucl 33604	1
																																																Kalmanozyma brasiliensis	1
																																																Laccaria amethystina laam-08-1	1
																																																Laccaria bicolor	0
																																																Leucoagaricus sp. symc.cos	0
																																																Malassezia globosa	1
																																																Malassezia pachydermatis	0
																																																Malassezia sympodialis	1
																																																Melampsora larici-populina	1
																																																Microbotryum lychnidis-dioicae	1
																																																Mixia osmundae	1
																																																Moniliophthora perniciosa	1
																																																Moniliophthora roreri	2
																																																Paxillus involutus atcc 200175	0
																																																Paxillus rubicundulus ve08.2h10	1
																																																Phanerochaete carnosa	1
																																																Phlebiopsis gigantea 11061_1 cr5-6	1
																																																Piloderma croceum f 1598	1
																																																Piriformospora indica	1
																																																Pisolithus microcarpus 441	1
																																																Pisolithus tinctorius marx 270	1
																																																Pleurotus ostreatus pc15	1
																																																Postia placenta	0
																																																Pseudozyma antarctica	1
																																																Pseudozyma hubeiensis	1
																																																Puccinia graminis f. sp. tritici	1
																																																Puccinia sorghi	1
																																																Puccinia striiformis f. sp. tritici pst-78	3
																																																Puccinia triticina	2
																																																Pycnoporus cinnabarinus	0
																																																Rhizoctonia solani	1
																																																Rhizoctonia solani 123e	3
																																																Rhizoctonia solani ag-8 wac10335	1
																																																Rhodosporidium toruloides	1
																																																Rhodotorula graminis	0
																																																Rhodotorula sp. jg-1b	1
																																																Schizophyllum commune	1
																																																Schizopora paradoxa	1
																																																Scleroderma citrinum foug a	1
																																																Serendipita vermifera maff 305830	1
																																																Serpula lacrymans var. lacrymans	1
																																																Sphaerobolus stellatus ss14	0
																																																Sporisorium reilianum	1
																																																Suillus luteus uh-slu-lm8-n1	1
																																																Termitomyces sp. j132	1
																																																Thanatephorus cucumeris	1
																																																Tilletiaria anomala ubc 951	1
																																																Tremella mesenterica	0
																																																Trichosporon asahii var. asahii	1
																																																Trichosporon oleaginosus	1
																																																Tulasnella calospora mut 4182	1
																																																Ustilago hordei	1
																																																Ustilago maydis	1
																																																Wallemia ichthyophaga	1
																																																Wallemia mellicola	1
																								Entomophthoromycota	1	1	1	1	1	1	0	1	0	1	0	Entomophthoromycetes	1	1	1	1	1	1	0	1	0	1	0	Conidiobolus coronatus	1
																								Fungi incertae sedis	8	6	10	5	6	5	7	2	0	6	0	Mucoromycotina	8	6	10	5	6	5	7	2	0	6	0	Lichtheimia corymbifera jmrc:fsu:9682	2
																																																Mucor ambiguus	1
																																																Mucor circinelloides f. circinelloides	1
																																																Parasitella parasitica	1
																																																Rhizopus delemar	1
																																																Rhizopus microsporus	2
																								Glomeromycota	2	2	2	2	2	2	2	4	0	2	0	Glomeromycetes	2	2	2	2	2	2	2	4	0	2	0	Rhizophagus irregularis	1
																																																Rhizophagus irregularis daom 197198w	1
																								Microsporidia	1	12	1	0	2	1	0	1	0	0	0	Apansporoblastina	0	6	0	0	0	0	0	0	0	0	0	Anncaliia algerae pra109	0
																																																Encephalitozoon cuniculi	0
																																																Nosema apis brl 01	0
																																																Nosema ceranae	0
																																																Spraguea lophii	0
																																																Vittaforma corneae	0
																																				Microsporidia incertae sedis	1	4	1	0	2	1	0	1	0	0	0	Edhazardia aedis	0
																																																Mitosporidium daphniae	1
																																																Nematocida parisii	0
																																																Nematocida sp. 1	0
																																																Ordospora colligata oc4	0
																																																Pseudoloma neurophilia	0
																																				Pansporoblastina	0	2	0	0	0	0	0	0	0	0	0	Trachipleistophora hominis	0
																																																Vavraia culicis	0
																								Unclassified fungi	0	1	1	1	1	0	0	0	0	1	0	Fungal sp. no.11243	0	1	1	1	1	0	0	0	0	1	0	Fungal sp. no.11243	0
												Metazoa	301	205	212	160	138	109	189	166	0	0	0	Eumetazoa	298	204	208	158	136	108	188	164	0	0	0	Bilateria	297	203	207	157	135	108	187	163	0	0	0	Acanthisitta chloris	1
																																																Acromyrmex echinatior	1
																																																Acyrthosiphon pisum	1
																																																Aedes aegypti	1
																																																Ailuropoda melanoleuca	2
																																																Alligator mississippiensis	2
																																																Amazona aestiva	1
																																																Anas platyrhynchos	1
																																																Ancylostoma ceylanicum	2
																																																Ancylostoma duodenale	2
																																																Angiostrongylus cantonensis	1
																																																Angiostrongylus costaricensis	1
																																																Anisakis simplex	1
																																																Anolis carolinensis	2
																																																Anopheles darlingi	0
																																																Anopheles gambiae	1
																																																Anopheles sinensis	1
																																																Antrostomus carolinensis	0
																																																Apaloderma vittatum	1
																																																Apis mellifera	2
																																																Aptenodytes forsteri	1
																																																Ascaris lumbricoides	1
																																																Ascaris suum	1
																																																Astyanax mexicanus	2
																																																Atta cephalotes	1
																																																Balearica regulorum gibbericeps	1
																																																Bombyx mori	1
																																																Bos taurus	2
																																																Branchiostoma floridae	1
																																																Brugia malayi	1
																																																Brugia pahangi	1
																																																Brugia timori	1
																																																Buceros rhinoceros silvestris	1
																																																Caenorhabditis brenneri	2
																																																Caenorhabditis briggsae	1
																																																Caenorhabditis elegans	2
																																																Caenorhabditis japonica	1
																																																Caenorhabditis remanei	1
																																																Callithrix jacchus	2
																																																Calypte anna	1
																																																Camelus ferus	2
																																																Camponotus floridanus	1
																																																Canis lupus familiaris	2
																																																Cariama cristata	1
																																																Cathartes aura	0
																																																Cavia porcellus	2
																																																Cerapachys biroi	1
																																																Chaetura pelagica	0
																																																Charadrius vociferus	1
																																																Chelonia mydas	1
																																																Chlamydotis macqueenii	1
																																																Chlorocebus sabaeus	2
																																																Ciona intestinalis	1
																																																Ciona savignyi	1
																																																Clonorchis sinensis	1
																																																Colius striatus	0
																																																Columba livia	0
																																																Corvus brachyrhynchos	1
																																																Crassostrea gigas	1
																																																Cricetulus griseus	2
																																																Cuculus canorus	1
																																																Culex quinquefasciatus	1
																																																Danaus plexippus	1
																																																Danio rerio	2
																																																Daphnia pulex	1
																																																Dendroctonus ponderosae	1
																																																Dictyocaulus viviparus	2
																																																Dracunculus medinensis	1
																																																Drosophila ananassae	5
																																																Drosophila grimshawi	4
																																																Drosophila melanogaster	6
																																																Drosophila mojavensis	4
																																																Drosophila persimilis	4
																																																Drosophila pseudoobscura pseudoobscura	5
																																																Drosophila sechellia	6
																																																Drosophila simulans	6
																																																Drosophila virilis	4
																																																Drosophila willistoni	4
																																																Echinococcus granulosus	1
																																																Echinococcus multilocularis	1
																																																Egretta garzetta	1
																																																Elaeophora elaphi	1
																																																Enterobius vermicularis	1
																																																Equus caballus	2
																																																Eurypyga helias	0
																																																Felis catus	2
																																																Ficedula albicollis	1
																																																Fukomys damarensis	2
																																																Fulmarus glacialis	1
																																																Gallus gallus	1
																																																Gasterosteus aculeatus	2
																																																Gavia stellata	1
																																																Gorilla gorilla gorilla	2
																																																Haemonchus placei	1
																																																Haliaeetus albicilla	1
																																																Harpegnathos saltator	1
																																																Helobdella robusta	1
																																																Heterocephalus glaber	2
																																																Homo sapiens	2
																																																Hydatigena taeniaeformis	1
																																																Hymenolepis diminuta	1
																																																Hymenolepis microstoma	1
																																																Hymenolepis nana	1
																																																Ictidomys tridecemlineatus	2
																																																Ixodes scapularis	1
																																																Larimichthys crocea	1
																																																Lasius niger	1
																																																Latimeria chalumnae	2
																																																Lepisosteus oculatus	2
																																																Leptosomus discolor	1
																																																Loa loa	1
																																																Lottia gigantea	1
																																																Loxodonta africana	2
																																																Lucilia cuprina	1
																																																Macaca fascicularis	2
																																																Macaca mulatta	2
																																																Manacus vitellinus	1
																																																Megaselia scalaris	0
																																																Meleagris gallopavo	1
																																																Melipona quadrifasciata	2
																																																Merops nubicus	1
																																																Mesitornis unicolor	1
																																																Mesocestoides corti	1
																																																Monodelphis domestica	3
																																																Mus musculus	2
																																																Mustela putorius furo	2
																																																Myotis brandtii	2
																																																Myotis davidii	2
																																																Myotis lucifugus	3
																																																Nasonia vitripennis	1
																																																Necator americanus	1
																																																Nestor notabilis	1
																																																Nipponia nippon	1
																																																Nippostrongylus brasiliensis	1
																																																Nomascus leucogenys	2
																																																Octopus bimaculoides	1
																																																Oesophagostomum dentatum	0
																																																Oikopleura dioica	1
																																																Onchocerca volvulus	1
																																																Operophtera brumata	1
																																																Ophiophagus hannah	1
																																																Opisthocomus hoazin	1
																																																Opisthorchis viverrini	1
																																																Oreochromis niloticus	1
																																																Ornithorhynchus anatinus	2
																																																Oryctes borbonicus	0
																																																Oryctolagus cuniculus	3
																																																Oryzias latipes	1
																																																Otolemur garnettii	2
																																																Ovis aries	3
																																																Pan troglodytes	2
																																																Papilio machaon	0
																																																Papio anubis	2
																																																Parastrongyloides trichosuri	1
																																																Pediculus humanus subsp. corporis	1
																																																Pelecanus crispus	1
																																																Pelodiscus sinensis	2
																																																Phaethon lepturus	1
																																																Phoenicopterus ruber ruber	0
																																																Picoides pubescens	0
																																																Podiceps cristatus	1
																																																Poecilia formosa	2
																																																Pongo abelii	2
																																																Pristionchus pacificus	2
																																																Pterocles gutturalis	1
																																																Pteropus alecto	2
																																																Rattus norvegicus	2
																																																Rhodnius prolixus	1
																																																Sarcophilus harrisii	1
																																																Sarcoptes scabiei	1
																																																Schistosoma haematobium	1
																																																Schistosoma mansoni	1
																																																Scleropages formosus	3
																																																Solenopsis invicta	1
																																																Stegodyphus mimosarum	1
																																																Strigamia maritima	1
																																																Strongylocentrotus purpuratus	1
																																																Strongyloides papillosus	1
																																																Strongyloides ratti	1
																																																Strongyloides stercoralis	1
																																																Strongyloides venezuelensis	1
																																																Struthio camelus australis	1
																																																Sus scrofa	1
																																																Syphacia muris	1
																																																Taenia asiatica	1
																																																Taeniopygia guttata	1
																																																Takifugu rubripes	1
																																																Tauraco erythrolophus	1
																																																Tetranychus urticae	1
																																																Tetraodon nigroviridis	2
																																																Thelazia callipaeda	1
																																																Tinamus guttatus	1
																																																Toxocara canis	1
																																																Tribolium castaneum	1
																																																Trichinella britovi	1
																																																Trichinella murrelli	1
																																																Trichinella nativa	1
																																																Trichinella nelsoni	0
																																																Trichinella papuae	0
																																																Trichinella patagoniensis	1
																																																Trichinella pseudospiralis	1
																																																Trichinella sp. t6	1
																																																Trichinella sp. t8	1
																																																Trichinella sp. t9	1
																																																Trichinella spiralis	1
																																																Trichinella zimbabwensis	1
																																																Trichuris muris	1
																																																Trichuris suis	1
																																																Trichuris trichiura	1
																																																Tupaia chinensis	2
																																																Tyto alba	1
																																																Wuchereria bancrofti	0
																																																Xenopus tropicalis	1
																																																Xiphophorus maculatus	2
																																																Zootermopsis nevadensis	1
																																				Cnidaria	1	1	1	1	1	0	1	1	0	0	0	Nematostella vectensis	1
																								Placozoa	1	0	1	1	1	0	1	1	0	0	0	Trichoplax	1	0	1	1	1	0	1	1	0	0	0	Trichoplax adhaerens	1
																								Porifera	2	1	3	1	1	1	0	1	0	0	0	Demospongiae	2	1	3	1	1	1	0	1	0	0	0	Amphimedon queenslandica	2
												Nucleariidae and fonticula group	1	1	1	0	0	1	0	0	0	0	0	Fonticula	1	1	1	0	0	1	0	0	0	0	0	Fonticula alba	1	1	1	0	0	1	0	0	0	0	0	Fonticula alba	1
												Opisthokonta incertae sedis	2	2	2	2	1	1	1	0	0	0	0	Ichthyosporea	2	2	2	2	1	1	1	0	0	0	0	Capsaspora	1	1	1	1	1	1	1	0	0	0	0	Capsaspora owczarzaki	1
																																				Ichthyophonida	1	1	1	1	0	0	0	0	0	0	0	Sphaeroforma arctica jp610	1
Parabasalia	0	0	1	0	0	0	0	0	0	0	3	Trichomonadida	0	0	1	0	0	0	0	0	0	0	3	Trichomonadidae	0	0	1	0	0	0	0	0	0	0	3	Trichomonas	0	0	1	0	0	0	0	0	0	0	3	Trichomonas vaginalis	0
Rhizaria	2	1	1	0	1	2	2	0	0	0	1	Cercozoa	1	1	1	0	1	1	1	0	0	0	1	Plasmodiophorida	1	1	1	0	1	1	1	0	0	0	1	Plasmodiophoridae	1	1	1	0	1	1	1	0	0	0	1	Plasmodiophora brassicae	1
												Foraminifera	1	0	0	0	0	1	1	0	0	0	0	Monothalamids	1	0	0	0	0	1	1	0	0	0	0	Reticulomyxidae	1	0	0	0	0	1	1	0	0	0	0	Reticulomyxa filosa	1
Rhodophyta	2	3	2	1	1	0	0	2	0	1	1	Bangiophyceae	2	3	2	1	1	0	0	2	0	1	1	Cyanidiales	2	3	2	1	1	0	0	2	0	1	1	Cyanidiaceae	2	3	2	1	1	0	0	2	0	1	1	Cyanidioschyzon merolae	1
																																																Galdieria sulphuraria	1
Stramenopiles	23	43	21	0	19	7	20	0	18	16	38	Bacillariophyta	3	6	3	0	3	0	0	0	0	0	3	Bacillariophyceae	1	2	1	0	1	0	0	0	0	0	1	Bacillariophycidae	1	2	1	0	1	0	0	0	0	0	1	Phaeodactylum tricornutum	1
																								Coscinodiscophyceae	2	4	2	0	2	0	0	0	0	0	2	Thalassiosirophycidae	2	4	2	0	2	0	0	0	0	0	2	Thalassiosira oceanica	1
																																																Thalassiosira pseudonana	1
												Blastocystis	1	1	1	0	0	0	0	0	0	0	2	Blastocystis hominis	1	1	1	0	0	0	0	0	0	0	2	Blastocystis hominis	1	1	1	0	0	0	0	0	0	0	2	Blastocystis hominis	1
												Eustigmatophyceae	2	2	1	0	0	0	0	0	2	1	1	Eustigmatales	2	2	1	0	0	0	0	0	2	1	1	Monodopsidaceae	2	2	1	0	0	0	0	0	2	1	1	Nannochloropsis gaditana	2
												Oomycetes	15	31	15	0	15	7	20	0	15	14	30	Albuginales	1	2	1	0	1	1	0	0	1	1	1	Albuginaceae	1	2	1	0	1	1	0	0	1	1	1	Albugo candida	1
																								Peronosporales	9	18	9	0	9	3	12	0	9	8	22	Peronosporaceae	2	3	2	0	2	0	3	0	2	2	2	Hyaloperonospora arabidopsidis	1
																																																Plasmopara halstedii	1
																																				Phytophthora	7	15	7	0	7	3	9	0	7	6	20	Phytophthora infestans	1
																																																Phytophthora nicotianae	1
																																																Phytophthora parasitica	1
																																																Phytophthora parasitica p10297	1
																																																Phytophthora parasitica p1569	1
																																																Phytophthora ramorum	1
																																																Phytophthora sojae	1
																								Pythiales	1	2	1	0	1	1	3	0	1	1	3	Pythiaceae	1	2	1	0	1	1	3	0	1	1	3	Pythium ultimum daom br144	1
																								Saprolegniales	4	9	4	0	4	2	5	0	4	4	4	Saprolegniaceae	4	9	4	0	4	2	5	0	4	4	4	Aphanomyces astaci	1
																																																Aphanomyces invadans	1
																																																Saprolegnia diclina vs20	1
																																																Saprolegnia parasitica	1
												Pelagophyceae	1	1	0	0	1	0	0	0	0	0	0	Pelagomonadales	1	1	0	0	1	0	0	0	0	0	0	Aureococcus	1	1	0	0	1	0	0	0	0	0	0	Aureococcus anophagefferens	1
												Px clade	1	2	1	0	0	0	0	0	1	1	2	Phaeophyceae	1	2	1	0	0	0	0	0	1	1	2	Ectocarpales	1	2	1	0	0	0	0	0	1	1	2	Ectocarpus siliculosus	1
Viridiplantae	169	209	163	179	148	0	88	64	210	4	3	Chlorophyta	10	15	10	17	9	0	8	7	0	4	0	Chlorophyceae	3	7	2	4	2	0	0	2	0	1	0	Chlamydomonadales	2	5	1	2	2	0	0	1	0	0	0	Chlamydomonas reinhardtii	1
																																																Volvox carteri f. nagariensis	1
																																				Sphaeropleales	1	2	1	2	0	0	0	1	0	1	0	Monoraphidium neglectum	1
																								Prasinophytes	4	4	4	8	3	0	5	3	0	2	0	Mamiellophyceae	4	4	4	8	3	0	5	3	0	2	0	Micromonas commoda	1
																																																Micromonas pusilla	1
																																																Ostreococcus lucimarinus	1
																																																Ostreococcus tauri	1
																								Trebouxiophyceae	3	4	4	5	4	0	3	2	0	1	0	Chlorellales	2	3	3	3	3	0	2	1	0	1	0	Auxenochlorella protothecoides	1
																																																Chlorella variabilis	1
																																																Helicosporidium sp. atcc 50920	0
																																				Trebouxiophyceae incertae sedis	1	1	1	2	1	0	1	1	0	0	0	Coccomyxa subellipsoidea c-169	1
												Streptophyta	159	194	153	162	139	0	80	57	210	0	3	Klebsormidiophyceae	0	0	0	0	0	0	2	0	1	0	0	Klebsormidiales	0	0	0	0	0	0	2	0	1	0	0	Klebsormidium flaccidum	0
																								Streptophytina	159	194	153	162	139	0	78	57	209	0	3	Embryophyta	159	194	153	162	139	0	78	57	209	0	3	Amborella trichopoda	1
																																																Arabidopsis lyrata subsp. lyrata	3
																																																Arabidopsis thaliana	3
																																																Arabis alpina	1
																																																Beta vulgaris subsp. vulgaris	1
																																																Brachypodium distachyon	4
																																																Brassica napus	12
																																																Brassica oleracea var. oleracea	7
																																																Brassica rapa subsp. pekinensis	6
																																																Capsella rubella	3
																																																Citrus clementina	2
																																																Citrus sinensis	2
																																																Cucumis sativus	2
																																																Erythranthe guttata	3
																																																Eucalyptus grandis	0
																																																Eutrema salsugineum	3
																																																Genlisea aurea	1
																																																Glycine max	3
																																																Glycine soja	0
																																																Gossypium arboreum	1
																																																Gossypium raimondii	3
																																																Hordeum vulgare var. distichum	1
																																																Jatropha curcas	1
																																																Leersia perrieri	6
																																																Medicago truncatula	1
																																																Morus notabilis	3
																																																Musa acuminata subsp. malaccensis	3
																																																Oryza barthii	4
																																																Oryza brachyantha	2
																																																Oryza glaberrima	4
																																																Oryza glumipatula	4
																																																Oryza punctata	4
																																																Oryza rufipogon	6
																																																Oryza sativa subsp. indica	5
																																																Oryza sativa subsp. japonica	6
																																																Phaseolus angularis	1
																																																Phaseolus vulgaris	2
																																																Physcomitrella patens subsp. patens	1
																																																Populus trichocarpa	3
																																																Prunus persica	2
																																																Ricinus communis	1
																																																Selaginella moellendorffii	2
																																																Setaria italica	8
																																																Solanum lycopersicum	2
																																																Solanum tuberosum	2
																																																Sorghum bicolor	7
																																																Spinacia oleracea	3
																																																Theobroma cacao	2
																																																Triticum aestivum	4
																																																Triticum urartu	2
																																																Vitis vinifera	1
																																																Zea mays	3
																																																Zostera marina	2
[truncated: 10 more columns]
